# Supplementary material for: Large-scale microbiome data integration enables robust biomarker identification
Source: Nat Comput Sci. 2022 May 23;2(5):307–16. doi: 10.1038/s43588-022-00247-8 (PMC10766547; doi:10.1038/s43588-022-00247-8)
Supplement: Supplementary file 3 — Statistical source data. [file 43588_2022_247_MOESM3_ESM.xlsx]

## Sheet: CRC1_case
Case abundance table of CRC1 for fig1b
The relative abundance matrix for this study. Rows as bacteria and columns as samples. PCoA analysis can be implemented using R function "pco" based on this file
Detailed instructions to replot the figure can be accessed from Figure1.Rmd at https://doi.org/10.5281/zenodo.5913041
source data: data.zip	script: Figure1.Rmd
	SRR2082613	SRR2082614	SRR2082615	SRR2082616	SRR2082617	SRR2082620	SRR2082621	SRR2082623	SRR2082624	SRR2082625	SRR2082626	SRR2082627	SRR2082629	SRR2082630	SRR2082631	SRR2082634	SRR2082612	SRR2082618	SRR2082619	SRR2082622	SRR2082628	SRR2082632	SRR2082633
g__Bacteroides	213963	53459.1	148470	359245	244081	239366	294709	11205.7	206257	180373	275322	202901	125931	224380	107787	229104	134610	176357	47394.5	114874	83910.4	219961	178150
g__Escherichia-Shigella	78850.1	93710.7	21927.8	55094.3	48231.5	220709	312782	251457	32058.7	36407.3	17035	11082.1	105067	67421.8	536562	230619	104815	118936	450000	52485.6	94501	234392	513630
g__Halomonas	272690	479874	59159.4	191698	139725	55597	34543.1	359032	144071	44354.1	51565.4	48728.8	373323	187163	169041	66045.9	362064	27807.9	59181.1	156665	253768	141425	53015.7
g__Prevotella	25462	23899.4	501142	58490.6	52908.5	52798.5	101151	4034.07	59868.7	184994	87016.6	25097.8	20119.2	80366.8	3798.67	13209.2	12237.3	225232	10794	19013.7	19755.6	134741	6653.79
g__Fusobacterium	49281.3	11949.7	95934.2	8679.25	184741	373.134	4518.29	448.229	125145	141748	134438	604628	745.156	9169.36	5223.17	181031	0	722.282	496.278	181818	814.664	34634.7	12449
g__Streptococcus	78028.7	14465.4	9593.42	14717	23092.7	121269	20696.7	1344.69	79181.2	35483.3	61387.4	16949.2	2980.63	7011.87	7597.34	7362.49	2793.3	60069.8	72084.4	63775	17311.6	7443.41	3219.58
g__Shewanella	74743.3	113836	15303.8	42264.2	29815.8	17537.3	11951.6	119677	45577.4	25688.4	13812.2	12548.9	90909.1	43149.9	45109.2	29450	92311.8	7945.11	21960.3	47534.2	77596.7	25064.6	28117.6
g__Peptostreptococcus	15195.1	16981.1	18730	10566	25723.5	1119.4	1894.77	4930.52	76477.4	59693.2	213628	28846.2	4470.94	18338.7	12820.5	24902.6	7049.75	2046.47	1736.97	96454.7	11405.3	52863.4	4507.41
g__Akkermansia	0	0	0	0	0	559.701	6267.31	0	17767.5	152467	4910.99	1955.67	0	539.374	2849	19922	0	2407.61	248.139	22974.8	610.998	3949.57	2790.3
g__Granulicatella	2874.74	3144.65	1598.9	3018.87	6430.87	0	728.757	46167.6	0	0	153.468	0	29061.1	38295.6	3323.84	14291.9	25139.7	1083.42	4590.57	198.059	193279	4253.38	1717.11
g__Mitochondria	3285.42	3773.58	2512.56	12830.2	292.312	746.269	291.503	4034.07	3090	369.617	153.468	977.836	3725.78	7551.24	9496.68	49588.6	5054.54	361.141	744.417	1980.59	10794.3	4253.38	148744
g__Lachnoclostridium	3285.42	3773.58	1827.32	5660.38	3215.43	35447.8	24340.5	1344.69	11587.5	5729.07	9821.98	2444.59	2235.47	539.374	2374.17	433.088	4256.45	26844.8	21712.2	13864.1	3462.32	1367.16	214.638
g__Gemella	6160.16	5031.45	2969.39	3773.58	9353.99	23134.3	14137.9	896.459	3090	2402.51	2455.49	488.918	745.156	539.374	0	649.632	266.028	24557.6	84367.2	3961.18	407.332	1367.16	0
g__Porphyromonas	3285.42	628.931	4339.88	3018.87	21631.1	12873.1	7870.57	448.229	13905	16817.6	9821.98	3911.34	745.156	3236.25	2849	1299.26	665.07	5657.88	1488.83	19805.9	10387	18684.5	643.915
g__Faecalibacterium	5749.49	10691.8	5481.96	33584.9	14907.9	9701.49	12826.1	4930.52	3090	1108.85	2762.43	488.918	8941.88	9708.74	0	1515.81	7448.79	30697	21712.2	2970.89	5295.32	1519.06	1287.83
g__Alloprevotella	3285.42	1257.86	12334.4	4905.66	4384.68	9141.79	11951.6	0	5021.24	739.235	2302.03	2281.62	745.156	2157.5	0	216.544	266.028	43457.3	2357.32	792.236	1222	7139.6	214.638
g__Dorea	8213.55	5660.38	5710.37	9433.96	16954.1	6343.28	6996.06	4482.29	10042.5	4435.41	5985.27	2118.64	2980.63	7011.87	1424.5	1732.35	13301.4	9148.91	5334.99	9902.95	5498.98	4405.29	1931.75
g__Parabacteroides	4106.78	1886.79	1598.9	10188.7	2923.12	5783.58	14137.9	896.459	7724.99	7392.35	5678.33	1303.78	8196.72	8090.61	474.834	433.088	4123.44	10232.3	3473.95	2772.83	6720.98	2126.69	2790.3
g__Roseburia	7802.87	9433.96	6624.03	13584.9	9938.61	6529.85	7579.07	2241.15	8883.74	4989.84	4604.05	1303.78	2980.63	7011.87	949.668	1948.9	5187.55	8908.15	10049.6	15448.6	5295.32	3038.13	1287.83
g__Agathobacter	410.678	0	228.415	1132.08	2923.12	14738.8	13554.9	0	2317.5	739.235	1227.75	651.89	2980.63	1078.75	0	216.544	665.07	30937.8	19230.8	2970.89	2036.66	1215.25	214.638
g__Blautia	13552.4	6918.24	5481.96	18113.2	17246.4	7089.55	6121.56	1344.69	772.499	1108.85	1995.09	488.918	2235.47	3775.62	474.834	649.632	5320.56	8547.01	5459.06	3961.18	4276.99	1519.06	429.277
g__Dialister	10266.9	3144.65	7994.52	6792.45	10230.9	3731.34	2769.28	2241.15	5793.74	5359.45	15346.8	1629.73	2980.63	5393.74	1899.34	2381.98	1064.11	4935.6	4838.71	9902.95	2036.66	5620.54	858.553
g__Parvimonas	9445.59	10062.9	13476.5	7547.17	21338.8	0	291.503	0	4634.99	2587.32	3990.18	977.836	745.156	0	4273.5	16673.9	532.056	361.141	496.278	4555.36	0	13671.6	3219.58
g__Barnesiella	1642.71	1886.79	1827.32	4905.66	4969.31	5970.15	5247.05	896.459	14677.5	3880.98	7213.01	2118.64	1490.31	4854.37	474.834	216.544	665.07	9148.91	1736.97	5347.59	1832.99	759.532	429.277
g__Acinetobacter	821.355	628.931	456.83	2641.51	1753.87	2425.37	1457.51	15239.8	1158.75	554.426	460.405	0	14903.1	33441.2	0	433.088	11306.2	842.663	1861.04	594.177	9572.3	1215.25	429.277
g__Sphingomonas	8624.23	10691.8	685.244	4528.3	2923.12	1865.67	437.254	7619.9	2703.75	554.426	1534.68	1303.78	11177.3	9708.74	2374.17	2815.07	11705.2	963.043	1985.11	4357.3	8553.97	6228.16	1287.83
g__Butyricimonas	2053.39	628.931	456.83	3396.23	2046.19	38246.3	2186.27	0	5793.74	5544.26	306.937	162.973	2980.63	0	0	0	3458.37	5537.5	1240.69	3565.06	203.666	0	0
g__Rubrobacter	2053.39	2515.72	685.244	3773.58	292.312	0	0	5378.75	386.25	554.426	0	0	14158	14563.1	0	866.176	36046.8	481.522	248.139	396.118	7942.97	1063.34	643.915
g__Aeromonas	0	0	0	0	584.624	0	0	22411.5	0	0	0	0	11922.5	9169.36	3323.84	649.632	11439.2	120.38	248.139	0	22810.6	911.439	1073.19
g__Hungatella	0	0	228.415	754.717	0	13992.5	7433.32	448.229	3476.25	1108.85	2762.43	488.918	0	2157.5	0	216.544	798.085	10232.3	9305.21	4159.24	1222	151.906	214.638
g__Pygmaiobacter	0	0	0	0	0	7649.25	5975.81	0	0	0	0	0	0	0	0	0	0	12278.8	31885.9	0	0	0	0
g__Coprococcus	2874.74	2515.72	3426.22	8679.25	4969.31	2238.81	728.757	1792.92	3862.5	1663.28	1995.09	162.973	2235.47	1618.12	2374.17	216.544	7049.75	3731.79	2233.25	6139.83	3665.99	1519.06	643.915
g__Subdoligranulum	821.355	2515.72	456.83	2641.51	2338.5	3731.34	7287.57	896.459	0	739.235	460.405	162.973	2235.47	9169.36	474.834	216.544	1463.16	11556.5	8933	792.236	2851.32	607.626	429.277
g__Alistipes	1232.03	628.931	0	3773.58	3507.75	2052.24	1894.77	896.459	7338.74	5359.45	920.81	1303.78	1490.31	2157.5	0	216.544	1330.14	4333.69	992.556	2772.83	1425.66	0	0
g__Morganella	0	0	0	0	0	1305.97	1457.51	20170.3	0	0	153.468	0	12667.7	4314.99	0	0	10109.1	481.522	2233.25	396.118	15885.9	0	214.638
g__Holdemanella	0	0	0	0	0	4104.48	4226.79	0	386.25	0	0	0	0	0	0	0	0	22992.7	5086.85	0	0	0	0
g__Enterococcus	0	0	0	0	0	2425.37	1311.76	4482.29	0	184.809	0	0	1490.31	4854.37	10446.3	8661.76	2261.24	1685.33	3225.81	0	4276.99	5772.44	2361.02
g__Phascolarctobacterium	4517.45	4402.52	1827.32	7169.81	3800.06	932.836	145.751	896.459	1158.75	924.044	1074.28	325.945	6706.41	7551.24	474.834	433.088	4123.44	1324.18	1240.69	1782.53	1629.33	1367.16	214.638
g__Corynebacterium	2464.07	6289.31	1142.07	3773.58	292.312	1119.4	291.503	2689.38	1545	554.426	306.937	488.918	14158	7551.24	1899.34	2598.53	6384.68	361.141	868.486	990.295	5091.65	2126.69	643.915
g__Tyzzerella	0	1257.86	456.83	754.717	1461.56	1305.97	1166.01	0	11973.7	2217.7	3069.37	1792.7	745.156	539.374	474.834	649.632	665.07	2889.13	1612.9	6734.01	610.998	455.719	0
g__Erysipelatoclostridium	821.355	0	228.415	0	584.624	4664.18	4372.54	896.459	3476.25	3326.56	1381.22	162.973	0	1618.12	0	433.088	532.056	5055.98	7196.03	2574.77	203.666	455.719	0
g__Lactobacillus	0	0	0	0	0	186.567	145.751	448.229	0	0	0	0	745.156	539.374	2374.17	4547.42	1463.16	120.38	124.069	792.236	1018.33	2734.32	1931.75
g__Bilophila	1232.03	1886.79	456.83	1132.08	1753.87	932.836	1311.76	4034.07	3476.25	924.044	1688.15	651.89	2235.47	7011.87	2374.17	1082.72	2660.28	842.663	1736.97	2772.83	2851.32	1670.97	643.915
g__Eisenbergiella	410.678	628.931	0	377.358	292.312	5037.31	3206.53	0	4634.99	739.235	1995.09	814.863	0	0	0	0	0	4815.22	5210.92	2772.83	0	0	0
g__Sutterella	410.678	1257.86	1142.07	2264.15	6138.56	373.134	145.751	1792.92	0	184.809	153.468	0	2235.47	7011.87	3323.84	5630.14	2527.27	0	0	396.118	3462.32	2430.5	1931.75
g__Pyramidobacter	1642.71	628.931	685.244	754.717	292.312	0	0	0	5793.74	12012.6	4450.58	977.836	0	0	0	0	133.014	0	0	7328.18	0	0	0
g__Catenibacterium	0	0	0	0	0	3171.64	3643.78	0	0	0	153.468	162.973	0	0	0	0	0	18297.8	6079.4	0	0	0	0
g__Parasutterella	2874.74	3773.58	913.659	2641.51	2923.12	2052.24	1894.77	448.229	1158.75	1108.85	1381.22	651.89	745.156	2696.87	474.834	216.544	2527.27	2407.61	2357.32	198.059	2036.66	151.906	0
g__Staphylococcus	1232.03	1886.79	685.244	0	876.937	186.567	291.503	4482.29	386.25	184.809	306.937	162.973	745.156	3236.25	474.834	1299.26	4655.49	722.282	992.556	594.177	6720.98	455.719	214.638
g__Comamonas	410.678	0	0	0	292.312	559.701	2186.27	0	5793.74	7392.35	1227.75	814.863	0	539.374	0	0	266.028	963.043	620.347	4951.48	407.332	0	214.638
g__Veillonella	821.355	628.931	0	0	292.312	373.134	2040.52	896.459	4248.74	2032.9	5064.46	814.863	745.156	3236.25	474.834	433.088	665.07	601.902	868.486	3961.18	3258.66	455.719	214.638
g__Paeniclostridium	0	0	0	0	0	0	0	15688	0	184.809	0	0	3725.78	8629.99	0	0	5719.61	0	0	0	6924.64	0	0
g__Ruminococcus	0	0	228.415	0	292.312	2425.37	2915.03	448.229	1158.75	554.426	460.405	0	745.156	0	0	216.544	798.085	7463.58	4838.71	792.236	407.332	0	214.638
g__Campylobacter	0	0	228.415	6037.74	1753.87	14925.4	728.757	0	1545	1478.47	767.342	488.918	0	0	0	0	0	963.043	744.417	19607.8	0	0	0
g__Selenomonas	2053.39	628.931	4339.88	4528.3	2338.5	0	145.751	448.229	1158.75	1293.66	5217.93	488.918	1490.31	1618.12	0	216.544	0	481.522	0	2574.77	407.332	911.439	0
g__Solobacterium	1642.71	0	913.659	754.717	2338.5	1305.97	728.757	448.229	772.499	739.235	1841.62	0	745.156	1078.75	474.834	433.088	266.028	2407.61	1985.11	1584.47	1222	303.813	429.277
g__Haemophilus	410.678	0	0	0	876.937	1865.67	1457.51	2689.38	772.499	184.809	153.468	0	745.156	539.374	474.834	216.544	532.056	722.282	6575.68	396.118	2443.99	1063.34	429.277
g__Pseudomonas	6570.84	5031.45	1142.07	3773.58	2923.12	373.134	728.757	1344.69	386.25	0	153.468	0	1490.31	2157.5	474.834	216.544	1463.16	722.282	992.556	198.059	1018.33	607.626	0
g__Bacillus	2053.39	1257.86	456.83	377.358	584.624	746.269	583.005	896.459	386.25	0	460.405	162.973	2235.47	3775.62	949.668	649.632	1330.14	722.282	1736.97	0	3869.65	759.532	214.638
g__Johnsonella	2053.39	1257.86	11192.3	7547.17	7015.49	0	0	0	772.499	184.809	153.468	162.973	0	0	0	0	0	0	0	0	0	0	0
g__Megasphaera	821.355	1886.79	456.83	2641.51	1169.25	559.701	583.005	2241.15	1158.75	0	153.468	0	2980.63	13484.4	0	216.544	2793.3	601.902	992.556	594.177	2647.66	0	0
g__Proteus	0	0	0	0	0	0	0	0	386.25	0	0	0	0	0	14719.8	4547.42	0	0	0	198.059	0	3797.66	2790.3
g__Bifidobacterium	0	2515.72	228.415	377.358	292.312	746.269	437.254	896.459	1158.75	924.044	153.468	0	3725.78	8090.61	949.668	1299.26	1064.11	963.043	744.417	990.295	610.998	1063.34	643.915
g__Mongoliicoccus	1642.71	3773.58	456.83	754.717	876.937	559.701	291.503	3585.84	386.25	554.426	460.405	0	2980.63	4314.99	949.668	433.088	3724.39	120.38	248.139	396.118	1832.99	455.719	214.638
g__Cutibacterium	2464.07	7547.17	456.83	2264.15	292.312	0	291.503	1792.92	386.25	184.809	306.937	162.973	1490.31	1618.12	949.668	649.632	1862.2	361.141	0	198.059	1222	1367.16	214.638
g__Eikenella	0	0	0	0	0	0	145.751	0	0	184.809	0	162.973	0	0	4748.34	14508.4	0	0	124.069	0	0	2582.41	3648.85
g__Oribacterium	0	628.931	1598.9	1132.08	292.312	0	145.751	448.229	772.499	184.809	3683.24	0	0	539.374	0	2381.98	133.014	0	0	2178.65	610.998	2582.41	0
g__Acidovorax	2464.07	1886.79	228.415	0	1753.87	186.567	437.254	896.459	1158.75	369.617	306.937	162.973	1490.31	2157.5	1899.34	433.088	2261.24	240.761	496.278	198.059	610.998	607.626	214.638
g__Oscillibacter	0	0	0	0	292.312	373.134	437.254	0	386.25	1848.09	2608.96	977.836	1490.31	3236.25	0	0	266.028	601.902	124.069	1980.59	1425.66	455.719	214.638
g__Dietzia	821.355	3144.65	228.415	1132.08	584.624	559.701	145.751	1792.92	1545	184.809	0	162.973	1490.31	1618.12	949.668	433.088	1862.2	481.522	248.139	990.295	610.998	455.719	0
g__Variovorax	410.678	5031.45	0	754.717	876.937	373.134	437.254	896.459	0	739.235	0	162.973	1490.31	1078.75	1424.5	866.176	2128.23	0	248.139	0	407.332	1215.25	858.553
g__Nitrososphaeraceae	1232.03	0	0	1132.08	0	373.134	0	0	386.25	0	153.468	162.973	3725.78	1618.12	474.834	1948.9	1596.17	240.761	372.208	3961.18	2036.66	151.906	429.277
g__Helcococcus	0	0	0	0	0	559.701	728.757	448.229	0	0	0	0	0	539.374	0	0	0	1564.95	6699.75	0	610.998	0	0
g__Incertae_Sedis	410.678	0	228.415	1132.08	0	559.701	437.254	448.229	1158.75	0	767.342	0	745.156	1078.75	0	649.632	1064.11	842.663	992.556	1188.35	1018.33	607.626	214.638
g__Novosphingobium	410.678	1257.86	0	1132.08	292.312	186.567	291.503	1792.92	386.25	0	306.937	162.973	2235.47	1618.12	0	216.544	1862.2	120.38	496.278	792.236	814.664	759.532	214.638
g__Burkholderia-Caballeronia-Paraburkholderia	410.678	2515.72	0	377.358	0	186.567	291.503	896.459	0	0	306.937	488.918	2235.47	0	949.668	0	1197.13	0	248.139	1386.41	1425.66	0	214.638
g__Desulfovibrio	0	0	0	0	0	0	291.503	0	386.25	184.809	767.342	162.973	2980.63	1078.75	0	433.088	399.042	963.043	1116.63	1584.47	407.332	455.719	214.638
g__Flavonifractor	410.678	628.931	0	0	0	559.701	1166.01	896.459	386.25	369.617	153.468	162.973	745.156	1078.75	0	0	798.085	1203.8	1116.63	198.059	1832.99	151.906	0
g__Megamonas	1232.03	0	456.83	1509.43	584.624	0	0	1792.92	0	0	0	0	1490.31	539.374	0	649.632	798.085	0	0	0	1018.33	1519.06	0
g__Mogibacterium	410.678	0	0	377.358	0	2611.94	874.508	0	772.499	554.426	460.405	162.973	0	0	0	216.544	0	1805.71	1488.83	396.118	0	0	0
g__Methanobrevibacter	0	0	0	0	0	373.134	0	0	0	4989.84	306.937	0	0	0	0	0	0	3852.17	0	0	0	0	0
g__Odoribacter	410.678	628.931	0	377.358	292.312	932.836	145.751	0	386.25	1848.09	0	0	0	539.374	0	0	133.014	601.902	372.208	1188.35	0	0	0
g__Filifactor	0	628.931	1598.9	1132.08	1753.87	0	145.751	0	772.499	1108.85	1227.75	325.945	0	0	0	0	0	0	0	1188.35	0	0	0
g__Fusicatenibacter	410.678	0	228.415	0	876.937	373.134	583.005	0	386.25	184.809	920.81	325.945	1490.31	1078.75	0	0	266.028	1324.18	496.278	396.118	407.332	151.906	214.638
g__SC-I-84	410.678	628.931	228.415	754.717	292.312	0	145.751	448.229	386.25	554.426	460.405	162.973	1490.31	1618.12	474.834	433.088	1330.14	0	124.069	990.295	814.664	0	214.638
g__Micrococcus	0	0	0	377.358	0	0	145.751	1792.92	0	0	0	0	2235.47	2157.5	474.834	216.544	1862.2	240.761	124.069	0	1222	0	214.638
g__Intestinimonas	410.678	0	0	0	292.312	932.836	583.005	0	1931.25	1108.85	767.342	0	0	0	0	0	133.014	601.902	1364.76	396.118	0	0	0
g__Vicinamibacteraceae	0	628.931	0	754.717	0	186.567	0	0	386.25	184.809	306.937	325.945	1490.31	3775.62	1899.34	1732.35	133.014	120.38	372.208	792.236	407.332	303.813	643.915
g__Cetobacterium	0	0	0	0	0	0	0	0	0	0	0	0	0	0	949.668	6496.32	0	0	0	0	0	1670.97	429.277
g__Treponema	821.355	628.931	3883.05	754.717	292.312	0	0	0	0	0	0	1303.78	0	0	0	0	0	240.761	124.069	0	0	0	0
g__Armatimonadales	0	628.931	0	0	0	0	0	0	772.499	739.235	460.405	162.973	0	539.374	0	216.544	0	0	0	7130.12	0	0	0
g__Catonella	1642.71	0	1598.9	754.717	2923.12	0	0	448.229	0	369.617	613.874	651.89	0	0	0	0	0	0	0	792.236	203.666	0	0
g__Mycoplasma	1232.03	628.931	456.83	1132.08	11984.8	0	0	0	0	0	0	0	0	0	0	0	0	0	0	0	0	0	0
g__Methylobacterium-Methylorubrum	2053.39	1886.79	0	377.358	1461.56	373.134	0	448.229	772.499	0	0	0	1490.31	1618.12	0	0	931.099	120.38	248.139	198.059	610.998	0	0
g__Lachnospira	0	0	0	377.358	0	932.836	583.005	896.459	0	0	153.468	0	1490.31	539.374	0	0	532.056	1444.56	1364.76	198.059	1018.33	0	0
g__Rhodanobacter	1232.03	1257.86	456.83	0	876.937	559.701	291.503	0	1158.75	554.426	306.937	488.918	0	539.374	0	0	133.014	120.38	124.069	1386.41	610.998	0	0
g__Anaerostipes	821.355	628.931	456.83	754.717	292.312	0	145.751	448.229	1545	554.426	613.874	0	0	0	0	0	133.014	0	124.069	594.177	203.666	0	0
g__NK4A214_group	0	0	0	377.358	292.312	0	437.254	0	386.25	554.426	153.468	0	745.156	1618.12	0	0	399.042	481.522	248.139	594.177	203.666	0	0
g__Gemmatimonas	410.678	0	0	0	0	186.567	291.503	1344.69	0	0	306.937	0	0	2157.5	474.834	866.176	266.028	240.761	124.069	396.118	1018.33	455.719	0
g__Nitrospira	0	0	0	754.717	0	0	437.254	448.229	386.25	369.617	153.468	0	745.156	1618.12	474.834	649.632	1064.11	240.761	248.139	198.059	1018.33	151.906	429.277
g__Coprobacter	0	0	0	0	0	373.134	728.757	0	386.25	369.617	153.468	162.973	1490.31	539.374	0	0	0	601.902	620.347	792.236	407.332	151.906	0
g__Peptococcus	410.678	628.931	228.415	0	0	0	0	0	1931.25	184.809	767.342	1303.78	0	0	0	0	133.014	0	0	198.059	0	0	0
g__Frisingicoccus	0	628.931	0	0	292.312	559.701	145.751	0	772.499	184.809	613.874	325.945	745.156	539.374	0	0	133.014	240.761	248.139	990.295	407.332	0	214.638
g__Brevundimonas	0	0	0	0	0	186.567	0	0	386.25	184.809	306.937	0	745.156	2157.5	0	433.088	798.085	240.761	0	594.177	1425.66	303.813	0
g__Butyricicoccus	0	0	228.415	0	0	186.567	145.751	448.229	0	0	153.468	0	745.156	1078.75	0	216.544	665.07	722.282	372.208	0	814.664	151.906	0
g__Veillonellaceae	1232.03	1257.86	228.415	754.717	1169.25	0	0	0	386.25	184.809	306.937	0	0	0	0	0	266.028	0	0	594.177	0	455.719	0
g__Leptotrichia	0	0	685.244	0	292.312	0	0	0	2703.75	1108.85	767.342	488.918	0	539.374	0	0	0	963.043	0	1980.59	0	0	0
g__Anaerotruncus	0	0	0	0	0	0	0	0	2703.75	924.044	460.405	162.973	0	0	0	0	0	0	0	396.118	0	0	0
g__Colidextribacter	1642.71	1257.86	685.244	1509.43	1461.56	186.567	145.751	0	0	0	306.937	162.973	0	1078.75	0	0	266.028	240.761	124.069	0	0	151.906	0
g__Moryella	410.678	0	0	377.358	0	186.567	0	448.229	0	184.809	0	0	0	0	474.834	433.088	0	0	124.069	0	0	2734.32	429.277
g__UTCFX1	0	0	0	0	0	0	0	0	0	0	0	0	745.156	539.374	1899.34	5413.6	0	0	0	594.177	0	759.532	214.638
g__Tsukamurella	410.678	628.931	228.415	377.358	584.624	0	145.751	1344.69	772.499	184.809	0	162.973	0	539.374	0	0	1064.11	0	124.069	198.059	0	455.719	0
g__Nocardioides	821.355	0	0	0	0	559.701	0	0	0	184.809	0	0	745.156	539.374	0	433.088	1330.14	0	0	198.059	610.998	607.626	429.277
g__Howardella	0	0	456.83	377.358	584.624	932.836	583.005	0	0	0	0	0	0	0	0	216.544	0	722.282	992.556	0	0	0	0
g__Enhydrobacter	821.355	628.931	0	0	0	0	0	896.459	0	369.617	0	0	2980.63	0	949.668	216.544	798.085	0	124.069	396.118	407.332	151.906	429.277
g__Stenotrophomonas	0	0	228.415	377.358	292.312	0	0	896.459	0	0	0	0	1490.31	539.374	0	0	931.099	0	0	198.059	407.332	607.626	214.638
g__Cellvibrio	6160.16	1886.79	228.415	1132.08	292.312	0	0	0	0	0	153.468	0	0	0	0	0	399.042	0	0	0	0	151.906	0
g__Bradyrhizobium	410.678	0	228.415	0	292.312	0	0	0	0	0	153.468	0	0	0	474.834	0	1330.14	0	0	198.059	203.666	607.626	0
g__Lachnoanaerobaculum	0	1257.86	1142.07	1132.08	1169.25	186.567	0	0	772.499	0	153.468	0	0	0	0	0	0	120.38	0	0	0	151.906	0
g__Aquabacterium	0	0	0	1132.08	0	0	0	0	386.25	0	0	0	745.156	539.374	0	0	1197.13	0	0	198.059	407.332	151.906	0
g__Lawsonella	2053.39	3773.58	456.83	1509.43	292.312	186.567	0	0	386.25	0	0	0	0	0	0	0	133.014	120.38	124.069	198.059	0	0	214.638
g__Massilia	0	1257.86	0	0	292.312	186.567	0	0	772.499	369.617	153.468	162.973	0	0	0	433.088	399.042	0	0	198.059	0	0	0
g__Ellin6067	0	0	0	0	292.312	186.567	0	896.459	386.25	0	0	0	745.156	539.374	0	649.632	532.056	0	124.069	396.118	407.332	303.813	214.638
g__Fournierella	0	0	0	0	0	559.701	145.751	0	0	0	0	0	0	539.374	0	0	133.014	1324.18	372.208	0	0	0	0
g__Hymenobacter	0	1886.79	0	0	0	0	0	0	386.25	0	0	162.973	0	0	0	216.544	0	0	124.069	2574.77	407.332	151.906	0
g__Monoglobus	0	0	0	0	0	373.134	145.751	0	0	184.809	153.468	0	0	0	0	433.088	0	601.902	372.208	0	407.332	303.813	0
g__Paraclostridium	0	0	0	0	0	373.134	145.751	448.229	0	0	0	0	0	0	0	0	133.014	1203.8	620.347	0	0	0	0
g__Eggerthella	0	0	0	377.358	292.312	373.134	0	0	386.25	0	0	0	745.156	0	0	0	266.028	722.282	496.278	0	203.666	151.906	214.638
g__Anaerosporobacter	0	0	228.415	0	0	0	145.751	448.229	772.499	0	0	0	745.156	0	0	0	0	240.761	372.208	792.236	0	0	214.638
g__Geobacillus	0	0	0	0	0	186.567	0	0	0	0	0	0	0	0	0	649.632	133.014	240.761	0	0	0	759.532	214.638
g__Haliangium	0	0	0	377.358	292.312	0	0	448.229	0	0	0	162.973	745.156	1078.75	0	433.088	266.028	0	124.069	594.177	407.332	151.906	214.638
g__Rikenellaceae_RC9_gut_group	0	0	0	0	0	746.269	145.751	0	386.25	0	0	0	0	0	0	0	0	1564.95	0	0	0	0	0
g__Aerosphaera	0	0	0	0	0	0	145.751	0	0	0	0	0	0	539.374	0	0	133.014	0	868.486	0	203.666	0	0
g__Arenimonas	821.355	0	0	377.358	292.312	186.567	145.751	448.229	0	0	0	0	1490.31	0	0	0	0	240.761	124.069	396.118	203.666	151.906	214.638
g__Mycobacterium	410.678	0	0	0	292.312	0	0	448.229	0	0	0	0	745.156	0	474.834	0	798.085	0	124.069	0	610.998	0	0
g__Bryobacter	410.678	0	228.415	0	0	0	145.751	0	0	0	306.937	162.973	0	1078.75	474.834	866.176	266.028	0	0	396.118	0	303.813	0
g__Methyloversatilis	0	0	228.415	0	0	0	0	0	0	0	306.937	0	745.156	0	474.834	216.544	133.014	0	124.069	0	1018.33	303.813	0
g__Peptoanaerobacter	821.355	1257.86	456.83	1132.08	1169.25	0	0	0	0	0	0	0	0	0	0	0	0	0	0	0	0	0	0
g__Aliihoeflea	0	0	0	754.717	0	0	145.751	0	0	0	0	162.973	745.156	0	0	433.088	532.056	0	124.069	198.059	407.332	303.813	214.638
g__Chthoniobacter	410.678	0	0	0	292.312	186.567	145.751	0	0	184.809	0	0	0	539.374	0	649.632	0	120.38	0	1386.41	203.666	0	0
g__Paracoccus	0	0	0	0	292.312	0	0	448.229	0	0	0	0	745.156	539.374	0	0	399.042	0	248.139	198.059	407.332	151.906	214.638
g__Serratia	0	0	0	0	0	0	0	448.229	0	0	0	0	745.156	539.374	0	0	798.085	0	0	0	407.332	0	0
g__Actinomyces	0	0	0	0	0	186.567	0	448.229	386.25	0	0	0	0	0	0	0	665.07	361.141	124.069	0	610.998	0	0
g__Delftia	0	628.931	0	0	292.312	0	145.751	448.229	772.499	184.809	0	0	745.156	1618.12	0	0	266.028	0	0	0	203.666	151.906	0
g__Marvinbryantia	410.678	0	0	1509.43	292.312	0	291.503	0	0	0	0	0	0	0	0	0	399.042	120.38	0	0	0	0	214.638
g__Atopostipes	0	1257.86	228.415	0	0	186.567	0	448.229	0	0	0	162.973	0	1078.75	0	0	532.056	120.38	0	0	0	0	0
g__Bosea	1232.03	1257.86	0	377.358	0	186.567	145.751	448.229	0	184.809	0	0	0	539.374	0	0	266.028	0	248.139	198.059	610.998	0	0
g__WD2101_soil_group	0	0	0	754.717	0	186.567	0	0	0	0	0	0	745.156	0	0	1082.72	399.042	0	0	0	203.666	0	0
g__Caulobacter	0	0	0	0	0	0	0	0	0	0	306.937	0	0	539.374	0	0	1064.11	0	124.069	0	203.666	0	0
g__Tepidimonas	410.678	1257.86	0	377.358	292.312	0	145.751	0	0	0	0	0	0	539.374	0	0	532.056	0	0	198.059	407.332	0	0
g__Butyrivibrio	410.678	0	0	0	0	0	145.751	0	386.25	369.617	460.405	0	0	0	0	0	0	120.38	0	396.118	0	0	0
g__Aquicella	410.678	0	0	0	0	0	0	0	0	184.809	153.468	325.945	745.156	0	0	216.544	133.014	0	0	396.118	0	151.906	0
g__Intestinibacter	0	0	0	0	0	186.567	291.503	0	0	184.809	0	0	0	0	0	0	0	722.282	0	198.059	203.666	455.719	0
g__Neisseria	410.678	0	228.415	0	292.312	186.567	0	448.229	0	184.809	0	0	0	539.374	0	216.544	266.028	0	0	0	203.666	0	0
g__Negativibacillus	0	0	228.415	0	0	186.567	583.005	0	0	0	0	0	0	0	0	216.544	0	240.761	124.069	0	203.666	303.813	0
g__Pir4_lineage	0	0	0	377.358	0	0	0	0	0	0	153.468	0	0	0	0	216.544	0	120.38	124.069	0	407.332	0	0
g__Altererythrobacter	0	0	0	377.358	0	0	0	448.229	0	0	153.468	0	745.156	0	0	216.544	266.028	120.38	0	198.059	0	0	0
g__S0134_terrestrial_group	0	0	0	0	292.312	0	0	0	0	0	0	0	0	0	0	0	266.028	0	124.069	198.059	203.666	303.813	0
g__Terrisporobacter	0	0	0	0	0	0	0	448.229	0	0	0	0	0	0	0	866.176	0	120.38	0	0	0	911.439	214.638
g__Blastocatella	410.678	628.931	0	0	0	0	0	0	0	0	0	0	0	0	0	866.176	0	0	248.139	990.295	407.332	0	0
g__Allisonella	0	628.931	0	377.358	876.937	0	0	0	0	0	0	0	0	0	474.834	0	0	0	0	0	0	151.906	214.638
g__Anaerococcus	410.678	628.931	0	0	292.312	0	145.751	0	0	0	0	0	0	539.374	0	649.632	0	0	0	0	610.998	0	0
g__Kocuria	0	0	0	0	0	0	0	448.229	386.25	0	0	0	0	0	0	0	266.028	0	0	198.059	407.332	151.906	0
g__Oscillospira	1232.03	1886.79	0	1886.79	0	373.134	145.751	0	0	0	0	0	0	0	0	0	0	0	124.069	0	0	0	0
g__Rokubacteriales	410.678	0	0	0	0	373.134	0	0	0	0	0	0	745.156	0	0	0	133.014	120.38	248.139	0	203.666	0	0
g__Aerococcus	0	0	0	0	0	0	0	0	0	0	0	162.973	0	0	474.834	649.632	133.014	0	0	0	610.998	0	0
g__bacteriap25	0	0	0	0	0	0	0	448.229	0	0	0	0	0	1078.75	0	216.544	266.028	120.38	0	198.059	610.998	0	0
g__BIrii41	410.678	0	0	0	292.312	0	0	448.229	0	0	0	0	0	0	474.834	1082.72	266.028	0	0	0	0	0	214.638
g__Fretibacterium	0	0	0	0	0	0	0	0	386.25	0	306.937	162.973	0	0	0	0	0	0	0	198.059	610.998	303.813	0
g__Paraprevotella	0	0	228.415	377.358	292.312	373.134	0	0	0	0	0	162.973	0	1078.75	0	0	133.014	0	0	0	203.666	151.906	0
g__PLTA13	0	0	0	754.717	0	186.567	0	896.459	0	0	0	0	0	539.374	0	0	0	0	0	0	203.666	0	0
g__Chujaibacter	821.355	0	0	0	0	373.134	291.503	0	0	184.809	0	0	745.156	539.374	0	0	0	0	0	594.177	0	0	0
g__Dechloromonas	0	0	0	0	0	0	0	0	0	0	0	0	745.156	539.374	0	0	399.042	0	0	0	407.332	0	0
g__Hydrogenophaga	0	0	0	377.358	292.312	186.567	0	0	0	0	0	0	0	0	0	0	266.028	0	0	0	0	151.906	0
g__Lactococcus	410.678	628.931	0	0	0	0	145.751	0	0	0	0	0	0	0	0	433.088	0	481.522	372.208	0	0	0	0
g__Trichococcus	0	0	0	0	0	0	0	896.459	0	0	0	0	0	1618.12	0	0	266.028	0	0	0	407.332	0	0
g__Weissella	0	0	0	0	0	186.567	145.751	0	0	0	153.468	0	0	0	0	0	0	361.141	248.139	0	0	0	0
g__Lysobacter	0	0	0	0	0	0	0	448.229	0	0	0	0	0	539.374	0	0	399.042	240.761	0	396.118	0	151.906	0
g__Pantoea	410.678	0	0	0	0	0	0	448.229	0	0	0	0	745.156	0	0	433.088	665.07	0	0	0	203.666	303.813	0
g__Ramlibacter	0	0	0	0	0	0	0	0	0	184.809	0	0	1490.31	0	0	216.544	0	0	0	0	407.332	303.813	0
g__Rhizobacter	0	0	0	0	0	0	0	1344.69	0	0	0	162.973	0	1078.75	0	0	133.014	0	0	0	0	151.906	0
g__Dielma	0	0	0	0	0	0	0	0	0	369.617	0	162.973	0	0	0	0	0	361.141	0	198.059	0	0	0
g__Thermomonas	0	0	0	0	0	0	0	1344.69	0	0	0	0	745.156	1078.75	0	0	266.028	120.38	0	198.059	407.332	151.906	0
g__Allorhizobium-Neorhizobium-Pararhizobium-Rhizobium	0	628.931	0	0	292.312	0	0	448.229	0	0	0	325.945	0	0	0	0	266.028	0	0	0	203.666	0	214.638
g__Elev-16S-573	0	0	0	0	0	186.567	0	0	0	0	0	0	0	0	0	0	133.014	0	0	396.118	0	151.906	0
g__Finegoldia	0	0	0	0	0	0	0	448.229	0	0	0	0	0	539.374	0	0	532.056	120.38	0	0	610.998	151.906	0
g__Marinospirillum	2874.74	0	228.415	377.358	876.937	0	0	0	0	184.809	0	0	0	0	0	0	0	0	0	0	0	0	0
g__Buttiauxella	0	0	0	0	0	0	145.751	448.229	0	0	0	0	0	0	0	216.544	0	0	0	0	203.666	0	0
g__Devosia	410.678	0	0	377.358	0	0	0	0	0	0	0	0	0	539.374	474.834	216.544	133.014	0	0	0	0	0	0
g__Rhodococcus	0	0	0	377.358	0	0	0	0	0	184.809	0	0	0	0	0	0	798.085	0	0	0	0	303.813	0
g__Saccharopolyspora	0	0	0	0	0	0	0	0	386.25	0	0	0	1490.31	0	0	0	1064.11	0	0	0	0	0	0
g__Acidibacter	0	0	0	0	0	0	0	0	0	0	153.468	0	0	0	474.834	433.088	0	0	0	396.118	203.666	0	0
g__Brachybacterium	410.678	0	0	1132.08	0	0	0	0	386.25	0	0	0	0	1618.12	0	216.544	133.014	0	0	0	0	0	0
g__Bulleidia	410.678	0	685.244	377.358	876.937	0	0	0	0	0	0	0	0	0	0	0	0	0	0	0	0	0	0
g__Curvibacter	821.355	628.931	0	0	292.312	0	0	448.229	0	0	0	0	0	0	0	216.544	133.014	0	0	0	203.666	151.906	0
g__Epulopiscium	0	0	0	0	0	0	0	0	0	0	0	0	0	0	949.668	216.544	0	0	0	0	203.666	455.719	0
g__Holdemania	0	0	0	0	0	186.567	0	0	0	0	460.405	0	0	0	0	0	0	120.38	0	0	0	0	0
g__Latescibacterota	0	628.931	0	0	0	0	0	0	0	0	0	0	0	0	0	433.088	133.014	120.38	0	198.059	407.332	0	0
g__Pirellula	0	0	0	0	0	0	145.751	0	0	0	0	0	745.156	539.374	0	216.544	0	0	124.069	0	407.332	0	0
g__Pseudoalteromonas	0	0	0	0	0	0	0	0	0	0	0	0	0	0	0	0	266.028	0	0	198.059	203.666	0	0
g__Blastococcus	410.678	0	0	0	0	186.567	0	448.229	0	0	0	0	0	0	0	0	133.014	0	124.069	198.059	0	0	0
g__Deinococcus	0	628.931	228.415	0	0	0	145.751	0	0	0	0	0	0	0	0	0	266.028	0	0	0	407.332	0	0
g__Longilinea	0	0	0	0	0	0	0	0	0	0	0	0	0	1078.75	0	0	532.056	0	0	0	203.666	0	0
g__Luteimonas	0	0	0	0	0	0	0	448.229	0	0	0	0	0	0	0	0	399.042	0	0	198.059	203.666	0	0
g__Phenylobacterium	0	0	0	0	0	0	0	0	0	0	0	0	0	0	0	0	133.014	0	124.069	0	203.666	0	0
g__Tumebacillus	410.678	0	0	754.717	292.312	0	0	0	0	0	0	0	0	0	0	216.544	0	0	0	0	0	0	0
g__Aggregatibacter	0	0	0	0	0	186.567	0	448.229	0	0	0	0	0	0	0	0	0	0	124.069	0	203.666	0	0
g__AKAU4049	0	0	0	0	0	0	291.503	448.229	386.25	0	0	0	0	539.374	0	0	0	0	0	0	203.666	0	0
g__Azospira	0	0	0	0	0	0	0	896.459	0	0	0	0	0	0	0	0	133.014	0	0	0	203.666	0	0
g__Ellin6055	0	628.931	0	0	0	0	0	448.229	0	0	0	0	0	539.374	0	0	133.014	0	0	0	203.666	0	0
g__Microbacterium	0	0	0	0	0	0	0	0	0	184.809	0	0	0	539.374	0	0	399.042	0	0	0	203.666	0	0
g__Roseisolibacter	0	0	0	0	0	0	0	0	0	0	0	0	0	0	0	216.544	133.014	0	0	0	203.666	151.906	0
g__Acidisoma	0	0	0	0	0	186.567	0	896.459	0	0	0	0	0	0	474.834	0	532.056	0	0	0	203.666	0	0
g__Gemmata	0	0	0	0	0	0	0	0	386.25	0	0	0	0	0	0	649.632	0	0	0	396.118	610.998	0	0
g__Myxococcus	0	0	0	0	0	0	0	0	0	0	0	0	745.156	539.374	0	0	266.028	0	0	0	203.666	0	0
g__SBR1031	0	0	0	0	292.312	186.567	0	0	0	0	0	0	0	0	0	216.544	133.014	0	0	0	203.666	0	0
g__Solirubrobacter	410.678	0	0	0	292.312	0	0	0	0	0	0	0	0	0	0	216.544	266.028	120.38	0	0	0	0	0
g__Zoogloea	0	0	0	0	0	0	0	448.229	0	0	0	0	745.156	0	0	0	266.028	0	0	0	0	0	0
g__Bdellovibrio	0	0	0	0	0	0	0	0	0	0	153.468	0	0	0	0	216.544	399.042	0	0	0	203.666	151.906	0
g__Blastomonas	0	0	0	0	0	0	0	896.459	0	0	0	0	0	0	0	0	399.042	0	0	0	203.666	151.906	0
g__Chryseolinea	0	0	0	0	0	0	145.751	0	0	184.809	0	0	0	0	0	0	133.014	120.38	0	0	407.332	0	0
g__Ferruginibacter	0	0	0	0	0	0	0	0	0	0	0	0	745.156	0	0	216.544	266.028	0	0	0	0	151.906	0
g__Hyphomicrobium	0	0	0	0	0	0	0	448.229	0	0	0	0	745.156	1078.75	0	0	266.028	0	0	0	203.666	151.906	0
g__Inhella	0	0	0	0	0	186.567	0	0	0	0	0	0	745.156	0	0	0	0	0	0	0	610.998	0	0
g__Luteolibacter	0	0	0	0	0	0	145.751	0	0	184.809	0	0	0	539.374	0	0	133.014	240.761	0	396.118	0	0	0
g__NB1-j	0	0	0	0	0	0	0	448.229	386.25	184.809	0	0	0	539.374	0	0	133.014	0	0	198.059	0	0	0
g__Pajaroellobacter	0	0	0	0	0	0	0	0	0	0	0	0	0	0	474.834	0	0	0	124.069	0	203.666	0	0
g__Pedomicrobium	0	0	0	0	0	0	145.751	0	0	0	0	0	0	0	0	216.544	0	0	0	198.059	203.666	0	0
g__Pseudonocardia	0	0	0	0	0	186.567	0	0	0	0	0	0	0	0	0	0	0	120.38	0	0	203.666	0	214.638
g__Psychrobacter	0	0	0	0	0	0	0	0	0	0	0	0	0	0	474.834	0	266.028	0	0	0	0	455.719	214.638
g__Silanimonas	410.678	1257.86	0	0	292.312	0	0	0	0	0	0	0	0	0	0	0	0	0	248.139	0	203.666	0	0
g__Abditibacterium	0	0	0	0	0	0	0	0	0	0	0	0	745.156	0	0	0	133.014	0	0	396.118	407.332	0	0
g__Aeromicrobium	0	628.931	0	0	0	0	145.751	0	0	0	0	0	0	0	0	0	399.042	0	248.139	0	0	0	0
g__Bauldia	410.678	0	0	0	0	186.567	0	0	0	0	153.468	0	745.156	539.374	0	0	133.014	0	0	198.059	0	0	0
g__Capnocytophaga	0	0	913.659	377.358	0	0	0	0	0	184.809	0	0	0	0	0	0	0	0	0	198.059	0	0	0
g__Desulfosporosinus	0	0	0	0	0	0	291.503	0	0	0	0	0	0	0	0	0	133.014	0	248.139	0	0	0	0
g__Faecalitalea	0	0	0	0	0	0	0	0	0	0	306.937	162.973	0	0	0	0	0	0	0	198.059	0	0	0
g__Flavisolibacter	0	628.931	0	0	0	0	0	0	0	0	0	0	0	539.374	0	216.544	0	0	0	0	0	0	0
g__Hydrogenophilus	0	0	0	0	0	0	0	448.229	0	0	0	0	0	1078.75	0	0	133.014	0	0	0	0	0	0
g__Lentimicrobium	0	0	0	0	0	0	0	0	772.499	184.809	0	325.945	0	0	0	0	0	0	0	198.059	0	0	0
g__Methylotenera	0	0	0	0	0	0	0	448.229	0	0	0	0	745.156	539.374	0	0	0	0	0	0	203.666	0	0
g__Ochrobactrum	410.678	0	0	0	292.312	0	0	0	0	0	0	0	0	0	0	216.544	133.014	0	0	198.059	0	0	0
g__Porphyrobacter	0	0	0	0	0	0	0	448.229	0	0	153.468	0	0	0	0	0	266.028	120.38	0	0	407.332	0	0
g__Ralstonia	0	0	0	0	0	0	0	448.229	0	0	0	162.973	745.156	0	0	216.544	0	0	0	0	407.332	0	0
g__Sphingobium	0	628.931	0	0	0	186.567	0	0	0	0	0	0	0	0	0	0	266.028	0	0	0	0	0	0
g__Alkanibacter	0	0	0	0	0	0	0	0	386.25	0	0	0	0	539.374	474.834	0	0	0	0	0	0	0	0
g__Aridibacter	0	0	0	0	0	0	0	0	0	0	0	0	0	0	0	216.544	0	0	0	198.059	203.666	0	0
g__Lautropia	0	0	0	0	0	0	0	0	0	0	0	0	0	0	0	216.544	266.028	0	0	198.059	203.666	0	0
g__Pseudolabrys	0	0	0	0	0	0	0	448.229	0	0	0	0	0	0	0	0	133.014	0	124.069	0	0	0	0
g__Tissierella	0	0	0	0	0	0	0	448.229	0	0	0	0	745.156	0	0	0	532.056	0	0	0	0	0	0
g__Carnobacterium	0	0	0	0	0	0	0	448.229	0	0	0	0	0	0	0	0	133.014	0	124.069	0	0	0	0
g__Citricoccus	0	0	0	0	0	0	0	448.229	0	0	0	0	0	539.374	0	0	266.028	0	0	0	0	0	0
g__Iamia	0	0	0	0	0	0	0	448.229	0	0	0	0	0	0	0	433.088	133.014	0	0	0	0	0	0
g__Kapabacteriales	0	0	0	0	0	0	0	0	0	0	153.468	0	0	0	0	216.544	0	0	0	198.059	203.666	0	0
g__Terrimonas	0	0	0	0	0	0	0	0	386.25	0	0	0	0	0	0	0	0	0	0	0	407.332	151.906	214.638
g__Adhaeribacter	0	0	228.415	0	292.312	0	145.751	448.229	0	0	0	0	0	0	0	216.544	0	0	0	0	0	0	0
g__Arthrobacter	0	0	0	0	0	0	0	0	0	0	0	0	0	0	0	0	133.014	0	0	0	203.666	151.906	0
g__Eremococcus	0	0	0	0	0	373.134	0	0	0	0	0	0	0	539.374	0	0	0	0	0	0	0	151.906	0
g__Phaselicystis	0	0	0	0	0	0	0	0	0	0	0	0	0	539.374	474.834	216.544	0	0	0	0	203.666	0	0
g__Pseudorhodoplanes	0	0	0	0	0	0	0	0	0	0	0	0	745.156	0	0	0	532.056	0	0	0	0	0	214.638
g__Segetibacter	0	628.931	0	0	0	186.567	0	0	0	0	0	0	745.156	0	0	433.088	0	0	0	0	0	151.906	0
g__Stenotrophobacter	410.678	0	0	0	0	0	0	0	0	0	0	0	0	0	474.834	433.088	0	0	0	0	0	151.906	0
g__Sumerlaea	0	0	0	0	0	0	0	0	0	0	0	0	0	0	0	216.544	133.014	0	0	0	203.666	151.906	0
g__Thiobacillus	0	0	0	0	0	0	0	0	0	0	0	0	0	0	474.834	216.544	0	0	0	0	610.998	0	0
g__Aureimonas	0	0	0	0	0	0	0	0	0	0	0	0	745.156	539.374	0	0	266.028	0	0	0	203.666	0	0
g__Brevibacterium	0	0	0	0	0	186.567	0	0	0	0	0	0	0	0	0	0	133.014	240.761	124.069	0	0	0	0
g__DSSF69	0	0	0	0	0	0	0	0	0	0	0	0	0	0	0	216.544	266.028	0	0	0	203.666	151.906	0
g__Ellin517	0	0	0	0	0	0	0	0	0	0	0	0	0	0	0	216.544	133.014	120.38	0	0	0	151.906	214.638
g__HOC36	0	0	0	0	0	0	0	896.459	0	0	0	0	745.156	0	0	0	133.014	0	0	0	0	0	0
g__Luteitalea	0	0	0	0	0	0	0	0	0	0	0	162.973	0	0	474.834	0	0	0	0	0	203.666	0	0
g__Microvirga	0	0	0	0	0	0	0	0	386.25	0	0	0	0	0	0	0	0	0	0	0	0	303.813	214.638
g__Moraxella	0	628.931	228.415	0	292.312	0	0	0	0	0	0	0	0	0	0	0	0	120.38	0	0	0	0	0
g__Nesterenkonia	0	0	0	0	0	0	0	0	386.25	0	0	0	0	1078.75	0	0	133.014	0	0	0	0	0	0
g__Nevskia	0	0	0	0	0	0	0	0	0	0	0	0	0	539.374	0	0	0	0	248.139	198.059	0	0	0
g__Nitriliruptoraceae	0	0	228.415	0	0	0	0	0	0	0	0	0	0	0	0	0	0	0	0	198.059	0	151.906	0
g__Nitrosospira	0	0	0	0	0	0	0	0	0	0	0	0	1490.31	0	0	0	0	0	124.069	0	0	151.906	0
g__Parcubacteria	0	0	0	0	0	0	0	0	0	0	0	0	745.156	539.374	0	433.088	0	120.38	0	0	0	0	0
g__Pedobacter	0	0	0	0	0	0	0	0	0	0	0	0	0	0	0	216.544	0	120.38	0	0	0	151.906	0
g__Phocaeicola	0	0	0	377.358	0	0	0	0	0	0	153.468	162.973	0	0	0	0	0	0	0	0	0	0	0
g__Rubellimicrobium	0	0	0	0	0	0	0	0	0	0	0	0	0	0	474.834	216.544	133.014	0	0	0	0	0	0
g__S085	0	0	0	0	0	0	0	448.229	0	0	0	0	0	0	0	0	133.014	0	124.069	0	0	0	0
g__Vermiphilaceae	0	0	0	0	0	0	0	448.229	386.25	0	0	0	745.156	539.374	0	0	0	0	0	0	0	0	0
g__Glutamicibacter	0	0	0	0	292.312	0	0	448.229	0	0	0	0	0	0	0	0	133.014	0	0	0	0	0	0
g__Sellimonas	0	0	228.415	0	0	0	0	0	0	184.809	0	0	0	0	0	0	0	0	0	0	203.666	0	0
g__Stenotrophobacter	410.678	0	0	0	0	0	0	0	0	0	0	0	0	0	474.834	433.088	0	0	0	0	0	151.906	0
g__Sumerlaea	0	0	0	0	0	0	0	0	0	0	0	0	0	0	0	216.544	133.014	0	0	0	203.666	151.906	0
g__Thiobacillus	0	0	0	0	0	0	0	0	0	0	0	0	0	0	474.834	216.544	0	0	0	0	610.998	0	0
g__Arcanobacterium	0	0	0	0	0	0	0	0	0	0	0	0	0	0	0	216.544	0	0	0	0	0	151.906	0
g__Aureimonas	0	0	0	0	0	0	0	0	0	0	0	0	745.156	539.374	0	0	266.028	0	0	0	203.666	0	0
g__Blastopirellula	0	0	0	0	292.312	0	0	0	0	0	0	0	0	0	0	0	0	0	0	0	203.666	0	0
g__Brevibacterium	0	0	0	0	0	186.567	0	0	0	0	0	0	0	0	0	0	133.014	240.761	124.069	0	0	0	0
g__DSSF69	0	0	0	0	0	0	0	0	0	0	0	0	0	0	0	216.544	266.028	0	0	0	203.666	151.906	0
g__Ellin517	0	0	0	0	0	0	0	0	0	0	0	0	0	0	0	216.544	133.014	120.38	0	0	0	151.906	214.638
g__env.OPS_17	410.678	0	0	0	0	0	0	0	0	0	0	0	0	0	0	216.544	0	0	0	0	0	0	0
g__Flavitalea	0	0	0	0	0	0	0	0	0	0	0	0	0	0	0	216.544	133.014	0	0	0	0	0	0
g__Flavobacterium	0	0	0	0	0	0	0	0	0	0	0	0	0	539.374	0	0	133.014	0	0	0	0	0	0
g__HOC36	0	0	0	0	0	0	0	896.459	0	0	0	0	745.156	0	0	0	133.014	0	0	0	0	0	0
g__Hoeflea	0	0	0	0	0	0	0	0	0	0	0	0	0	1078.75	0	0	133.014	0	0	0	0	0	0
g__Lechevalieria	0	628.931	0	0	0	186.567	0	0	0	0	0	0	0	0	0	0	0	0	0	0	0	0	0
g__Lineage_IIb	0	0	0	0	0	0	0	0	0	0	0	0	0	539.374	0	0	0	0	0	0	203.666	0	0
g__Luteitalea	0	0	0	0	0	0	0	0	0	0	0	162.973	0	0	474.834	0	0	0	0	0	203.666	0	0
g__Microvirga	0	0	0	0	0	0	0	0	386.25	0	0	0	0	0	0	0	0	0	0	0	0	303.813	214.638
g__Millisia	0	0	0	0	0	0	0	0	0	0	0	0	0	0	0	0	266.028	0	0	0	0	0	0
g__Moraxella	0	628.931	228.415	0	292.312	0	0	0	0	0	0	0	0	0	0	0	0	120.38	0	0	0	0	0
g__Nesterenkonia	0	0	0	0	0	0	0	0	386.25	0	0	0	0	1078.75	0	0	133.014	0	0	0	0	0	0
g__Nevskia	0	0	0	0	0	0	0	0	0	0	0	0	0	539.374	0	0	0	0	248.139	198.059	0	0	0
g__Nitriliruptoraceae	0	0	228.415	0	0	0	0	0	0	0	0	0	0	0	0	0	0	0	0	198.059	0	151.906	0
g__Nitrosospira	0	0	0	0	0	0	0	0	0	0	0	0	1490.31	0	0	0	0	0	124.069	0	0	151.906	0
g__Paenibacillus	0	0	0	0	0	0	0	0	0	0	0	0	0	0	0	0	0	0	0	198.059	203.666	0	0
g__Parapedobacter	0	0	0	0	0	0	0	0	0	0	0	0	0	0	0	0	0	0	0	198.059	407.332	0	0
g__Parcubacteria	0	0	0	0	0	0	0	0	0	0	0	0	745.156	539.374	0	433.088	0	120.38	0	0	0	0	0
g__Pedobacter	0	0	0	0	0	0	0	0	0	0	0	0	0	0	0	216.544	0	120.38	0	0	0	151.906	0
g__Phocaeicola	0	0	0	377.358	0	0	0	0	0	0	153.468	162.973	0	0	0	0	0	0	0	0	0	0	0
g__Propioniciclava	0	0	0	0	0	0	0	0	0	0	0	0	0	0	0	0	399.042	0	0	0	0	0	0
g__Pseudofulvimonas	0	0	0	0	0	0	0	0	0	0	0	0	0	0	0	0	0	0	0	198.059	203.666	0	0
g__Psychroglaciecola	0	0	0	0	0	0	0	0	0	0	0	0	0	0	0	0	532.056	0	0	0	203.666	0	0
g__Rhodoplanes	0	0	0	0	0	0	0	0	0	0	0	0	745.156	539.374	0	0	0	0	0	0	0	0	0
g__Romboutsia	0	0	0	0	0	0	0	0	0	369.617	0	0	0	0	0	0	0	120.38	0	0	0	0	0
g__Schlegelella	0	0	0	0	0	0	0	0	0	0	0	0	0	0	0	0	266.028	0	0	0	203.666	0	0
g__Steroidobacter	0	0	0	0	0	0	0	0	0	0	153.468	0	0	0	0	0	0	0	0	0	407.332	0	0
g__Turicibacter	0	0	0	0	0	0	0	0	0	0	0	0	0	0	0	0	0	0	0	0	203.666	0	0
g__Woeseia	0	0	0	0	0	0	0	0	0	0	0	0	0	0	0	0	0	0	0	0	0	0	0
g__AKYG1722	0	0	0	0	0	0	0	0	0	184.809	0	0	0	0	0	216.544	0	0	0	0	0	0	0
g__Auricoccus-Abyssicoccus	0	0	0	0	0	0	0	448.229	0	0	0	0	0	0	0	0	0	0	0	0	0	0	0
g__Chitinivorax	0	0	0	0	0	0	0	448.229	0	0	0	0	0	0	0	0	0	0	0	0	0	0	0
g__Colwellia	0	0	0	0	0	0	0	0	0	0	0	0	0	0	0	0	0	0	0	0	203.666	0	0
g__Conexibacter	0	0	0	0	0	0	0	0	0	0	0	0	0	0	0	0	0	0	124.069	0	0	0	0
g__Cupriavidus	410.678	0	0	0	0	0	0	0	0	0	0	0	0	0	0	0	0	0	124.069	0	0	0	0
g__Duganella	0	0	0	0	0	0	0	0	0	0	0	0	0	0	0	0	266.028	0	0	0	203.666	0	0
g__Eubacterium	0	0	0	0	0	0	0	0	0	0	0	0	0	0	0	0	0	0	0	198.059	0	0	0
g__Herpetosiphon	0	0	0	0	0	0	0	0	0	0	0	0	0	0	0	0	266.028	0	0	0	0	0	0
g__Kytococcus	0	0	0	0	0	0	0	0	0	0	0	0	0	0	0	0	399.042	0	0	0	0	0	0
g__Lacunisphaera	0	0	0	0	0	0	0	0	0	0	0	0	0	0	0	0	0	120.38	124.069	0	0	0	0
g__Leucobacter	0	0	0	0	0	0	0	0	0	0	0	0	0	0	0	0	133.014	0	0	0	0	0	0
g__Longimicrobium	0	0	0	0	0	0	0	0	0	0	0	0	0	0	0	0	0	0	0	0	0	0	0
g__Mammalia	0	628.931	0	0	0	0	0	0	0	0	0	0	0	539.374	0	0	0	0	0	0	0	0	0
g__Marmoricola	410.678	0	0	0	0	0	0	0	0	0	0	0	0	0	0	216.544	0	0	0	0	0	0	0
g__Nitrosomonas	0	0	0	0	0	0	0	0	0	0	0	0	745.156	0	0	0	133.014	0	0	0	0	0	0
g__Opitutus	0	0	0	0	0	0	0	0	0	0	0	0	0	0	0	0	0	0	0	198.059	0	0	0
g__Ornithinimicrobium	0	0	0	0	0	0	0	0	0	0	0	0	0	0	0	0	0	0	0	0	0	0	0
g__Panacagrimonas	0	0	0	0	0	0	0	0	0	0	0	0	0	539.374	0	0	0	0	0	0	0	0	214.638
g__Paraeggerthella	0	0	0	377.358	0	0	0	0	0	0	0	0	0	0	0	0	0	0	0	0	0	303.813	0
g__Pediococcus	0	0	0	0	0	0	0	0	0	0	0	0	1490.31	0	0	0	133.014	0	0	0	0	0	0
g__Phocea	0	0	0	0	0	0	145.751	0	0	0	0	162.973	0	0	0	0	0	0	0	0	0	0	0
g__Phreatobacter	0	0	0	0	0	0	0	0	0	0	0	0	0	0	0	0	0	120.38	0	0	0	0	0
g__Phyllobacterium	0	0	0	0	0	0	0	0	0	0	0	0	0	0	949.668	0	0	0	0	0	0	151.906	0
g__Puia	0	0	0	0	0	0	0	0	0	0	0	0	0	0	0	0	0	0	0	198.059	0	0	0
g__Rhodopseudomonas	0	0	0	0	0	0	0	0	0	0	0	0	0	0	474.834	0	399.042	0	0	0	0	0	0
g__Rubellimicrobium	0	0	0	0	0	0	0	0	0	0	0	0	0	0	474.834	216.544	133.014	0	0	0	0	0	0
g__S085	0	0	0	0	0	0	0	448.229	0	0	0	0	0	0	0	0	133.014	0	124.069	0	0	0	0
g__Slackia	0	0	0	0	0	0	0	0	0	0	0	0	0	0	0	0	0	0	0	0	203.666	0	0
g__Sporosarcina	0	0	0	0	0	0	0	0	0	0	0	0	0	0	0	0	0	0	0	396.118	0	0	0
g__Tardiphaga	0	0	0	377.358	0	0	0	0	0	0	0	0	0	0	0	0	0	0	0	198.059	0	0	0
g__Truepera	0	0	0	0	0	0	145.751	0	0	0	0	0	0	0	0	0	0	0	0	0	0	0	0
g__Vermiphilaceae	0	0	0	0	0	0	0	448.229	386.25	0	0	0	745.156	539.374	0	0	0	0	0	0	0	0	0
g__Acidipila	0	0	0	0	292.312	0	0	0	0	0	0	0	0	0	0	0	0	0	0	0	0	0	0
g__Actinobacillus	0	0	0	0	0	0	0	448.229	0	184.809	0	0	0	0	0	0	0	0	0	0	0	0	0
g__Actinophytocola	0	0	0	0	0	0	0	0	0	0	153.468	0	0	0	0	0	0	0	0	0	0	151.906	0
g__Actinoplanes	0	0	0	0	0	0	0	0	0	0	0	0	0	0	0	0	0	0	0	0	203.666	0	0
g__AKIW781	0	0	0	0	0	0	0	0	386.25	0	0	0	0	0	0	0	0	120.38	0	0	0	0	0
g__AKYH767	0	0	0	0	0	0	0	0	0	0	0	0	0	539.374	0	0	0	0	0	0	0	0	0
g__Amphibacillus	0	0	0	0	292.312	0	0	0	0	0	0	0	0	0	0	0	0	0	0	0	0	0	0
g__Anaerofustis	0	0	0	0	0	0	0	0	0	0	0	0	0	0	0	0	0	0	0	0	0	0	0
g__Anaerolinea	0	0	0	0	0	0	0	0	0	0	0	0	0	0	0	0	399.042	0	0	0	0	0	0
g__Anaeromyxobacter	0	0	0	0	0	0	0	0	386.25	0	0	0	0	0	0	0	0	0	0	0	203.666	0	0
g__Anditalea	0	0	0	0	0	0	0	448.229	0	0	153.468	0	0	0	0	0	0	0	0	0	0	0	0
g__Atopobium	0	0	0	0	0	0	0	0	0	0	0	0	0	0	0	0	0	0	0	0	0	0	0
g__Brachymonas	0	0	0	0	0	0	0	0	0	0	0	0	0	0	0	216.544	0	0	0	0	0	0	0
g__Chryseobacterium	0	0	0	377.358	0	0	0	0	0	0	0	0	0	0	0	0	133.014	0	0	0	0	0	0
g__cvE6	0	0	0	0	0	0	145.751	0	0	0	0	0	0	0	0	0	0	0	0	0	0	0	0
g__Dactylosporangium	0	0	0	0	292.312	0	0	0	0	0	0	0	0	539.374	0	0	0	0	0	0	0	0	0
g__Dolosigranulum	0	0	0	0	0	0	0	0	0	0	0	0	0	0	0	0	0	0	0	0	0	0	214.638
g__Dongia	0	0	0	0	0	0	0	0	0	0	153.468	0	0	0	0	0	0	0	0	198.059	0	0	0
g__DTU089	0	0	0	0	0	0	0	0	0	0	0	0	0	0	0	0	133.014	0	0	0	0	0	0
g__Ezakiella	0	0	0	0	0	0	0	0	0	0	0	0	0	0	0	0	0	0	0	0	0	0	0
g__Fenollaria	0	0	0	0	0	0	0	0	0	0	0	0	0	0	0	0	0	0	0	0	0	151.906	0
g__Gitt-GS-136	0	0	0	0	0	0	145.751	0	0	0	0	0	0	0	0	0	0	0	0	0	0	0	0
g__Glutamicibacter	0	0	0	0	292.312	0	0	448.229	0	0	0	0	0	0	0	0	133.014	0	0	0	0	0	0
g__Harryflintia	0	0	0	0	0	0	0	0	0	0	0	0	0	0	0	0	0	0	0	0	0	0	0
g__HdN1	0	0	0	0	0	0	0	0	0	0	0	0	0	0	0	0	133.014	0	0	0	0	0	0
g__LD29	0	0	0	0	0	0	0	0	386.25	0	0	0	0	0	0	0	0	0	0	0	0	0	0
g__Luteibacter	0	0	0	0	0	0	0	448.229	0	0	0	0	0	0	0	0	266.028	0	0	0	0	0	0
g__Macellibacteroides	0	628.931	0	377.358	0	0	0	0	0	0	0	0	0	0	0	0	0	0	0	0	0	0	0
g__Noviherbaspirillum	0	0	0	0	0	0	0	0	0	0	0	0	0	0	0	216.544	0	0	0	0	0	0	0
g__Ohtaekwangia	0	0	0	0	0	0	0	0	0	0	0	0	0	0	0	0	0	0	0	0	203.666	0	0
g__Olsenella	0	0	0	0	0	0	0	0	0	0	153.468	0	0	0	0	0	0	0	0	198.059	0	0	0
g__Paeniglutamicibacter	0	0	0	0	0	0	0	0	0	0	0	0	745.156	0	0	0	0	0	0	0	0	0	0
g__Pandoraea	0	0	0	0	0	0	0	0	0	0	0	0	745.156	0	0	0	133.014	0	0	0	0	0	0
g__Patulibacter	0	0	0	0	584.624	0	0	0	0	0	0	0	0	0	0	0	0	0	0	0	0	0	0
g__Peptoniphilus	0	0	0	0	0	186.567	0	0	0	0	0	0	0	0	0	0	133.014	0	0	0	0	0	0
g__Polaromonas	410.678	0	0	0	0	0	0	0	0	0	0	0	0	0	0	0	0	0	0	0	203.666	0	0
g__Polycyclovorans	0	0	0	0	0	0	0	0	0	0	0	0	0	0	0	0	133.014	0	0	0	407.332	0	0
g__Polymorphobacter	410.678	0	0	0	0	0	0	0	0	0	0	0	0	0	0	0	0	0	0	198.059	0	0	0
g__Proteiniphilum	0	0	0	0	0	0	0	0	0	0	0	0	0	0	0	0	133.014	0	0	0	203.666	0	0
g__Rhodocytophaga	0	0	0	0	0	0	0	0	0	0	0	0	0	0	0	0	0	0	0	0	0	0	0
g__Rhodomicrobium	0	0	0	0	0	0	0	0	0	0	0	0	0	539.374	0	0	0	0	0	0	0	0	0
g__Rothia	0	0	0	0	0	0	0	0	0	0	0	0	0	0	0	0	0	0	0	0	0	0	0
g__Ruminiclostridium	0	0	0	0	0	0	0	0	0	0	0	0	0	0	0	0	0	0	0	0	0	0	0
g__Saccharimonadales	0	0	0	377.358	0	0	0	0	0	0	0	0	0	0	0	216.544	0	0	0	0	0	0	0
g__Salinisphaera	0	0	0	0	0	0	0	0	0	0	0	0	0	0	0	0	133.014	0	0	0	0	0	0
g__Salinivibrio	0	0	0	0	0	0	0	0	0	0	0	162.973	0	0	0	0	0	0	0	0	203.666	0	0
g__Sellimonas	0	0	228.415	0	0	0	0	0	0	184.809	0	0	0	0	0	0	0	0	0	0	203.666	0	0
g__Skermanella	0	0	0	0	0	0	0	0	0	0	0	0	0	0	474.834	0	133.014	0	0	0	0	0	0
g__Sporacetigenium	0	0	0	0	0	0	0	0	0	0	153.468	0	0	0	0	0	0	0	0	0	203.666	0	0
g__Tepidiphilus	0	0	0	0	0	0	0	0	0	0	0	0	0	539.374	0	0	133.014	0	0	0	0	0	0
g__Tuzzerella	0	0	0	0	0	0	0	0	0	0	0	0	0	0	0	0	0	120.38	124.069	0	0	0	0

## Sheet: CRC2_case
Case abundance table of CRC2 for fig1b
The relative abundance matrix for this study. Rows as bacteria and columns as samples. PCoA analysis can be implemented using R function "pco" based on this file
Detailed instructions to replot the figure can be accessed from Figure1.Rmd at https://doi.org/10.5281/zenodo.5913041
source data: data.zip	script: Figure1.Rmd
	SRR1743197	SRR1743198	SRR1743200	SRR1743201	SRR1743202	SRR1743203	SRR1743205	SRR1743206	SRR1743207	SRR1743209	SRR1743210	SRR1743211	SRR1743212	SRR1743213	SRR1743214	SRR1743216	SRR1743217	SRR1743218	SRR1743219	SRR1743221	SRR1743222	SRR1743252	SRR1743257	SRR1743263	SRR1743268	SRR1743262	SRR1743251	SRR1743253	SRR1743259	SRR1743261	SRR1743266	SRR1743267	SRR1743269	SRR1743275	SRR1743254
g__Bacteroides	1246.36	723.851	43590.3	2047.08	1392.76	1588.14	75046.9	30674.8	13402.5	838.926	21129.5	521.014	5274.26	2577.32	4736.13	1647.45	1636.93	9471.33	1427.89	4247.04	7625.07	747741	701208	5124.92	836485	135004	654324	428103	482814	96652.9	658427	213448	322286	353493	690077
g__Serratia	284379	286102	267089	287615	279666	261338	256098	216258	244488	304530	271418	270406	298523	295962	267422	243328	267474	246943	217753	202088	250511	542.103	127.146	0	339.712	903.036	121.803	156.128	372.255	125.36	0	175.101	0	0	0
g__Pseudomonas	176568	165762	164256	172979	174373	176107	161351	153374	165370	158557	159816	177319	164557	158505	173884	192916	183500	173928	155640	165457	186721	542.103	254.291	0	452.95	451.518	0	0	248.17	0	149.813	0	0	521.376	0
g__Shewanella	137516	142237	125223	125896	142340	136580	120075	125767	121920	130034	136189	138590	145570	145189	146143	148435	148142	131049	112565	114139	144132	903.506	0	0	226.475	338.639	121.803	0	124.085	0	149.813	0	0	0	0
g__Vibrio	121936	128664	121855	116684	115599	121405	100375	119632	104626	125000	137149	126085	102321	119416	114682	114498	114749	114861	113041	117324	125163	361.402	0	106.769	452.95	338.639	121.803	0	124.085	0	0	0	0	0	0
g__Aeromonas	105941	111292	106994	116684	117549	114876	94746.7	95092	102897	119128	114867	114970	100211	110395	114175	109390	109674	107457	88529.3	87064.2	109169	903.506	127.146	106.769	0	225.759	0	0	124.085	125.36	149.813	175.101	186.185	0	108.213
g__Prevotella	830.91	0	0	2047.08	0	176.46	0	52147.2	64850.8	838.926	192.086	347.343	1054.85	0	507.442	14003.3	2291.7	344.412	0	2123.52	557.932	722.804	127.146	774397	339.712	250141	121.803	0	124.085	696502	1048.69	175.101	4468.44	12513	1298.56
g__Faecalibacterium	207.727	0	2972.06	511.771	278.552	0	16885.6	7668.71	2810.2	838.926	768.344	0	0	0	2706.36	988.468	0	0	0	1238.72	371.955	10480.7	94977.7	23596	0	174738	20828.3	139266	232039	33722	162247	169322	102588	119395	0
g__Erwinia	45492.3	45783.6	34674.1	49130	45125.3	49408.9	39399.6	24539.9	41072.2	49496.6	48597.8	44286.2	53797.5	40378	45839	41680.4	44688.2	40985	41170.9	30968	37381.4	180.701	0	0	113.237	112.88	0	0	0	0	0	0	0	0	0
g__Lactococcus	22850	27868.3	24172.8	30706.2	26740.9	29468.9	25328.3	13803.7	32857.8	22651	17479.8	32129.2	26371.3	23625.4	26894.5	23229	32411.2	23936.6	46644.5	68660.4	33661.9	0	381.437	0	0	112.88	243.605	0	0	0	0	175.101	0	0	0
g__Rahnella1	22642.3	28411.1	23578.4	28147.4	28969.4	26645.5	23452.2	7668.71	24859.5	20973.2	28812.9	25182.4	32700.4	29209.6	24357.2	27512.4	25536.1	23075.6	23560.2	22650.9	24735	0	0	0	0	225.759	0	0	0	0	0	0	0	0	0
g__Roseburia	207.727	0	396.275	0	278.552	176.46	938.086	9202.45	2161.69	838.926	0	0	1054.85	429.553	169.147	0	327.386	0	237.982	176.96	929.887	3975.42	18944.7	42280.6	0	22011.5	132156	13427	22087.1	5515.86	36704.1	71616.2	11543.5	93326.4	1298.56
g__Parabacteroides	207.727	0	1386.96	511.771	0	0	1876.17	0	2161.69	0	0	0	0	0	0	0	163.693	0	0	0	0	43910.4	21487.6	1708.31	0	3273.51	24847.7	33879.8	12284.4	13413.6	20374.5	32218.5	79873.4	12513	166973
g__Megamonas	0	0	3962.75	0	278.552	176.46	0	0	6052.75	0	0	0	0	0	0	494.234	0	172.206	0	353.92	0	0	0	106.769	339.712	289085	0	20452.8	0	68446.8	0	0	0	2606.88	0
g__Alistipes	0	0	792.55	0	0	0	938.086	0	864.678	0	0	0	1054.85	429.553	0	0	0	0	0	0	0	17166.6	32040.7	640.615	0	564.398	45554.2	62295.1	37845.9	11909.2	0	46051.5	86576.1	15641.3	216.427
g__Escherichia-Shigella	415.455	723.851	198.138	1023.54	2228.41	176.46	1876.17	7668.71	432.339	838.926	4802.15	2778.74	4219.41	1288.66	0	823.723	327.386	36335.5	76154.2	530.879	2603.68	5601.73	0	533.846	33518.3	3047.75	243.605	6557.38	372.255	2883.29	1198.5	875.503	123999	4171.01	0
g__Phascolarctobacterium	0	0	2773.93	0	0	0	938.086	3067.48	1513.19	0	192.086	0	0	0	0	164.745	0	516.618	0	0	371.955	23491.1	30514.9	427.077	28649.1	13884.2	12302.1	14832.2	0	35853.1	0	20486.8	32582.4	11470.3	55946.3
g__Ruminococcus	623.182	0	198.138	0	278.552	0	3752.35	0	0	0	0	173.671	0	0	338.295	0	0	0	0	176.96	185.977	903.506	3432.93	106.769	0	0	9378.81	39344.3	14269.8	7521.62	5992.51	172124	2234.22	16162.7	8116
g__Subdoligranulum	207.727	180.963	594.413	0	0	0	6566.6	6134.97	0	0	0	0	0	0	1014.88	0	163.693	0	0	0	0	9757.86	16783.2	1174.46	0	3499.27	23873.3	5620.61	30152.6	2131.13	4344.57	16984.8	22714.6	131908	0
g__Acinetobacter	11425	11762.6	11095.7	9211.87	10585	12705.1	8442.78	10736.2	9511.46	13422.8	10180.6	12330.7	11603.4	14175.3	13193.5	12026.4	12277	10504.6	16182.8	19288.6	10042.8	180.701	127.146	0	0	0	0	0	0	0	0	0	0	0	0
g__Flavobacterium	11632.7	10676.8	13671.5	15353.1	10306.4	9705.31	6566.6	15337.4	10592.3	5872.48	7491.36	11809.7	6329.11	9879.73	11332.9	11037.9	12931.7	11710	12613	10440.6	11716.6	0	0	0	0	0	0	156.128	0	0	0	0	0	0	0
g__Lachnospira	0	0	0	0	0	0	938.086	0	216.169	0	0	0	0	0	0	329.489	163.693	0	0	0	0	542.103	0	25624.6	0	12529.6	23142.5	0	0	6393.38	149.813	27140.6	31092.9	64650.7	32680.4
g__Blautia	623.182	0	1981.38	0	0	176.46	6566.6	3067.48	1297.02	0	576.258	0	1054.85	0	0	0	327.386	516.618	0	530.879	371.955	43368.3	13858.9	1067.69	18684.2	5869.74	11449.5	17798.6	17744.1	1504.32	5842.7	5603.22	10612.5	31804	2272.48
g__RF39	207.727	0	0	0	0	0	938.086	0	0	0	0	0	0	0	0	0	0	0	0	176.96	0	0	3687.22	0	0	0	0	44652.6	0	0	24269.7	60409.7	44498.2	2606.88	0
g__Dialister	0	0	0	0	0	0	0	0	0	0	0	0	0	0	0	164.745	0	0	0	0	0	0	0	24023.1	0	6659.89	0	0	25685.6	0	36254.7	61635.4	7633.59	17205.4	0
g__Aerosphaera	3323.64	6514.66	12086.4	4605.94	4456.82	13411	1876.17	3067.48	10808.5	838.926	8067.61	9725.6	6329.11	5584.19	11163.7	8401.98	8020.95	10504.6	8329.37	10263.7	12274.5	0	0	0	0	0	0	0	0	0	0	0	0	0	0
g__Yersinia	8101.37	8324.29	8321.78	5629.48	5292.48	7058.41	6566.6	6134.97	5836.58	7550.34	7107.18	4862.8	10548.5	8591.07	7949.93	5930.81	5892.94	5855	4283.67	4600.96	6881.16	0	0	0	0	0	0	0	0	0	0	0	0	0	0
g__Leuconostoc	2285	1266.74	990.688	1535.31	1392.76	1411.68	938.086	1533.74	1729.36	3355.7	960.43	1215.7	1054.85	1718.21	676.59	164.745	327.386	1205.44	30699.7	73792.2	929.887	0	0	0	0	0	0	0	0	0	149.813	0	0	0	0
g__Bifidobacterium	0	0	0	0	0	0	0	0	0	0	0	173.671	0	0	169.147	1482.7	0	0	237.982	353.92	185.977	5240.33	3051.49	0	339.712	34766.9	3166.87	29820.5	9058.2	250.721	17078.7	4027.32	186.185	1042.75	4220.32
g__Streptococcus	415.455	361.925	396.275	0	278.552	1058.76	0	12269.9	216.169	0	192.086	1215.7	0	0	169.147	988.468	0	13776.5	4045.69	8847.99	0	3071.92	762.873	1494.77	48465.6	1354.55	365.408	10304.4	1489.02	877.523	149.813	175.101	930.925	1042.75	108.213
g__Tyzzerella	0	0	0	0	0	0	0	0	0	0	0	0	0	0	0	0	0	0	0	0	371.955	17166.6	12841.7	0	0	6659.89	0	31069.5	0	1128.24	1797.75	26965.5	0	9384.78	216.427
g__Sutterella	0	0	1386.96	0	0	0	0	0	1080.85	0	0	0	0	0	169.147	2141.68	0	0	0	0	0	26563.1	4577.24	6512.92	0	9594.76	0	8587.04	5707.9	3259.37	4044.94	4552.62	0	4692.39	2380.69
g__Paraprevotella	0	0	990.688	0	0	0	1876.17	0	0	0	0	0	0	0	0	0	0	0	0	0	371.955	0	0	0	0	0	0	8430.91	46655.9	877.523	0	8930.13	8005.96	5213.76	0
g__Chryseobacterium	4570	2895.4	792.55	3582.4	3064.07	2646.9	1876.17	4601.23	3458.71	5872.48	1920.86	3126.09	4219.41	4295.53	2029.77	1976.94	2946.47	3444.12	3807.71	6901.43	3719.55	0	0	0	0	0	0	0	0	0	149.813	0	0	0	0
g__Alloprevotella	0	0	0	0	0	0	0	0	0	0	0	0	0	0	0	1153.21	818.465	0	0	0	0	0	0	62246.4	0	0	0	0	0	0	0	0	0	0	0
g__Klebsiella	0	0	0	0	0	0	0	0	216.169	0	0	173.671	0	859.107	507.442	0	0	0	3569.73	0	0	180.701	635.728	20499.7	0	0	121.803	0	24072.5	0	0	0	12474.4	0	0
g__Sphingobacterium	3739.09	4524.07	990.688	2047.08	3621.17	2470.44	1876.17	6134.97	2161.69	1677.85	2305.03	2952.41	4219.41	1718.21	2706.36	1976.94	3110.17	2927.5	2855.78	2477.44	2789.66	0	0	0	0	0	0	0	0	0	0	0	0	0	0
g__Pantoea	2077.27	2714.44	2972.06	4605.94	4735.38	3176.28	1876.17	1533.74	3458.71	5033.56	2112.95	2257.73	0	2147.77	3382.95	2471.17	3601.24	2238.68	1665.87	2477.44	2417.71	0	0	0	0	0	0	0	0	0	0	0	0	0	0
g__Barnesiella	0	0	1585.1	0	0	0	938.086	10736.2	0	0	0	0	0	0	0	0	0	0	0	0	0	0	11443.1	0	0	0	0	24356	0	250.721	0	0	0	6256.52	0
g__Psychrobacter	3323.64	2352.52	1783.24	2047.08	2228.41	2999.82	5628.52	1533.74	1297.02	838.926	1536.69	2605.07	1054.85	1718.21	3213.8	3459.64	3110.17	2927.5	1665.87	3716.16	2045.75	0	0	0	0	112.88	0	0	0	0	0	0	0	0	0
g__Gastranaerophilales	0	0	0	511.771	0	0	0	0	0	0	0	0	0	0	0	0	0	0	0	0	0	0	1398.6	0	0	0	0	0	0	752.162	0	0	186.185	47445.3	0
g__Akkermansia	0	0	0	0	0	0	938.086	0	0	0	192.086	0	0	0	0	0	0	0	0	0	0	0	9154.48	0	0	0	0	5464.48	0	1128.24	299.625	30642.6	0	1564.13	0
g__Pseudoalteromonas	3946.82	1447.7	2377.65	2558.85	1671.31	2293.98	1876.17	1533.74	1729.36	4194.63	2497.12	1736.71	1054.85	3865.98	2537.21	3294.89	1145.85	2066.47	1903.86	2477.44	1859.77	0	0	0	0	0	0	0	0	0	0	0	0	0	0
g__Dorea	207.727	0	396.275	0	0	0	938.086	0	0	0	0	0	0	0	0	329.489	327.386	516.618	0	0	0	542.103	381.437	427.077	2604.46	1128.8	1096.22	21857.9	1240.85	501.442	4194.76	4727.72	1117.11	4171.01	216.427
g__Odoribacter	0	0	198.138	1023.54	0	0	938.086	1533.74	0	0	0	0	1054.85	0	0	0	163.693	0	0	0	0	2349.11	6484.42	0	0	0	0	4683.84	7445.09	0	0	4202.42	9681.62	2606.88	0
g__Parasutterella	0	0	0	0	0	0	938.086	7668.71	0	0	0	0	0	0	0	0	163.693	0	0	0	0	0	1652.89	213.538	0	1015.92	14372.7	936.768	0	501.442	0	4027.32	6702.66	2085.51	1298.56
g__Butyricimonas	0	0	0	0	0	0	0	0	432.339	0	0	0	0	0	0	0	0	0	0	0	0	3433.32	890.019	106.769	0	0	3775.88	6401.25	0	1002.88	0	2276.31	16942.8	1042.75	3571.04
g__Chloroplast	415.455	723.851	792.55	2047.08	835.655	2117.52	3752.35	0	1945.53	0	384.172	1910.39	1054.85	2577.32	1522.33	1317.96	2619.09	1722.06	2379.82	3008.32	3719.55	722.804	0	0	0	0	121.803	0	0	0	149.813	0	0	0	216.427
g__Myroides	2077.27	361.925	1783.24	1535.31	3621.17	705.841	2814.26	1533.74	1297.02	1677.85	1344.6	1563.04	0	859.107	845.737	1647.45	982.157	1894.27	2855.78	2300.48	2231.73	0	0	0	0	0	0	0	0	0	0	0	0	0	0
g__Thermus	1869.55	1628.66	1783.24	2558.85	835.655	705.841	2814.26	0	1297.02	838.926	1536.69	521.014	2109.7	4295.53	1691.47	988.468	1473.24	1377.65	2141.84	1061.76	1673.8	0	0	0	0	0	0	0	0	0	0	0	0	0	108.213
g__Lachnoclostridium	0	0	0	0	0	0	0	1533.74	648.508	0	0	0	0	0	0	0	0	0	0	0	185.977	16624.5	127.146	427.077	2830.94	1918.95	1583.43	780.64	0	376.081	2546.82	1050.6	558.555	1042.75	432.854
g__Desulfovibrio	0	0	0	0	0	0	0	0	0	0	0	0	0	0	0	0	0	0	0	0	0	0	0	0	0	112.88	0	1249.02	2853.95	250.721	0	0	19921.8	0	0
g__Veillonella	0	0	0	0	278.552	0	0	1533.74	0	0	0	347.343	0	0	338.295	1647.45	0	344.412	3093.76	5662.71	0	0	0	1281.23	4303.02	564.398	0	0	744.509	0	299.625	350.201	744.74	0	108.213
g__Cutibacterium	830.91	0	396.275	0	278.552	0	0	12269.9	216.169	2516.78	384.172	347.343	0	1288.66	507.442	164.745	654.772	516.618	475.964	0	185.977	0	0	0	0	0	0	0	0	0	0	0	0	0	0
g__Fusobacterium	830.91	0	0	0	0	176.46	938.086	1533.74	432.339	0	0	0	0	0	507.442	2635.91	0	0	1427.89	707.839	0	180.701	0	0	0	5192.46	0	2341.92	0	0	599.251	0	0	0	3354.62
g__Butyricicoccus	0	0	396.275	0	0	0	0	0	0	0	0	0	0	0	0	0	0	0	0	0	0	2529.82	1398.6	320.307	0	225.759	2314.25	936.768	3350.29	1629.69	3295.88	1050.6	2420.41	521.376	432.854
g__Monoglobus	0	0	0	0	0	0	0	0	0	0	0	0	0	0	0	0	0	0	0	0	0	180.701	3178.64	0	0	0	3775.88	1249.02	2109.44	376.081	599.251	875.503	1675.67	4692.39	1839.63
g__Coprobacter	0	0	0	0	0	0	0	0	0	0	0	0	0	0	0	0	0	0	0	176.96	0	0	0	0	0	112.88	0	1405.15	0	1128.24	0	0	8192.14	8863.4	0
g__Lactobacillus	6855.01	361.925	198.138	0	278.552	705.841	0	0	216.169	0	576.258	868.357	0	0	1184.03	329.489	491.079	172.206	951.928	2300.48	743.909	180.701	0	213.538	0	2257.59	0	0	0	0	0	0	0	521.376	216.427
g__Flavonifractor	0	0	198.138	0	0	0	0	0	0	0	0	0	0	0	0	0	163.693	172.206	0	0	0	542.103	635.728	0	11550.2	112.88	852.619	468.384	744.509	376.081	1348.31	175.101	558.555	0	1190.35
g__Staphylococcus	1661.82	361.925	198.138	0	1671.31	882.301	0	0	648.508	1677.85	960.43	173.671	3164.56	859.107	676.59	494.234	818.465	1033.24	237.982	353.92	557.932	0	0	0	0	0	0	0	0	0	0	0	0	521.376	0
g__Stenotrophomonas	830.91	542.888	594.413	511.771	0	529.381	0	0	1513.19	1677.85	768.344	868.357	2109.7	429.553	1014.88	1317.96	327.386	688.824	237.982	884.799	1859.77	0	0	0	0	0	0	0	0	0	0	0	0	0	0
g__Bilophila	0	0	594.413	0	0	0	0	1533.74	0	0	0	0	0	0	0	0	0	0	0	0	0	722.804	381.437	0	0	0	1461.63	3590.94	0	125.36	0	1400.81	0	0	6492.8
g__Incertae_Sedis	0	0	0	0	0	0	0	0	0	0	0	0	0	0	0	329.489	0	0	0	0	0	361.402	127.146	0	0	564.398	365.408	312.256	7569.18	125.36	449.438	875.503	2978.96	1042.75	216.427
g__Collinsella	0	0	0	511.771	0	0	0	0	0	0	0	0	1054.85	0	0	0	0	0	0	0	0	2529.82	0	427.077	0	3386.39	0	1561.28	3226.21	0	0	0	372.37	0	649.28
g__Enterococcus	0	361.925	0	511.771	278.552	176.46	938.086	0	216.169	0	192.086	173.671	0	0	507.442	329.489	163.693	5510.59	1427.89	884.799	557.932	0	0	0	0	0	0	0	0	250.721	0	0	186.185	0	0
g__Enterobacter	0	0	0	0	0	176.46	0	0	0	0	0	0	0	0	338.295	0	0	0	4045.69	0	0	0	0	0	0	0	121.803	0	6328.33	0	0	0	1303.3	0	0
g__Rheinheimera	415.455	361.925	594.413	1023.54	557.103	0	0	1533.74	216.169	838.926	768.344	347.343	2109.7	429.553	507.442	0	163.693	172.206	951.928	353.92	0	0	0	0	0	0	0	0	0	0	0	0	0	0	0
g__Allisonella	0	0	0	0	0	0	0	0	0	0	0	0	0	0	0	0	0	0	0	0	0	0	0	533.846	0	4063.66	0	0	0	125.36	0	0	0	0	6276.38
g__Haemophilus	0	0	0	0	0	0	0	4601.23	216.169	0	192.086	0	0	0	0	494.234	0	861.03	0	0	0	0	0	1815.08	0	1806.07	0	0	124.085	0	149.813	0	0	0	0
g__Pedobacter	415.455	180.963	792.55	0	557.103	1058.76	0	0	648.508	838.926	576.258	521.014	1054.85	0	676.59	658.979	654.772	172.206	713.946	530.879	185.977	0	0	0	0	0	0	0	0	0	0	0	0	0	0
g__Hungatella	0	0	0	0	0	0	0	0	0	0	0	0	0	0	0	0	0	516.618	0	0	371.955	180.701	0	106.769	5095.69	0	121.803	156.128	0	125.36	299.625	0	2606.59	0	0
g__Holdemanella	0	0	0	0	0	0	0	0	0	0	0	0	0	0	0	0	0	0	0	0	0	0	0	960.922	0	0	0	0	0	0	2097.38	0	4654.63	1564.13	0
g__Colidextribacter	207.727	0	0	0	0	0	0	0	0	0	0	0	0	0	0	0	0	0	0	0	0	722.804	890.019	0	0	0	1827.04	0	0	250.721	149.813	175.101	558.555	0	4220.32
g__Enhydrobacter	207.727	0	396.275	0	557.103	705.841	0	3067.48	0	0	0	0	0	429.553	338.295	0	0	0	713.946	1415.68	185.977	0	0	0	0	0	0	0	0	0	0	0	0	0	0
g__Corynebacterium	207.727	361.925	198.138	511.771	278.552	882.301	938.086	1533.74	0	838.926	0	347.343	0	429.553	169.147	329.489	0	344.412	237.982	0	0	0	0	0	0	0	0	0	0	0	0	0	0	0	108.213
g__Weissella	0	0	0	0	278.552	176.46	0	0	0	0	0	0	0	0	0	0	163.693	344.412	1427.89	3185.28	0	1264.91	0	0	0	0	0	0	0	250.721	0	0	372.37	0	0
g__Comamonas	207.727	361.925	396.275	511.771	0	529.381	0	0	0	0	576.258	173.671	0	0	507.442	658.979	163.693	0	475.964	707.839	929.887	0	0	0	0	451.518	487.211	0	0	0	0	0	0	0	0
g__hgcI_clade	0	361.925	792.55	0	0	882.301	0	0	216.169	0	192.086	173.671	0	859.107	338.295	164.745	163.693	861.03	475.964	176.96	371.955	0	0	0	0	0	0	0	0	0	0	0	0	0	0
g__Holdemania	0	0	0	0	0	0	938.086	0	0	0	0	0	0	0	0	0	0	0	0	0	0	180.701	635.728	0	0	0	243.605	468.384	0	250.721	149.813	350.201	558.555	0	2164.27
g__Aerococcus	415.455	180.963	0	0	557.103	352.92	938.086	0	0	0	0	173.671	0	0	0	164.745	327.386	516.618	475.964	176.96	1301.84	0	0	0	0	0	0	0	0	0	0	0	0	0	0
g__Actinomyces	0	0	0	0	0	0	0	3067.48	0	0	0	0	0	0	0	164.745	0	0	0	176.96	0	722.804	0	0	339.712	0	121.803	468.384	0	0	0	350.201	0	0	0
g__Oscillospira	0	0	0	0	0	0	0	0	0	0	0	0	0	0	0	0	0	0	0	0	0	180.701	127.146	106.769	0	0	121.803	1405.15	0	125.36	0	350.201	1489.48	1042.75	0
g__Marinomonas	0	361.925	198.138	0	557.103	352.92	0	0	648.508	0	384.172	521.014	0	0	507.442	164.745	491.079	0	237.982	176.96	0	0	0	0	0	0	0	0	0	0	0	0	0	0	0
g__Alcaligenes	0	180.963	0	0	557.103	0	0	0	216.169	0	768.344	347.343	0	0	338.295	164.745	163.693	688.824	237.982	707.839	0	0	0	0	0	0	0	0	0	0	0	0	0	0	0
g__Erysipelatoclostridium	0	0	0	0	0	0	0	0	0	0	192.086	0	0	0	0	0	163.693	0	0	0	0	0	0	0	1811.8	225.759	1583.43	0	0	0	0	0	0	0	0
g__Bacillus	0	0	0	0	0	882.301	0	0	0	838.926	0	0	0	0	169.147	164.745	0	0	237.982	176.96	185.977	0	0	0	0	0	0	0	0	0	0	0	0	1042.75	0
g__Limnohabitans	207.727	361.925	0	0	278.552	352.92	0	0	0	0	0	173.671	0	859.107	0	164.745	327.386	516.618	237.982	176.96	0	0	0	0	0	0	0	0	0	0	0	0	0	0	0
g__Methylobacterium-Methylorubrum	207.727	542.888	0	511.771	0	0	0	0	0	1677.85	0	0	0	0	0	164.745	163.693	0	0	353.92	0	0	0	0	0	0	0	0	0	0	0	0	0	0	0
g__Geobacillus	0	0	0	0	0	3529.2	0	0	0	0	0	0	0	0	0	0	0	0	0	0	0	0	0	0	0	0	0	0	0	0	0	0	0	0	0
g__Citrobacter	0	0	198.138	0	0	176.46	0	0	0	0	0	0	0	0	169.147	0	327.386	0	1189.91	884.799	0	0	0	0	0	0	0	0	0	0	0	0	558.555	0	0
g__Polynucleobacter	0	180.963	0	511.771	0	352.92	0	0	0	0	384.172	521.014	0	859.107	0	164.745	163.693	344.412	0	0	0	0	0	0	0	0	0	0	0	0	0	0	0	0	0
g__Pseudobutyrivibrio	0	0	0	0	0	0	0	0	0	0	0	0	0	0	0	0	0	0	0	0	0	542.103	0	0	0	0	0	0	248.17	0	1947.57	525.302	0	0	0
g__Porphyromonas	0	0	0	0	278.552	0	0	0	216.169	0	0	0	0	0	0	1317.96	163.693	0	0	884.799	185.977	0	0	0	0	0	0	0	0	0	0	0	0	0	0
g__Sphingomonas	0	0	0	0	278.552	0	938.086	0	0	0	0	0	0	0	0	164.745	327.386	0	0	1238.72	0	0	0	0	0	0	0	0	0	0	0	0	0	0	0
g__Photobacterium	415.455	0	0	0	278.552	0	0	0	0	838.926	0	0	0	429.553	0	0	163.693	0	0	530.879	185.977	0	0	0	0	0	0	0	0	0	0	0	0	0	0
g__Uruburuella	415.455	0	396.275	0	0	176.46	0	0	216.169	0	192.086	0	0	0	169.147	329.489	163.693	344.412	0	0	371.955	0	0	0	0	0	0	0	0	0	0	0	0	0	0
g__Hydrogenoanaerobacterium	0	0	0	0	0	0	0	0	0	0	0	0	0	0	0	0	0	0	0	0	0	0	0	0	0	0	0	0	0	0	149.813	0	2606.59	0	0
g__Neisseria	0	0	0	0	0	176.46	0	0	0	0	0	0	0	429.553	0	1647.45	0	0	0	0	0	0	0	0	0	338.639	0	0	0	0	0	0	0	0	0
g__Elizabethkingia	0	180.963	0	0	0	0	938.086	0	216.169	0	192.086	0	0	429.553	338.295	0	0	0	237.982	0	0	0	0	0	0	0	0	0	0	0	0	0	0	0	0
g__Frisingicoccus	0	0	0	0	0	0	0	0	0	0	0	0	0	0	0	0	0	0	0	0	0	0	0	0	0	0	1583.43	0	0	250.721	0	0	0	521.376	0
g__Bdellovibrio	207.727	0	0	0	0	0	0	1533.74	0	0	0	0	0	429.553	0	0	0	172.206	0	0	0	0	0	0	0	0	0	0	0	0	0	0	0	0	0
g__Oscillibacter	0	0	0	0	0	0	0	0	0	0	0	0	0	0	0	0	0	0	0	0	0	0	0	0	566.187	0	243.605	156.128	0	125.36	0	875.503	372.37	0	0
g__Jeotgalibaca	415.455	0	0	511.771	278.552	0	938.086	0	0	0	0	0	0	0	0	0	0	172.206	0	0	0	0	0	0	0	0	0	0	0	0	0	0	0	0	0
g__Thermicanus	0	0	0	0	0	1235.22	0	0	0	0	0	173.671	0	0	676.59	164.745	0	0	0	0	0	0	0	0	0	0	0	0	0	0	0	0	0	0	0
g__Saccharimonadales	0	0	0	0	0	0	0	1533.74	0	0	0	0	0	0	0	0	0	0	0	353.92	0	0	0	0	0	0	0	156.128	0	0	0	0	0	0	0
g__Kocuria	0	0	0	0	0	0	0	1533.74	216.169	0	0	0	0	0	0	0	0	0	0	176.96	0	0	0	0	0	0	0	0	0	0	0	0	0	0	0
g__Methylotenera	0	0	0	0	0	0	0	0	0	838.926	192.086	0	0	0	338.295	164.745	0	0	0	0	371.955	0	0	0	0	0	0	0	0	0	0	0	0	0	0
g__Microbacterium	0	0	0	0	278.552	0	0	0	0	0	0	173.671	0	0	169.147	164.745	163.693	0	237.982	707.839	0	0	0	0	0	0	0	0	0	0	0	0	0	0	0
g__Paracoccus	207.727	0	0	0	557.103	352.92	0	0	0	0	192.086	0	0	0	169.147	0	0	0	0	0	371.955	0	0	0	0	0	0	0	0	0	0	0	0	0	0
g__TM7x	0	0	0	0	0	0	0	0	0	0	0	0	0	0	0	0	0	0	0	176.96	0	361.402	0	106.769	339.712	0	0	0	0	0	0	0	744.74	0	108.213
g__Leptotrichia	0	0	0	0	278.552	0	0	0	0	0	0	0	0	0	0	1317.96	0	0	0	0	185.977	0	0	0	0	0	0	0	0	0	0	0	0	0	0
g__Microvirgula	0	0	0	0	0	0	0	0	0	0	0	0	0	0	0	0	0	0	713.946	1061.76	0	0	0	0	0	0	0	0	0	0	0	0	0	0	0
g__Senegalimassilia	0	0	0	0	0	0	0	0	0	0	0	0	0	0	0	0	0	0	0	0	0	0	0	0	0	0	0	0	248.17	0	0	0	1489.48	0	0
g__Aggregatibacter	0	0	0	0	0	0	0	1533.74	0	0	0	0	0	0	0	0	0	0	0	176.96	0	0	0	0	0	0	0	0	0	0	0	0	0	0	0
g__Mitochondria	0	0	0	0	0	0	0	0	0	0	192.086	0	1054.85	0	0	0	0	172.206	237.982	0	0	0	0	0	0	0	0	0	0	0	0	0	0	0	0
g__Proteiniphilum	0	0	198.138	0	0	0	0	0	0	0	384.172	0	1054.85	0	0	0	0	0	0	0	0	0	0	0	0	0	0	0	0	0	0	0	0	0	0
g__Pseudarcicella	623.182	0	0	0	0	0	0	0	216.169	0	0	0	0	429.553	0	164.745	0	0	0	0	185.977	0	0	0	0	0	0	0	0	0	0	0	0	0	0
g__Aquabacterium	0	180.963	0	0	0	176.46	0	0	216.169	0	0	173.671	0	0	169.147	164.745	163.693	172.206	0	0	185.977	0	0	0	0	0	0	0	0	0	0	0	0	0	0
g__Anaerotruncus	0	0	0	0	0	0	0	0	0	0	0	0	0	0	0	0	0	0	0	0	0	0	0	0	905.9	0	0	312.256	0	0	0	0	372.37	0	0
g__Luteimonas	207.727	180.963	0	0	278.552	0	0	0	216.169	0	192.086	173.671	0	0	0	164.745	0	172.206	0	0	0	0	0	0	0	0	0	0	0	0	0	0	0	0	0
g__Deinococcus	415.455	180.963	0	0	278.552	0	0	0	0	0	0	347.343	0	0	0	0	0	172.206	0	176.96	0	0	0	0	0	0	0	0	0	0	0	0	0	0	0
g__Negativibacillus	0	0	0	0	0	0	0	0	0	0	0	0	0	0	0	0	0	0	0	0	0	0	0	0	0	0	0	0	0	250.721	0	0	1303.3	0	0
g__Allorhizobium-Neorhizobium-Pararhizobium-Rhizobium	0	180.963	0	0	0	0	0	0	0	0	192.086	0	0	429.553	169.147	0	163.693	172.206	237.982	0	0	0	0	0	0	0	0	0	0	0	0	0	0	0	0
g__Thermomonas	0	0	0	0	278.552	176.46	0	0	0	838.926	0	0	0	0	0	0	0	0	237.982	0	0	0	0	0	0	0	0	0	0	0	0	0	0	0	0
g__Solobacterium	0	180.963	0	0	0	0	0	0	0	0	0	0	0	0	0	164.745	0	0	0	176.96	0	361.402	0	0	113.237	112.88	0	0	0	0	0	0	372.37	0	0
g__Dysgonomonas	0	0	198.138	0	0	0	938.086	0	0	0	0	0	0	0	0	0	163.693	0	0	176.96	0	0	0	0	0	0	0	0	0	0	0	0	0	0	0
g__Ploimida	0	0	0	0	0	0	0	0	0	838.926	192.086	0	0	0	0	0	0	0	237.982	176.96	0	0	0	0	0	0	0	0	0	0	0	0	0	0	0
g__Paenibacillus	0	0	0	0	278.552	0	0	0	0	0	192.086	0	0	0	0	0	0	0	0	884.799	0	0	0	0	0	0	0	0	0	0	0	0	0	0	0
g__Moryella	0	0	0	0	0	0	0	0	0	0	0	0	0	0	0	0	0	0	0	0	0	180.701	254.291	0	0	0	0	0	0	0	0	0	372.37	521.376	0
g__Victivallis	0	0	0	0	0	0	0	0	0	0	0	0	0	0	0	0	0	0	0	176.96	0	0	0	0	0	0	0	936.768	0	0	0	0	186.185	0	0
g__Janthinobacterium	0	0	396.275	0	0	0	0	0	216.169	0	0	0	0	0	0	0	163.693	344.412	0	176.96	0	0	0	0	0	0	0	0	0	0	0	0	0	0	0
g__Adlercreutzia	0	0	0	0	0	0	0	0	0	0	0	0	0	0	0	0	0	0	0	0	0	0	254.291	0	339.712	0	0	0	0	0	0	175.101	0	521.376	0
g__Gemella	0	0	0	0	0	0	0	0	0	0	192.086	0	0	0	169.147	0	0	0	0	0	371.955	180.701	127.146	0	0	112.88	0	0	0	125.36	0	0	0	0	0
g__Anoxybacillus	0	0	0	0	0	1235.22	0	0	0	0	0	0	0	0	0	0	0	0	0	0	0	0	0	0	0	0	0	0	0	0	0	0	0	0	0
g__Proteus	207.727	0	0	0	0	0	0	0	0	0	0	0	0	429.553	0	0	0	0	0	0	0	0	0	0	0	0	0	0	0	0	0	0	0	521.376	0
g__Anaerostignum	0	0	0	0	0	0	0	0	0	0	0	0	0	0	0	0	0	0	0	0	0	0	0	0	339.712	0	365.408	0	0	0	0	0	0	0	432.854
g__Catenibacterium	0	0	396.275	0	0	0	0	0	0	0	0	0	0	0	0	0	0	0	0	0	0	0	0	106.769	0	0	0	624.512	0	0	0	0	0	0	0
g__env.OPS_17	0	0	0	0	278.552	0	0	0	0	0	0	0	0	429.553	169.147	0	0	0	237.982	0	0	0	0	0	0	0	0	0	0	0	0	0	0	0	0
g__Dielma	0	0	0	0	0	0	0	0	0	0	0	0	0	0	0	0	0	0	0	0	0	0	0	0	0	0	365.408	0	0	0	0	0	744.74	0	0
g__Pelomonas	207.727	0	0	0	278.552	0	0	0	0	0	192.086	0	0	0	0	0	0	172.206	237.982	0	0	0	0	0	0	0	0	0	0	0	0	0	0	0	0
g__Sellimonas	0	0	0	0	0	0	0	0	0	0	0	0	0	0	0	0	0	0	0	0	0	722.804	0	0	339.712	0	0	0	0	0	0	0	0	0	0
g__Muribaculaceae	0	180.963	0	0	0	0	0	0	0	0	0	173.671	0	0	0	0	0	516.618	0	0	185.977	0	0	0	0	0	0	0	0	0	0	0	0	0	0
g__Dethiosulfatibacter	0	0	0	0	0	0	0	0	0	0	0	0	0	0	0	0	0	0	0	0	0	0	0	0	0	0	0	0	0	0	0	1050.6	0	0	0
g__Granulicatella	0	0	0	0	0	0	0	0	0	0	0	0	0	0	0	0	0	0	0	0	0	0	0	106.769	113.237	338.639	121.803	0	124.085	0	0	0	0	0	216.427
g__Helicobacter	0	0	0	0	0	352.92	0	0	0	0	0	0	0	0	169.147	494.234	0	0	0	0	0	0	0	0	0	0	0	0	0	0	0	0	0	0	0
g__Paenalcaligenes	0	0	198.138	511.771	278.552	0	0	0	0	0	0	0	0	0	0	0	0	0	0	0	0	0	0	0	0	0	0	0	0	0	0	0	0	0	0
g__Macrococcus	415.455	0	0	0	557.103	0	0	0	0	0	0	0	0	0	0	0	0	0	0	0	0	0	0	0	0	0	0	0	0	0	0	0	0	0	0
g__Pyramidobacter	0	0	0	0	0	0	0	0	0	0	0	0	0	0	0	0	0	0	0	0	185.977	0	0	0	0	0	0	468.384	0	0	299.625	0	0	0	0
g__Fournierella	0	0	0	0	0	0	0	0	0	0	0	0	0	0	0	0	0	0	0	0	0	0	0	427.077	0	0	0	0	0	0	0	525.302	0	0	0
g__Morganella	0	0	198.138	0	0	176.46	0	0	216.169	0	0	0	0	0	0	0	0	172.206	0	176.96	0	0	0	0	0	0	0	0	0	0	0	0	0	0	0
g__Empedobacter	0	0	0	0	0	176.46	0	0	216.169	0	192.086	173.671	0	0	169.147	0	0	0	0	0	0	0	0	0	0	0	0	0	0	0	0	0	0	0	0
g__DTU089	0	0	0	0	0	0	0	0	0	0	0	0	0	0	0	0	0	0	0	0	0	0	0	0	0	0	0	0	0	0	0	525.302	372.37	0	0
g__Polaromonas	0	0	198.138	0	0	176.46	0	0	0	0	0	0	0	0	0	0	163.693	172.206	0	0	185.977	0	0	0	0	0	0	0	0	0	0	0	0	0	0
g__Halomonas	0	0	0	0	0	176.46	0	0	0	0	0	0	0	0	169.147	164.745	0	172.206	0	0	185.977	0	0	0	0	0	0	0	0	0	0	0	0	0	0
g__Phocea	0	0	0	0	0	0	0	0	0	0	0	0	0	0	0	0	0	172.206	0	0	0	0	0	0	0	0	0	0	0	125.36	0	0	0	521.376	0
g__Cupriavidus	0	0	0	0	0	0	0	0	0	0	384.172	173.671	0	0	0	0	0	0	237.982	0	0	0	0	0	0	0	0	0	0	0	0	0	0	0	0
g__Solitalea	207.727	0	0	0	0	0	0	0	216.169	0	0	173.671	0	0	0	0	0	0	0	0	185.977	0	0	0	0	0	0	0	0	0	0	0	0	0	0
g__Peredibacter	207.727	0	0	511.771	0	0	0	0	0	0	0	0	0	0	0	0	0	0	0	0	0	0	0	0	0	0	0	0	0	0	0	0	0	0	0
g__Sediminibacterium	0	0	0	0	0	176.46	0	0	0	0	0	347.343	0	0	0	0	0	0	0	0	185.977	0	0	0	0	0	0	0	0	0	0	0	0	0	0
g__Tepidiphilus	0	0	0	0	0	705.841	0	0	0	0	0	0	0	0	0	0	0	0	0	0	0	0	0	0	0	0	0	0	0	0	0	0	0	0	0
g__Bradyrhizobium	0	0	0	511.771	0	0	0	0	0	0	0	0	0	0	0	0	0	172.206	0	0	0	0	0	0	0	0	0	0	0	0	0	0	0	0	0
g__Intestinimonas	0	0	0	0	0	0	0	0	0	0	0	0	0	0	0	0	0	0	0	0	0	0	254.291	0	0	0	121.803	156.128	0	0	149.813	0	0	0	0
g__Megasphaera	0	0	0	0	0	0	0	0	0	0	0	0	0	0	0	0	0	0	0	0	0	0	0	213.538	0	0	0	468.384	0	0	0	0	0	0	0
g__Anaerococcus	0	0	0	0	0	0	0	0	0	0	0	0	0	0	507.442	0	163.693	0	0	0	0	0	0	0	0	0	0	0	0	0	0	0	0	0	0
g__Clade_III	0	0	0	0	0	0	0	0	0	0	0	0	0	429.553	0	0	0	0	237.982	0	0	0	0	0	0	0	0	0	0	0	0	0	0	0	0
g__Campylobacter	0	0	0	0	0	0	0	0	0	0	0	0	0	0	0	658.979	0	0	0	0	0	0	0	0	0	0	0	0	0	0	0	0	0	0	0
g__Sulfurospirillum	0	0	0	0	0	0	0	0	0	0	0	0	0	0	0	0	0	0	475.964	176.96	0	0	0	0	0	0	0	0	0	0	0	0	0	0	0
g__Sphaerotilus	0	0	198.138	0	0	0	0	0	216.169	0	0	0	0	0	0	0	0	0	237.982	0	0	0	0	0	0	0	0	0	0	0	0	0	0	0	0
g__Parcubacteria	207.727	0	0	0	278.552	0	0	0	0	0	0	0	0	0	0	0	163.693	0	0	0	0	0	0	0	0	0	0	0	0	0	0	0	0	0	0
g__Izemoplasmatales	0	0	0	0	0	0	0	0	0	0	0	0	0	0	0	0	0	0	0	0	0	0	0	0	0	0	0	624.512	0	0	0	0	0	0	0
g__Rothia	0	0	0	0	0	0	0	0	0	0	0	0	0	0	0	164.745	0	0	0	0	0	0	0	213.538	0	112.88	0	0	124.085	0	0	0	0	0	0
g__Pectobacterium	0	0	0	0	0	0	0	0	0	0	0	0	0	0	0	0	0	0	237.982	353.92	0	0	0	0	0	0	0	0	0	0	0	0	0	0	0
g__Macellibacteroides	0	0	0	0	0	0	0	0	0	0	0	0	0	0	0	0	0	0	0	0	0	0	0	0	0	0	121.803	468.384	0	0	0	0	0	0	0
g__Christensenella	0	0	0	0	0	0	0	0	0	0	0	0	0	0	0	0	0	0	0	0	0	0	0	0	0	0	0	0	0	0	0	0	558.555	0	0
g__Harryflintia	0	0	0	0	0	0	0	0	0	0	0	0	0	0	0	0	0	0	0	0	0	0	0	0	0	0	0	0	0	0	0	0	558.555	0	0
g__Providencia	207.727	0	0	0	0	176.46	0	0	0	0	0	0	0	0	0	0	0	172.206	0	0	0	0	0	0	0	0	0	0	0	0	0	0	0	0	0
g__Marinospirillum	207.727	0	0	0	0	0	0	0	0	0	0	0	0	0	0	164.745	0	0	0	176.96	0	0	0	0	0	0	0	0	0	0	0	0	0	0	0
g__Mycobacterium	0	0	198.138	0	0	0	0	0	0	0	0	0	0	0	338.295	0	0	0	0	0	0	0	0	0	0	0	0	0	0	0	0	0	0	0	0
g__Arcicella	0	180.963	0	0	0	0	0	0	0	0	0	173.671	0	0	0	0	0	172.206	0	0	0	0	0	0	0	0	0	0	0	0	0	0	0	0	0
g__Gibbsiella	0	0	0	0	0	176.46	0	0	0	0	0	0	0	0	0	0	163.693	0	0	0	185.977	0	0	0	0	0	0	0	0	0	0	0	0	0	0
g__Arcobacter	0	0	0	0	0	0	0	0	0	0	0	0	0	0	0	164.745	0	0	0	353.92	0	0	0	0	0	0	0	0	0	0	0	0	0	0	0
g__Duganella	0	0	0	0	0	0	0	0	0	0	0	0	0	0	0	0	163.693	0	0	353.92	0	0	0	0	0	0	0	0	0	0	0	0	0	0	0
g__Spirochaeta_2	0	0	0	511.771	0	0	0	0	0	0	0	0	0	0	0	0	0	0	0	0	0	0	0	0	0	0	0	0	0	0	0	0	0	0	0
g__Gordonibacter	0	0	0	0	0	0	0	0	0	0	0	0	0	0	0	0	0	0	0	0	0	0	0	0	0	0	0	312.256	0	0	0	0	186.185	0	0
g__Finegoldia	207.727	0	0	0	0	0	0	0	0	0	0	0	0	0	0	0	0	0	0	176.96	0	0	0	0	0	112.88	0	0	0	0	0	0	0	0	0
g__Caproiciproducens	0	0	0	0	0	0	0	0	0	0	0	0	0	0	0	0	0	0	0	0	0	0	0	0	0	0	0	156.128	0	125.36	0	0	186.185	0	0
g__Vagococcus	0	0	0	0	0	0	0	0	0	0	0	0	0	0	0	0	0	0	237.982	176.96	0	0	0	0	0	0	0	0	0	0	0	0	0	0	0
g__Brevibacterium	0	0	198.138	0	0	0	0	0	216.169	0	0	0	0	0	0	0	0	0	0	0	0	0	0	0	0	0	0	0	0	0	0	0	0	0	0
g__Pelosinus	0	0	0	0	0	0	0	0	0	0	0	0	0	0	169.147	0	0	0	237.982	0	0	0	0	0	0	0	0	0	0	0	0	0	0	0	0
g__Fluviicola	0	0	0	0	0	0	0	0	216.169	0	0	0	0	0	0	0	0	0	0	176.96	0	0	0	0	0	0	0	0	0	0	0	0	0	0	0
g__Turicibacter	0	0	0	0	0	0	0	0	0	0	0	0	0	0	0	0	0	0	0	0	0	0	0	106.769	0	0	0	156.128	124.085	0	0	0	0	0	0
g__Acetanaerobacterium	0	0	0	0	0	0	0	0	0	0	0	0	0	0	0	0	0	0	0	0	0	0	0	0	0	0	0	0	0	0	0	0	372.37	0	0
g__Eggerthella	0	0	0	0	0	0	0	0	0	0	0	0	0	0	0	0	0	0	0	0	0	0	127.146	0	0	0	243.605	0	0	0	0	0	0	0	0
g__Devosia	0	180.963	0	0	0	0	0	0	0	0	0	0	0	0	0	0	0	0	0	0	185.977	0	0	0	0	0	0	0	0	0	0	0	0	0	0
g__Bacteriovorax	0	0	0	0	0	0	0	0	0	0	192.086	0	0	0	169.147	0	0	0	0	0	0	0	0	0	0	0	0	0	0	0	0	0	0	0	0
g__Rubellimicrobium	0	0	0	0	0	352.92	0	0	0	0	0	0	0	0	0	0	0	0	0	0	0	0	0	0	0	0	0	0	0	0	0	0	0	0	0
g__Massilia	0	0	0	0	0	0	0	0	0	0	0	173.671	0	0	169.147	0	0	0	0	0	0	0	0	0	0	0	0	0	0	0	0	0	0	0	0
g__Acidovorax	0	0	0	0	0	0	0	0	0	0	0	0	0	0	169.147	0	0	172.206	0	0	0	0	0	0	0	0	0	0	0	0	0	0	0	0	0
g__Capnocytophaga	0	0	0	0	0	0	0	0	0	0	0	173.671	0	0	0	164.745	0	0	0	0	0	0	0	0	0	0	0	0	0	0	0	0	0	0	0
g__Variovorax	0	0	0	0	0	0	0	0	0	0	0	173.671	0	0	0	164.745	0	0	0	0	0	0	0	0	0	0	0	0	0	0	0	0	0	0	0
g__Delftia	0	0	0	0	0	0	0	0	0	0	0	0	0	0	338.295	0	0	0	0	0	0	0	0	0	0	0	0	0	0	0	0	0	0	0	0
g__Faecalitalea	0	0	0	0	0	176.46	0	0	0	0	0	0	0	0	0	0	0	0	0	0	0	0	0	0	0	0	0	156.128	0	0	0	0	0	0	0
g__Paludicola	0	0	0	0	0	0	0	0	0	0	0	0	0	0	0	0	0	0	0	0	0	0	127.146	0	0	0	0	0	0	0	0	0	186.185	0	0
g__Fenollaria	0	0	0	0	0	0	0	0	0	0	0	0	0	0	0	0	0	0	0	0	0	0	0	0	0	0	0	0	0	0	0	0	186.185	0	108.213
g__Actinobacillus	0	0	0	0	0	0	0	0	0	0	0	0	0	0	169.147	0	0	0	0	0	0	0	0	0	0	112.88	0	0	0	0	0	0	0	0	0
g__Parvimonas	0	0	0	0	0	0	0	0	0	0	0	0	0	0	0	164.745	0	0	0	0	0	0	0	0	0	112.88	0	0	0	0	0	0	0	0	0
g__Atopobium	0	0	0	0	0	0	0	0	0	0	0	0	0	0	0	0	0	0	0	0	185.977	0	0	0	0	0	0	0	0	0	0	0	0	0	0
g__Acetatifactor	0	0	0	0	0	0	0	0	0	0	0	0	0	0	0	0	0	0	0	0	185.977	0	0	0	0	0	0	0	0	0	0	0	0	0	0
g__Hyphomicrobium	0	0	0	0	0	0	0	0	0	0	0	0	0	0	0	0	0	0	0	0	185.977	0	0	0	0	0	0	0	0	0	0	0	0	0	0
g__Reyranella	0	0	0	0	0	0	0	0	0	0	0	0	0	0	0	0	0	0	0	0	185.977	0	0	0	0	0	0	0	0	0	0	0	0	0	0
g__Magnoliophyta	0	0	0	0	0	0	0	0	0	0	0	0	0	0	0	0	0	0	0	176.96	0	0	0	0	0	0	0	0	0	0	0	0	0	0	0
g__Vitreoscilla	0	0	0	0	0	0	0	0	0	0	0	0	0	0	0	0	0	0	0	176.96	0	0	0	0	0	0	0	0	0	0	0	0	0	0	0
g__Jeotgalicoccus	0	0	0	0	0	0	0	0	0	0	0	0	0	0	0	0	0	0	0	176.96	0	0	0	0	0	0	0	0	0	0	0	0	0	0	0
g__Peptococcus	0	0	0	0	0	0	0	0	0	0	0	0	0	0	0	0	0	0	0	0	0	0	0	0	0	0	0	0	0	0	0	175.101	0	0	0
g__Gallibacterium	0	0	0	0	0	0	0	0	0	0	0	173.671	0	0	0	0	0	0	0	0	0	0	0	0	0	0	0	0	0	0	0	0	0	0	0
g__Bergeyella	0	0	0	0	0	0	0	0	0	0	0	0	0	0	0	164.745	0	0	0	0	0	0	0	0	0	0	0	0	0	0	0	0	0	0	0
g__Ralstonia	0	0	0	0	0	0	0	0	0	0	0	0	0	0	0	164.745	0	0	0	0	0	0	0	0	0	0	0	0	0	0	0	0	0	0	0
g__Cellvibrio	0	0	0	0	0	0	0	0	0	0	0	0	0	0	0	164.745	0	0	0	0	0	0	0	0	0	0	0	0	0	0	0	0	0	0	0
g__Selenomonas	0	0	0	0	0	0	0	0	0	0	0	0	0	0	0	0	0	0	0	0	0	0	0	0	0	0	0	0	0	0	149.813	0	0	0	0
g__Peptoniphilus	0	0	0	0	0	0	0	0	0	0	0	0	0	0	0	0	0	0	0	0	0	0	0	0	0	0	0	0	0	0	0	0	0	0	108.213

## Sheet: CRC3_case
Case abundance table of CRC3 for fig1b
The relative abundance matrix for this study. Rows as bacteria and columns as samples. PCoA analysis can be implemented using R function "pco" based on this file
Detailed instructions to replot the figure can be accessed from Figure1.Rmd at https://doi.org/10.5281/zenodo.5913041
source data: data.zip	script: Figure1.Rmd
	SRR6498087	SRR6498088	SRR6498089	SRR6498090	SRR6498091	SRR6498092	SRR6498093	SRR6498094	SRR6498095	SRR6498175	SRR6498187	SRR6498188	SRR6498190	SRR6498191	SRR6498192	SRR6498193	SRR6498194	SRR6498195	SRR6498196	SRR6498197	SRR6498271	SRR6498272	SRR6498273	SRR6498274	SRR6498275	SRR6498276	SRR6498277	SRR6498278	SRR6498281	SRR6498282	SRR6498335	SRR6498336	SRR6498337	SRR6498338	SRR6498339	SRR6498340
g__Escherichia-Shigella	0	0	35657.5	49628.3	0	0	622305	42693.3	130502	70101.4	255046	21261.3	289200	175934	3365.03	255915	237033	239053	22260.6	208069	19861.8	4431.54	947878	950130	53108.4	69667	51159.9	0	22706.2	124136	0	291607	148346	0	317291	571151
g__Bacteroides	102296	36375.7	248144	98452.9	296579	116746	98216.7	232008	34749	8234.8	299425	153246	586708	124695	174104	144139	248613	4803.4	124544	241743	223661	78239.6	0	0	144132	328713	259812	245376	17752.1	473700	195270	41247	0	192666	0	0
g__Sutterella	74460.7	606481	171925	0	95227.7	32513.2	0	47328.6	166795	0	14570.2	12017.3	311.526	13869.3	14338	12918.1	9288.3	72832.9	16695.5	0	27921.7	12683.4	0	0	64956.8	8640.86	48401.3	134754	516.049	39675.4	0	959.233	0	68555	3627.57	0
g__Pseudomonas	0	59523.8	0	205947	20701.7	0	10114.5	0	55083.7	227196	0	0	0	0	0	203563	0	0	0	322.754	0	93979.2	786.068	0	0	0	26081.5	16734.2	131593	39374.8	0	139089	197964	0	213543	107273
g__Prevotella	14892.1	0	46394.5	0	19612.1	0	0	0	0	0	59216.7	0	0	326442	203658	181398	0	0	294377	0	0	0	302.334	0	15193.8	0	0	98819.8	3818.76	15028.6	12670.7	26618.7	0	95374.9	0	0
g__Alistipes	70424.5	0	82184.5	0	59708	93773.5	0	0	0	11402	10560.1	64811	0	9631.44	26774	1223.82	54161.6	0	28401.5	131038	106505	14669.9	665.135	0	138835	72547.3	93793.1	15677.3	0	67628.5	0	10071.9	0	93185.6	28536.9	0
g__Morganella	0	0	0	0	0	53226.2	0	63918	82882.9	0	0	0	0	0	0	2991.57	0	514634	0	0	0	0	0	0	0	0	3887.15	0	0	0	0	37410.1	0	0	0	97056.7
g__Faecalibacterium	0	0	21871.7	45208	86729.1	13306.6	0	0	0	0	29274.2	0	0	42249.9	55157.3	22980.7	45235.2	0	61792.4	17536.3	21301.1	0	0	0	69417.3	58145.8	0	108860	0	0	0	0	0	34345.9	0	0
g__Enterobacter	0	271825	0	0	0	0	36731.4	0	0	91638.5	0	0	0	385.257	20336.5	12646.2	0	0	0	0	0	93673.6	0	0	0	0	0	13915.8	44896.3	0	0	39328.5	0	0	39177.8	0
g__Phascolarctobacterium	27418.2	0	7290.56	0	5011.99	68290.2	0	0	5148.01	0	66301.3	5854.56	49948.1	0	52084.9	27060.1	23039.8	0	47591.6	20333.5	31375.9	28117.4	0	0	0	25202.5	5391.85	0	2580.25	0	53076.2	959.233	0	56102.9	0	0
g__Enterococcus	0	0	0	0	0	0	0	0	180180	0	0	0	0	0	0	0	0	23346.7	0	0	0	0	6167.61	0	0	0	0	0	0	0	0	29256.6	160814	0	8222.49	85867.2
g__Odoribacter	31176.1	0	17895	0	30289.8	42806.9	0	0	0	0	0	172042	0	7576.73	31748.4	3127.55	7840.77	0	33582.8	0	8779.5	0	0	0	6690.83	8640.86	36489	12154.3	0	0	0	8153.48	8905.85	14778.3	0	0
g__Parabacteroides	27696.6	0	10074.2	0	0	41802.7	0	0	15958.8	11613.2	11763.1	34819.2	2492.21	19006	29114.9	0	12304	781.948	30128.6	0	46344.3	0	0	0	29133	47524.8	13166.1	0	0	0	34492.5	16546.8	0	29693.5	8948	0
g__Streptococcus	5706.33	0	3048.78	0	0	11298	135214	24396.2	33204.6	25337.8	267.344	1848.81	0	3338.9	3657.64	0	7961.4	17202.9	0	0	14104.8	14822.7	1693.07	0	0	0	2257.05	31354.6	28485.9	0	0	7913.67	56234.1	0	0	23352
g__Roseburia	0	0	30090.1	0	50555.7	0	0	46352.8	48133.8	0	0	0	0	12841.9	146013	0	6996.38	0	25331	22162.5	0	0	0	0	0	0	0	0	0	0	0	0	0	0	36517.5	0
g__Subdoligranulum	47738.3	0	0	2210.17	36391.4	0	0	0	0	0	10560.1	0	0	13740.9	23994.1	3535.49	22195.4	0	34350.4	0	42458.3	7487.78	0	0	38751	0	0	43685	0	28253.7	0	0	0	68965.5	0	0
g__Fusobacterium	0	25793.7	0	32348.8	0	57996.5	0	16345.5	22908.6	16047.3	9891.73	16433.9	0	22730.2	0	1903.73	0	1228.78	0	0	23603.9	0	907.002	0	0	0	37492.2	0	53565.9	0	38293.7	12949.6	0	0	11124.5	0
g__Lachnoclostridium	10160.1	0	60975.6	0	0	0	0	0	0	0	16575.3	10065.7	36448.6	21574.4	15215.8	23796.6	10977.1	0	33966.6	13125.3	0	0	0	0	33872.3	0	53291.5	0	0	0	19146.8	0	0	34756.4	0	0
g__Stenotrophomonas	0	0	0	63693	0	0	0	0	8494.21	79814.2	0	0	0	0	0	0	0	0	0	0	0	50580.7	0	0	0	0	9529.78	0	49643.9	7514.28	0	30935.3	27989.8	0	42321.6	16541
g__Alloprevotella	0	0	0	0	0	0	0	0	0	0	59083	0	0	0	0	32635.3	0	0	0	0	38284.4	11308.1	544.201	0	0	72007.2	71598.7	0	5882.96	0	78980.7	0	0	0	0	0
g__Bilophila	12526.1	0	0	13461.9	62758.8	7155.41	0	8294.71	0	0	14971.3	9552.18	0	24913.3	7461.59	22980.7	21592.3	0	6524.66	17213.6	20005.8	3209.05	0	0	0	18541.9	9529.78	6869.83	0	27352	9573.42	0	0	31061.9	0	0
g__Klebsiella	0	0	12725.3	35764.5	0	0	0	0	0	0	0	34305.7	0	21574.4	9656.18	1495.78	8564.54	18431.6	0	82732.7	0	0	24126.3	0	0	0	0	0	0	0	0	0	55470.7	44471.8	0	0
g__Ruminococcus	46903.3	0	39236.5	0	0	49585.7	0	0	0	6545.61	24194.6	14687.8	0	0	10826.6	0	29433.1	0	0	10543.3	41019	10085.6	0	0	16727.1	0	0	0	14759	0	0	0	0	0	0	0
g__Brevibacillus	0	0	0	55656	2179.12	0	0	0	8236.81	35895.3	0	0	0	0	0	0	0	0	0	0	0	43704.2	604.668	0	0	0	8401.25	0	39735.8	0	0	29496.4	34351.1	0	33131.8	19703.2
g__Akkermansia	35769	0	0	0	21355.4	0	0	0	0	0	15907	209224	0	0	0	0	0	0	0	0	0	0	0	0	0	0	16175.5	0	0	0	8587.92	0	0	0	0	0
g__Butyricimonas	0	0	21871.7	0	56875.1	39668.6	0	0	0	0	0	10784.7	0	0	3803.95	8022.84	5066.34	0	4029.94	0	11802	0	0	0	38332.9	0	32852.7	0	1032.1	0	12811.5	0	0	47208.5	0	0
g__Veillonella	0	0	0	18886.9	0	0	19696.6	51963.9	0	0	30878.2	3389.48	0	0	5120.7	6527.06	10494.6	31277.9	30512.4	6993.01	39723.7	4584.35	0	0	0	0	0	4756.03	26112.1	0	0	0	0	0	0	0
g__Desulfovibrio	38830.9	0	3579	0	0	29123.8	0	0	0	0	12164.1	16536.6	0	0	2340.89	0	19782.9	0	575.705	0	53252.7	12072.1	0	0	37078.3	0	0	30297.7	0	0	18724.5	0	2290.08	10262.7	0	0
g__Ochrobactrum	0	0	0	43198.7	0	0	0	0	0	65456.1	0	0	0	0	0	0	0	223.414	0	0	0	64639.4	0	0	0	0	4639.5	0	16926.4	0	0	25899.3	37150.1	0	0	14595
g__Barnesiella	65970.8	0	0	0	0	0	0	0	19047.6	0	0	0	3219.11	0	0	0	28226.8	0	0	15492.2	22020.7	3973.11	0	0	0	0	17680.3	63413.8	0	0	0	0	0	13683.6	11124.5	0
g__Porphyromonas	0	0	0	0	0	53979.4	0	0	5920.21	0	0	13352.5	0	12841.9	0	0	0	0	0	0	4173.86	0	0	0	0	0	23322.9	0	21880.5	0	112769	9112.71	0	0	0	0
g__Bacillus	0	0	0	7032.35	0	0	0	0	0	46241.6	0	0	0	0	0	0	0	10835.6	0	0	0	39731.1	0	0	0	0	11034.5	0	38394.1	0	0	25179.9	36386.8	0	41596.1	0
g__Pyramidobacter	41475.3	0	0	0	0	0	0	0	0	0	0	15817.6	0	0	0	0	0	0	0	0	0	0	0	0	0	0	0	0	0	0	75320.3	0	114758	0	0	0
g__Chryseobacterium	0	0	0	35563.6	0	0	0	0	0	50464.5	0	0	0	0	0	0	0	0	0	0	0	48288.5	0	0	0	0	6896.55	0	19816.3	0	0	21103.1	24173	0	24425.6	15081.5
g__Bifidobacterium	46207.4	0	0	0	0	7280.94	36199.1	0	0	0	0	5854.56	0	0	1024.14	3399.51	3136.31	9495.08	0	0	0	0	0	0	0	118452	0	0	0	0	0	0	12977.1	0	0	0
g__Paraprevotella	21851.1	0	39634.1	0	0	0	0	0	0	0	0	0	0	0	11704.5	0	0	0	23603.9	0	79735.2	31326.4	0	0	0	0	0	0	0	0	0	0	0	34072.2	0	0
g__Dorea	0	0	36585.4	0	0	0	0	36350.3	0	0	3609.14	0	5088.27	2953.64	7461.59	0	4221.95	0	6908.46	0	0	0	0	0	20072.5	45004.5	0	12330.5	0	52299.4	0	0	0	0	0	0
g__Haemophilus	0	0	0	0	0	0	10646.8	135643	0	0	0	0	0	0	17117.8	0	1447.53	1117.07	0	0	15975.8	6265.28	0	0	0	0	0	11449.7	19506.7	0	0	0	0	4515.6	0	0
g__Coprobacter	77940.2	0	0	0	0	0	0	0	0	0	0	0	0	0	0	0	11700.8	0	0	0	0	0	0	0	0	0	0	129294	0	0	0	0	0	0	0	0
g__Delftia	0	0	0	34759.9	0	0	0	0	0	37373.3	0	0	0	0	0	0	0	0	0	0	0	25061.1	0	0	0	0	9153.61	0	22603	0	0	22302.2	27480.9	0	33615.5	0
g__Collinsella	0	0	0	7032.35	0	23098.2	0	20492.8	0	0	0	5341	0	0	7900.51	0	0	0	2302.82	4088.22	0	5195.6	0	0	0	56165.6	0	0	0	46588.5	28579.5	0	0	0	0	0
g__Aeromonas	0	0	0	0	0	0	0	0	23166	0	0	0	0	12456.7	0	0	15560.9	0	0	0	0	0	0	49869.5	0	0	0	0	0	0	0	103357	0	0	0	0
g__Gemella	0	0	0	9845.29	0	0	0	13417.9	65894.5	30616.6	0	0	0	0	0	0	0	3909.74	0	0	0	0	2418.67	0	0	0	0	0	33440	0	0	23980.8	0	0	0	0
g__Oscillibacter	52192.1	0	14581.1	0	0	5900.08	0	0	0	0	0	0	0	0	17264.1	0	34137.5	0	4413.74	35933.3	0	0	0	0	18121	0	0	0	0	0	0	0	0	0	0	0
g__Colidextribacter	139.179	0	0	0	29636.1	0	0	10978.3	0	0	0	2054.23	0	2696.8	6291.15	0	22919.2	0	9211.28	19042.5	0	0	0	0	75411.2	0	0	0	0	0	0	0	0	0	0	0
g__Tyzzerella	0	0	0	0	0	0	0	111979	0	0	0	0	0	0	22531.1	2039.71	8323.28	0	0	30876.8	0	0	0	0	0	0	0	0	0	0	0	0	0	0	0	0
g__Dialister	0	0	29692.5	1406.47	0	0	0	0	0	0	0	7600.66	0	37241.6	0	0	0	0	0	0	5469.2	0	0	0	21884.6	0	3385.58	4756.03	22396.5	0	41813.3	0	0	0	0	0
g__Megasphaera	0	0	23992.6	0	0	43183.5	0	0	0	0	0	0	0	44047.8	0	0	0	0	0	0	0	0	362.801	0	63144.7	0	0	0	0	0	0	0	0	0	0	0
g__Cellulosimicrobium	0	0	0	36568.2	0	0	0	0	7207.21	34206.1	0	0	0	0	0	0	0	0	0	0	0	33924.2	0	0	0	0	3887.15	0	30756.5	0	0	0	0	0	27327.7	0
g__Flavonifractor	18371.6	0	0	30741.4	0	0	0	0	0	0	17912	0	0	0	5998.54	3263.53	14957.8	0	1919.02	28617.5	0	0	0	0	0	0	22946.7	0	0	0	0	0	0	22441.2	0	0
g__Holdemanella	14892.1	0	7025.45	0	72782.7	7908.61	0	0	0	0	0	0	0	0	9656.18	0	0	0	16119.7	0	0	0	0	0	0	0	0	0	0	0	0	0	0	37493.2	0	0
g__Eikenella	0	0	0	0	0	2008.54	20228.9	0	48133.8	0	0	0	0	0	0	0	1930.04	0	0	0	0	0	0	0	0	0	0	0	0	0	11966.8	28057.6	0	0	0	33325.2
g__Parvimonas	0	0	0	0	0	0	0	0	6435.01	12457.8	0	0	0	0	0	0	0	0	0	0	0	0	0	0	0	0	7648.9	0	0	0	107842	0	0	0	0	0
g__Acinetobacter	0	0	0	24311.8	0	0	0	0	0	22592.9	0	0	0	0	0	0	0	0	0	0	0	22463.3	181.4	0	0	0	3009.4	0	30240.5	0	0	0	0	0	27811.4	0
g__Megamonas	0	0	0	0	0	0	0	30739.2	0	0	0	0	0	0	0	0	17491	1675.6	0	15277	0	0	0	0	13242.3	0	0	0	0	0	0	0	0	46661.2	0	0
g__Coprococcus	0	0	20413.6	0	0	0	0	0	0	0	5480.55	0	0	0	0	0	6634.5	0	15160.2	0	41882.6	24297.1	0	0	0	6120.61	0	0	0	0	0	0	0	0	0	0
g__Cloacibacillus	0	0	0	0	0	60130.6	0	0	0	0	0	36154.5	0	0	0	0	0	0	0	0	0	0	0	0	0	0	23448.3	0	0	0	0	0	0	0	0	0
g__Mitochondria	0	0	0	6630.5	0	0	0	0	0	42652	0	0	0	0	0	0	0	0	0	0	0	15281.2	0	0	0	0	376.176	0	35297.8	0	0	5995.2	5597.96	0	4836.76	0
g__Massilia	0	0	0	24512.8	0	0	0	0	2059.2	0	0	0	0	0	0	0	0	0	0	0	0	18643	0	0	0	0	2382.45	0	0	0	0	0	30788.8	0	33615.5	0
g__Catenibacterium	15448.9	0	0	0	0	0	0	0	0	0	0	0	0	0	0	0	0	0	11322.2	0	20005.8	4889.98	0	0	0	0	0	0	0	51097.1	0	0	0	8620.69	0	0
g__Blautia	0	0	0	0	23316.6	0	0	0	0	0	0	5546.43	0	0	1170.45	0	0	0	3646.13	3227.54	28641.3	14211.5	0	0	0	0	0	0	8463.21	0	0	0	0	0	0	0
g__Paenibacillus	0	0	0	11452.7	0	0	0	0	0	12457.8	0	0	0	0	0	0	0	13628.2	0	0	0	17114.9	0	0	0	0	0	0	12075.5	0	0	0	7379.13	0	7255.14	0
g__Romboutsia	0	0	0	0	0	0	0	0	0	0	0	1027.12	0	0	0	0	0	0	71579.4	0	6908.46	0	0	0	0	0	0	0	0	0	0	0	0	0	0	0
g__Lachnospira	0	0	10206.8	0	0	0	0	0	0	0	0	6265.41	0	8090.41	0	0	3256.94	0	0	11726.7	0	0	0	0	38472.3	0	0	0	0	0	0	0	0	0	0	0
g__Acidaminococcus	0	0	0	0	0	0	0	0	0	0	0	0	18068.5	0	1170.45	0	0	0	0	0	0	0	0	0	44884.3	0	0	0	0	0	10136.6	0	0	0	0	0
g__Intestinimonas	8211.55	0	0	0	20701.7	0	0	0	0	0	0	14482.3	0	0	16093.6	0	3739.45	0	0	10435.7	0	0	0	0	0	0	0	0	0	0	0	0	0	0	0	0
g__Actinomyces	0	0	0	0	0	0	0	67821.4	0	0	0	0	0	0	0	0	0	0	0	0	0	0	1148.87	0	0	0	0	0	0	0	0	0	0	0	0	0
g__Neisseria	0	0	0	0	0	0	0	16101.5	0	0	0	0	0	0	877.835	0	0	0	0	0	0	0	544.201	0	0	0	0	0	51398.5	0	0	0	0	0	0	0
g__Comamonas	0	0	0	33755.3	0	0	0	0	0	12880.1	0	0	0	0	0	0	0	0	0	0	0	15892.4	0	0	0	0	0	5989.08	0	0	0	0	0	0	0	0
g__Rothia	0	0	0	0	0	0	0	0	0	0	0	0	0	0	0	0	0	0	0	0	0	0	0	0	0	0	0	0	64299.7	0	0	0	0	0	0	0
g__Granulicatella	0	0	0	0	0	0	10646.8	7562.82	0	0	668.36	0	0	513.677	0	0	1568.15	4803.4	0	0	0	0	0	0	0	0	0	0	10630.6	0	0	0	0	821.018	22974.6	0
g__Paenarthrobacter	0	0	0	0	0	0	0	0	0	0	0	0	0	0	0	0	0	0	0	0	0	32854.5	0	0	0	0	0	0	25389.6	0	0	0	0	0	0	0
g__Anaerostipes	0	0	0	0	9588.15	0	0	0	0	0	0	0	4153.69	0	0	0	0	0	8635.58	0	0	0	0	0	0	35643.6	0	0	0	0	0	0	0	0	0	0
g__Agathobacter	0	0	0	0	0	0	0	0	0	0	6282.58	0	2907.58	16437.7	0	0	8564.54	0	0	0	0	0	0	0	0	21962.2	0	0	0	0	0	0	0	0	0	0
g__Peptostreptococcus	0	0	0	0	0	0	0	0	0	0	0	0	0	4494.67	0	0	0	0	0	0	0	0	0	0	0	0	20564.3	0	0	0	29142.6	0	0	0	0	0
g__Solobacterium	0	0	0	0	0	0	0	0	0	0	0	0	0	0	0	0	0	0	0	0	0	0	0	0	0	0	7398.12	0	0	0	45051.4	0	0	0	0	0
g__Saccharimonadales	0	0	0	8237.89	0	0	0	0	0	10979.7	0	0	0	0	0	0	0	446.828	0	0	0	11308.1	0	0	0	0	0	0	8979.25	0	0	0	0	0	7013.3	0
g__Hydrogenoanaerobacterium	4314.54	0	0	0	0	20587.5	0	0	0	0	0	15920.3	0	0	0	0	0	0	0	0	0	0	0	0	0	0	0	0	0	0	0	0	0	0	0	0
g__Lactobacillus	6402.23	0	0	0	0	0	0	0	0	0	0	9346.75	0	0	0	0	0	0	767.607	0	0	0	9251.42	0	0	0	0	0	0	0	0	0	10941.5	0	0	0
g__Proteus	0	0	2120.89	0	0	0	0	0	6435.01	0	0	0	0	0	0	0	0	28038.4	0	0	0	0	0	0	0	0	0	0	0	0	0	0	0	0	0	0
g__Parasutterella	7515.66	0	0	0	0	0	0	0	0	0	935.704	7908.79	0	0	0	0	1809.41	0	0	15922.5	0	0	0	0	0	0	0	0	0	0	0	0	0	0	0	0
g__Brevundimonas	0	0	0	7635.12	0	0	0	0	0	0	0	0	0	0	0	0	0	0	0	0	0	16198	0	0	0	0	0	0	10217.8	0	0	0	0	0	0	0
g__Intestinibacter	0	0	0	0	0	0	0	0	0	0	0	0	0	0	0	0	0	0	20149.7	0	0	0	0	0	0	0	0	0	0	13525.7	0	0	0	0	0	0
g__Diaphorobacter	0	0	0	0	0	0	0	0	0	0	0	0	0	0	0	0	0	0	0	0	0	19865.5	0	0	0	0	0	0	0	0	0	0	0	0	0	13135.5
g__Izemoplasmatales	0	0	0	0	0	32638.7	0	0	0	0	0	0	0	0	0	0	0	0	0	0	0	0	0	0	0	0	0	0	0	0	0	0	0	0	0	0
g__Paracoccus	0	0	0	7635.12	0	0	0	0	0	6123.31	0	0	0	0	0	0	0	0	0	0	0	9627.14	0	0	0	0	1755.49	0	7224.69	0	0	0	0	0	0	0
g__Sphingomonas	0	0	0	0	0	0	0	0	0	19425.7	0	0	0	0	0	0	0	0	0	0	0	0	0	0	0	0	0	0	0	0	0	0	0	0	11608.2	0
g__Methanobrevibacter	0	0	0	0	0	24604.6	0	0	0	0	0	5238.29	0	0	0	0	0	0	0	0	0	0	0	0	0	0	0	0	0	0	0	0	0	0	0	0
g__Oribacterium	0	0	0	0	0	0	0	0	0	0	0	0	0	0	0	0	0	0	0	0	0	0	0	0	0	0	2382.45	0	2786.67	0	24074.3	0	0	0	0	0
g__Sanguibacteroides	13778.7	0	0	0	0	12427.8	0	0	0	0	0	0	0	0	0	0	0	0	0	0	0	0	0	0	0	0	0	0	0	0	0	0	0	0	0	0
g__Pedobacter	0	0	0	12859.2	0	0	0	0	0	0	0	0	0	0	0	0	0	0	0	0	0	0	0	0	0	0	0	0	8256.79	0	0	0	0	0	4353.08	0
g__Chitinophaga	0	0	0	7635.12	0	0	0	0	0	5912.16	0	0	0	0	0	0	0	0	0	0	0	0	0	0	0	0	1253.92	0	8876.04	0	0	0	0	0	0	0
g__Shewanella	0	0	0	0	0	0	0	0	23423.4	0	0	0	0	0	0	0	0	0	0	0	0	0	0	0	0	0	0	0	0	0	0	0	0	0	0	0
g__Flavobacterium	0	0	0	9644.36	0	0	0	0	0	0	0	0	0	0	0	0	0	0	0	0	0	5654.03	181.4	0	0	0	877.743	0	5882.96	0	0	0	0	0	0	0
g__Anaerofilum	0	0	0	0	0	0	0	0	0	0	0	0	0	0	0	0	0	0	0	20010.8	0	0	0	0	0	0	0	0	0	0	0	0	0	0	0	0
g__Fusicatenibacter	18650	0	0	0	0	0	0	0	0	0	0	0	0	0	0	0	0	0	0	0	0	0	0	0	0	0	0	0	0	0	0	0	0	0	0	0
g__Butyricicoccus	0	0	0	0	0	0	0	0	0	0	6817.27	1129.83	0	1797.87	1755.67	0	0	0	0	0	0	0	0	0	0	0	0	0	0	0	0	0	0	6568.14	0	0
g__Janthinobacterium	0	0	0	0	0	0	0	0	0	1900.34	0	0	0	0	0	0	0	0	0	0	0	0	0	0	0	0	250.784	704.597	2373.83	0	0	12470	0	0	0	0
g__Citrobacter	0	0	0	0	0	0	0	0	0	0	0	0	0	0	0	16317.7	0	0	0	0	0	0	0	0	0	0	0	0	0	0	0	0	0	0	0	0
g__Victivallis	0	0	0	0	0	0	0	0	0	0	0	0	0	0	0	0	0	0	0	0	0	0	0	0	15611.9	0	0	0	0	0	0	0	0	0	0	0
g__Treponema	0	0	0	0	0	0	0	0	0	0	0	0	0	0	0	0	0	0	0	0	0	0	483.734	0	0	0	0	0	0	0	15064.1	0	0	0	0	0
g__Peptococcus	0	0	0	0	0	0	0	0	0	0	0	0	0	0	1901.98	0	3136.31	0	2494.72	3657.88	0	0	0	0	0	0	0	0	0	0	0	0	0	3694.58	0	0
g__Faecalitalea	0	0	0	0	0	0	0	0	0	0	9490.71	0	1038.42	0	0	0	0	0	0	2151.69	0	0	0	0	0	0	0	0	0	0	0	0	0	0	0	0
g__Ruminiclostridium	0	0	0	0	0	0	0	0	0	0	0	12428.1	0	0	0	0	0	0	0	0	0	0	0	0	0	0	0	0	0	0	0	0	0	0	0	0
g__Negativibacillus	0	0	0	0	0	0	0	0	0	0	0	3594.91	0	0	0	0	0	0	0	0	0	0	0	0	0	0	0	8807.47	0	0	0	0	0	0	0	0
g__Catonella	0	0	0	0	0	0	0	0	0	0	0	0	0	0	0	0	0	0	0	0	0	0	0	0	0	0	11786.8	0	0	0	0	0	0	0	0	0
g__Serratia	0	0	0	0	0	0	0	0	0	0	0	0	0	0	0	0	0	0	0	0	0	0	0	0	0	0	1128.53	0	10217.8	0	0	0	0	0	0	0
g__Microvirgula	0	0	0	0	0	0	0	0	0	0	0	0	0	0	0	0	0	0	0	0	0	5195.6	0	0	0	0	0	0	5160.49	0	0	0	0	0	0	0
g__Fretibacterium	0	0	0	0	0	0	0	0	0	0	0	0	0	0	0	0	0	0	0	0	0	0	0	0	0	0	0	0	0	0	9995.78	0	0	0	0	0
g__Sellimonas	0	0	0	0	0	0	0	0	0	0	0	0	0	0	0	0	0	0	0	9575.04	0	0	0	0	0	0	0	0	0	0	0	0	0	0	0	0
g__Sphingobacterium	0	0	0	0	0	0	0	0	0	0	0	0	0	0	0	0	0	0	0	0	0	1528.12	0	0	0	0	877.743	0	6811.85	0	0	0	0	0	0	0
g__Turicibacter	0	0	2783.67	0	0	0	0	0	0	0	0	0	0	0	0	0	3136.31	0	3262.33	0	0	0	0	0	0	0	0	0	0	0	0	0	0	0	0	0
g__Campylobacter	0	0	0	0	0	0	0	0	0	0	0	0	0	0	0	0	0	0	575.705	0	0	0	725.602	0	0	0	7774.29	0	0	0	0	0	0	0	0	0
g__Pseudoflavitalea	0	0	0	0	0	0	0	0	0	0	0	0	0	0	0	0	0	0	0	0	0	5806.85	0	0	0	0	0	0	3199.5	0	0	0	0	0	0	0
g__Helicobacter	0	0	0	0	0	0	0	0	0	0	0	0	0	0	0	0	0	0	0	430.339	0	0	423.268	0	0	0	0	0	6295.8	0	0	0	0	0	0	0
g__Hungatella	0	0	0	0	0	0	0	0	0	0	2940.78	0	0	3980.99	0	0	0	0	0	0	0	0	0	0	0	0	0	0	0	0	0	0	0	0	0	0
g__Anaerotruncus	0	0	0	0	0	0	0	0	0	0	0	0	0	0	3072.42	0	0	0	0	0	0	0	0	0	0	0	3761.76	0	0	0	0	0	0	0	0	0
g__Achromobacter	0	0	0	6831.42	0	0	0	0	0	0	0	0	0	0	0	0	0	0	0	0	0	0	0	0	0	0	0	0	0	0	0	0	0	0	0	0
g__Selenomonas	0	0	0	0	0	0	0	0	0	0	0	0	0	0	0	0	0	0	0	0	0	0	0	0	0	0	0	0	0	0	6616.92	0	0	0	0	0
g__Holdemania	0	0	0	0	0	0	0	0	0	0	0	1848.81	0	0	731.529	0	3860.07	0	0	0	0	0	0	0	0	0	0	0	0	0	0	0	0	0	0	0
g__Allisonella	0	0	0	0	0	0	0	0	0	0	0	0	0	6420.96	0	0	0	0	0	0	0	0	0	0	0	0	0	0	0	0	0	0	0	0	0	0
g__Edaphobaculum	0	0	0	0	0	0	0	0	0	0	0	0	0	0	0	0	0	0	0	0	0	4584.35	0	0	0	0	1379.31	0	0	0	0	0	0	0	0	0
g__Aquabacterium	0	0	0	0	0	0	0	0	0	0	0	0	0	0	0	0	0	0	0	0	0	5806.85	0	0	0	0	0	0	0	0	0	0	0	0	0	0
g__Undibacterium	0	0	0	5424.95	0	0	0	0	0	0	0	0	0	0	0	0	0	0	0	0	0	0	0	0	0	0	0	0	0	0	0	0	0	0	0	0
g__Leptotrichia	0	0	0	0	0	0	0	0	0	0	0	0	0	0	0	0	0	0	0	0	0	0	0	0	0	0	4890.28	0	0	0	0	0	0	0	0	0
g__Chloroplast	0	0	0	3616.64	0	0	0	0	0	0	0	0	0	0	0	0	0	0	0	0	0	1069.68	0	0	0	0	0	0	0	0	0	0	0	0	0	0
g__Oxalobacter	0	0	0	0	0	0	0	0	0	0	0	0	0	0	0	4623.33	0	0	0	0	0	0	0	0	0	0	0	0	0	0	0	0	0	0	0	0
g__Azospirillum	0	0	0	0	0	0	0	0	0	4434.12	0	0	0	0	0	0	0	0	0	0	0	0	0	0	0	0	0	0	0	0	0	0	0	0	0	0
g__Eisenbergiella	0	0	0	0	0	0	0	0	0	0	4277.5	0	0	0	0	0	0	0	0	0	0	0	0	0	0	0	0	0	0	0	0	0	0	0	0	0
g__Gastranaerophilales	0	0	0	0	0	4268.14	0	0	0	0	0	0	0	0	0	0	0	0	0	0	0	0	0	0	0	0	0	0	0	0	0	0	0	0	0	0
g__Capnocytophaga	0	0	0	0	0	0	0	0	0	0	0	0	0	0	0	0	0	0	0	0	0	0	0	0	0	0	0	0	4231.6	0	0	0	0	0	0	0
g__Eggerthella	0	0	0	0	0	0	0	0	0	0	0	0	0	0	0	0	0	0	0	0	0	0	0	0	0	0	4012.54	0	0	0	0	0	0	0	0	0
g__Bdellovibrio	0	0	0	0	0	0	0	0	0	0	0	0	0	0	0	0	0	0	0	0	0	0	0	0	0	0	1003.13	0	2889.88	0	0	0	0	0	0	0
g__Oscillospira	0	0	0	0	0	0	0	0	0	0	0	0	0	0	0	0	3860.07	0	0	0	0	0	0	0	0	0	0	0	0	0	0	0	0	0	0	0
g__Acetoanaerobium	0	0	0	0	0	0	0	0	0	0	0	0	0	0	0	0	0	0	0	0	0	3820.29	0	0	0	0	0	0	0	0	0	0	0	0	0	0
g__Tuzzerella	0	0	0	0	0	0	0	0	0	0	0	0	0	1669.45	0	0	1809.41	0	0	0	0	0	0	0	0	0	0	0	0	0	0	0	0	0	0	0
g__Frisingicoccus	0	0	0	0	0	0	0	0	0	0	0	3184.06	0	0	0	0	0	0	0	0	0	0	0	0	0	0	0	0	0	0	0	0	0	0	0	0
g__Olsenella	0	0	0	0	0	0	0	0	0	0	0	3081.35	0	0	0	0	0	0	0	0	0	0	0	0	0	0	0	0	0	0	0	0	0	0	0	0
g__Agromyces	0	0	0	0	0	0	0	0	0	0	0	0	0	0	0	0	0	0	0	0	0	0	0	0	0	0	0	0	0	0	0	0	0	0	0	2919
g__Paludicola	0	0	0	0	0	0	0	0	0	0	0	0	0	0	0	0	0	0	2686.62	0	0	0	0	0	0	0	0	0	0	0	0	0	0	0	0	0
g__Atopobium	0	0	0	0	0	0	0	0	0	0	0	0	0	0	0	0	0	0	0	0	0	0	0	0	0	0	2633.23	0	0	0	0	0	0	0	0	0
g__Erysipelatoclostridium	0	0	0	0	0	0	0	0	0	0	0	1951.52	0	0	0	0	0	0	0	0	0	0	0	0	0	0	0	0	0	0	0	0	0	0	0	0
g__Eubacterium	0	0	0	0	0	0	0	0	0	0	0	0	0	0	585.223	0	0	0	0	0	0	0	0	0	0	0	1003.13	0	0	0	0	0	0	0	0	0
g__Coprobacillus	0	0	0	0	0	0	0	0	0	0	0	0	0	1541.03	0	0	0	0	0	0	0	0	0	0	0	0	0	0	0	0	0	0	0	0	0	0
g__Anaeroglobus	0	0	0	0	0	0	0	0	0	0	0	0	0	0	0	0	0	0	0	0	0	0	0	0	0	0	1504.7	0	0	0	0	0	0	0	0	0
g__Anaerostignum	0	0	0	0	0	0	0	0	0	0	0	0	0	0	0	1495.78	0	0	0	0	0	0	0	0	0	0	0	0	0	0	0	0	0	0	0	0
g__Lachnoanaerobaculum	0	0	0	0	0	0	0	0	0	0	0	0	0	0	0	0	0	0	0	0	0	0	0	0	0	0	1253.92	0	0	0	0	0	0	0	0	0
g__Phocaeicola	0	0	0	0	0	0	0	0	0	0	0	1232.54	0	0	0	0	0	0	0	0	0	0	0	0	0	0	0	0	0	0	0	0	0	0	0	0
g__Monoglobus	0	0	0	0	0	0	0	0	0	0	0	0	0	0	0	0	1206.27	0	0	0	0	0	0	0	0	0	0	0	0	0	0	0	0	0	0	0
g__Defluviitaleaceae_UCG-011	0	0	0	0	0	0	0	0	0	0	0	308.135	0	0	0	0	844.391	0	0	0	0	0	0	0	0	0	0	0	0	0	0	0	0	0	0	0
g__Nubsella	0	0	0	0	0	0	0	0	0	0	0	0	0	0	0	0	0	0	0	0	0	0	0	0	0	0	1003.13	0	0	0	0	0	0	0	0	0
g__Fournierella	0	0	0	0	0	0	0	0	0	0	0	0	0	0	0	0	844.391	0	0	0	0	0	0	0	0	0	0	0	0	0	0	0	0	0	0	0
g__Yersinia	0	0	0	0	0	0	0	0	0	0	0	0	0	0	0	0	0	670.241	0	0	0	0	0	0	0	0	0	0	0	0	0	0	0	0	0	0
g__Mycoplasma	0	0	0	0	0	0	0	0	0	0	0	0	0	0	0	0	0	0	0	0	0	0	604.668	0	0	0	0	0	0	0	0	0	0	0	0	0
g__Fenollaria	0	0	0	0	0	0	0	0	0	0	0	0	0	0	0	0	603.136	0	0	0	0	0	0	0	0	0	0	0	0	0	0	0	0	0	0	0
g__Dielma	0	0	0	0	0	0	0	0	0	0	0	0	0	0	0	0	0	0	575.705	0	0	0	0	0	0	0	0	0	0	0	0	0	0	0	0	0
g__Parcubacteria	0	0	0	0	0	0	0	0	0	0	0	0	0	0	0	0	0	0	0	0	0	0	0	0	0	0	501.567	0	0	0	0	0	0	0	0	0
g__Peptoclostridium	0	0	0	0	0	0	0	0	0	0	401.016	0	0	0	0	0	0	0	0	0	0	0	0	0	0	0	0	0	0	0	0	0	0	0	0	0
g__Dysgonomonas	0	0	0	0	0	0	0	0	0	0	0	0	0	0	0	0	0	0	0	0	0	0	0	0	0	0	250.784	0	0	0	0	0	0	0	0	0
g__Arcobacter	0	0	0	0	0	0	0	0	0	0	0	0	0	0	0	0	0	0	0	0	0	0	0	0	0	0	250.784	0	0	0	0	0	0	0	0	0

## Sheet: CRC4_case
Case abundance table of CRC4 for fig1b
The relative abundance matrix for this study. Rows as bacteria and columns as samples. PCoA analysis can be implemented using R function "pco" based on this file
Detailed instructions to replot the figure can be accessed from Figure1.Rmd at https://doi.org/10.5281/zenodo.5913041
source data: data.zip	script: Figure1.Rmd
	ERR475536	ERR475582	ERR475584	ERR475594	ERR475580	ERR475475	ERR475479	ERR475489	ERR475496	ERR475493	ERR475498	ERR475505	ERR475515	ERR475529	ERR475533	ERR475537	ERR475542	ERR475551	ERR475552	ERR475556	ERR475560	ERR475561	ERR475559	ERR475557	ERR475577	ERR475579	ERR475573	ERR475583	ERR475592	ERR475590	ERR475593	ERR475587	ERR475568	ERR475472	ERR475510	ERR475544	ERR475555	ERR475501	ERR475518	ERR475595	ERR475506	ERR475511	ERR475507	ERR475513	ERR475516	ERR475520	ERR475530	ERR475531	ERR475528
g__Bacteroides	106757	142012	270660	197950	240459	317964	22917.4	2164.08	16957.1	157236	188189	251038	24777.8	51844.5	195534	99339	157763	340198	118863	159238	41108.1	23095.7	11044.8	232011	16934.8	347501	134653	441623	566222	270270	24292.2	22749.9	53433.7	32667.3	348163	98266.8	5797.1	636520	215678	34174.2	3435.91	414786	235675	482431	127146	662519	478990	145978	92173.1
g__Prevotella	324662	7460.77	20280.5	292.826	97281.1	382.629	210440	786.937	0	7223.69	329.001	1384.4	0	77766.7	191849	15163.3	0	7343.55	738.28	6459.95	446.828	78392.2	441.794	199.322	7620.66	10195.3	51808.4	577.034	4277.89	123225	500699	332.116	493814	591659	0	2779.59	2277.43	143.328	92319.9	400264	0	214.915	392021	883.978	211.909	3110.42	37691.6	1588.88	397847
g__Sphingomonas	25000	136866	42645.9	557540	13469.7	216568	169334	181586	247292	22393.5	77973.4	154592	121997	50847.5	8887.93	31104.2	8276.9	19636	121078	43281.7	37980.3	19542.5	235034	4783.74	54755.9	86444.6	19306	21927.3	97364.8	46724.7	70429.9	113085	113681	51538.2	154232	42184.4	34368.5	104343	82172.7	86242.3	392142	22136.3	31423.3	91933.7	104471	38597.5	14247.1	20655.4	9194.89
g__Ruminococcus	103885	86442	133245	34260.6	174857	46489.4	48381.2	219555	114696	161088	146406	93908.6	183280	65802.6	112291	29743.4	103587	41986	51495	242894	168231	240728	71570.6	69962.1	82416	21539.3	133920	106944	15742.6	65353.5	30933.2	24410.5	15779.1	13479.2	4106.78	23871.8	129193	44861.7	80183	106483	60651.3	32667.1	23259.4	84861.9	174189	44959.7	53201.1	142205	27360.4
g__Blautia	25000	38332.9	42835.5	8199.12	63856.3	13583.3	85485.6	141452	232690	102336	43921.7	21919.7	142992	50349	118795	76010.9	238776	117656	165190	54263.6	54736.4	122141	173183	52222.4	41490.3	29437.1	60850.4	38853.6	37987.7	68102	48933.9	50481.6	29944.4	4598.79	102669	68672.3	287785	11896.2	94707.5	29627.5	304601	26649.5	3850.89	62320.4	90061.5	60511.8	57529.3	77259.2	11213.3
g__Coprococcus	88344.6	25469.5	141016	1756.95	53629.3	36732.4	126046	139485	154263	120876	41618.7	39686.2	302062	21435.7	119662	93507	69475.8	71998.7	85825	110788	247989	234954	212945	71955.4	27377.9	28862.7	75513.2	121947	40725.5	48557	68332.8	51976.1	76564.5	91183	96737.4	107750	149689	286.656	61480.3	19947.2	27337.9	17623	69008	46408.8	80101.7	15269.3	5590.62	98311.8	42610.5
g__Faecalibacterium	133277	84898.4	185936	0	46395.6	81499.9	67661	58233.3	39095.6	144474	261885	28841.7	41422.4	155035	30132.2	265552	250.815	93071.5	184016	81395.3	31054.5	59071.7	24740.4	10763.4	126447	53848.4	164223	135603	20191.6	33745.6	42992	24908.7	16317	24579.8	62058	33028.1	84265	3153.22	111421	75682	448.163	196003	84411.6	49060.8	142403	18238.4	3606.85	198213	57636.2
g__Akkermansia	3040.54	13892.5	0	0	57869.8	71934.2	181.884	11213.9	6594.44	2167.11	329.001	692.201	16077.2	0	0	194.401	30348.6	159.642	0	322.997	19213.6	222.074	59200.4	234403	282.247	0	244.379	5962.69	5817.93	37257.6	4718.63	0	1972.39	1744.37	1825.23	1962.07	207.039	0	13728.6	0	149.388	859.66	18330.3	13480.7	33905.5	141.383	16050.5	198.61	104956
g__Dorea	9628.38	38332.9	18385.1	87847.7	26191.1	26975.3	22735.5	33248.1	44748	21911.9	35532.2	8306.41	45205.2	81256.2	55278.6	18468.1	71231.5	76788	40236.2	40051.7	17426.3	54408.2	68478	9567.47	42054.8	65192.4	52785.9	23658.4	51676.9	14658.7	17476.4	8136.83	37654.7	13162.1	3650.47	25997.4	100207	18632.7	48746.5	12173.7	165223	33096.9	2310.54	23204.4	24793.4	41425.1	53381.4	42105.3	6952.23
g__Streptococcus	675.676	771.803	8150.11	33675	9229.23	7078.63	5638.41	73578.6	23080.5	9150.01	12831.1	1845.87	35180.6	66301.1	18643	36547.4	161023	106481	123846	34560.7	8489.72	15101	18113.5	27905.1	1411.23	7323.38	15884.7	5770.34	4791.24	14353.3	2621.46	546164	16854.9	1110.05	14830	10300.9	33126.3	1719.94	5571.03	154737	25097.1	3653.56	462.107	441.989	2119.09	5796.69	721.371	10327.7	1121.33
g__Methanobrevibacter	59797.3	188063	0	1464.13	20454	0	5820.3	0	235.516	0	0	26072.9	18725.2	0	1083.89	31881.8	2508.15	0	369.14	33914.7	115058	20208.7	1325.38	142316	189105	0	38611.9	0	171.116	0	16427.8	0	2510.31	475.737	0	182472	207.039	143.328	0	146.671	0	0	0	0	27336.3	0	9377.82	198.61	16371.4
g__Phascolarctobacterium	31081.1	0	3980.29	3806.73	49638.3	191.314	2364.5	0	15544	4334.22	0	0	189.143	18444.7	35551.7	194.401	58189.1	29374.2	738.28	40051.7	5361.93	7328.45	0	2391.87	0	26565.2	10997.1	0	48596.9	39395.3	0	0	5199.93	0	36961	18149.1	11801.2	77970.5	35415.8	13200.4	149.388	214.915	40665.4	29834.3	36660.3	19086.7	36248.9	0	1569.86
g__Oscillospira	21959.5	19295.1	10993.2	17862.4	17460.7	13583.3	6002.18	15738.7	19076.8	11076.3	7238.03	29533.9	12672.6	12961.1	23412.1	9914.46	8527.72	5906.77	17903.3	25193.8	14298.5	16211.4	8614.98	32290.2	57013.8	19098.2	22971.7	9617.23	6331.28	5802.41	11184.9	3653.27	16137.7	6026.01	912.617	12426.4	7039.34	30958.9	9351.37	3666.76	746.938	17193.2	12630.9	22541.4	16528.9	16683.2	51217.3	27010.9	48665.6
g__Roseburia	17398.6	12863.4	13078.1	0	9977.55	16453	31284.1	27739.5	11304.8	62605.3	21056.1	3461.01	6052.58	67796.6	0	3693.62	4765.49	12452.1	24178.7	19056.8	51832	1776.59	16125.5	1195.93	23991	14646.8	2688.17	20580.9	8384.67	17407.2	11534.4	36366.7	7710.24	18236.6	3194.16	654.022	67494.8	3726.53	2387.58	1466.71	149.388	87255.5	10320.4	6629.83	11443.1	989.679	3426.51	63753.7	5830.9
g__Lachnospira	16385.1	2572.68	41508.7	0	13469.7	21044.6	13823.2	62758.2	3297.22	46231.6	7402.53	12921.1	12294.3	498.504	0	26827.4	250.815	31609.2	39867.1	35852.7	11170.7	9993.34	1546.28	27107.8	20321.8	0	29325.5	30967.5	11464.8	763.475	47186.3	21421.5	5737.85	28385.7	1597.08	0	16356.1	0	198.965	1173.36	0	1289.49	52372.2	1767.96	25217.2	141.383	7754.73	5163.85	4485.31
g__Lactobacillus	0	514.536	379.075	585.652	15964.1	191.314	0	786.937	0	0	11844.1	0	756.573	46360.9	216.779	44323.5	0	2234.99	369.14	322.997	223.414	1332.45	5080.63	797.289	0	0	244.379	0	0	0	0	3321.16	179.308	158.579	2281.54	0	32091.1	143.328	2586.55	1906.72	0	0	0	220.994	2119.09	0	0	794.439	0
g__Clostridium	6587.84	17494.2	7012.89	0	7732.6	14539.9	15823.9	10623.6	16250.6	22152.7	3619.02	104984	16644.6	27916.3	8237.59	15940.9	6772.01	10855.7	8121.08	26808.8	6032.17	6440.15	3092.56	2591.19	25402.2	1723.15	35679.4	6155.03	6844.63	2137.73	6815.8	15609.4	3227.54	77069.5	6616.47	981.033	2070.39	286.656	0	1173.36	448.163	10530.8	2464.57	11270.7	6145.37	0	3606.85	1787.49	1345.59
g__Dialister	0	6946.23	0	0	0	0	97490	0	0	31784.3	0	21227.5	189.143	997.009	0	43740.3	0	0	0	0	126676	0	0	14351.2	39514.5	430.787	0	0	3251.2	0	19398.8	0	27434.1	3647.32	27606.7	0	14285.7	429.984	0	0	0	47281.3	0	220.994	0	141.383	180.343	48659.4	0
g__Desulfovibrio	0	24955	1895.38	3513.91	21202.3	0	363.769	786.937	29204	3611.85	2303.01	162667	0	12961.1	8454.37	5832.04	9029.35	2394.64	184.57	0	0	2220.74	0	8371.54	0	0	15395.9	0	1026.69	4122.77	3495.28	0	717.231	16175.1	0	16350.6	2484.47	716.64	0	0	0	0	5083.18	7513.81	13774.1	9614.03	67808.8	0	28930.3
g__Acidaminococcus	0	0	0	0	0	573.943	0	0	1177.58	0	3948.02	0	0	0	0	7192.85	501.63	0	0	0	223.414	0	220.897	0	27942.4	0	15151.5	0	0	43976.2	0	1328.46	0	0	83504.4	94506.2	0	2149.92	0	0	149.388	0	0	0	0	1272.44	0	37140	29603
g__Parabacteroides	7432.43	42706.5	7391.96	1756.95	9229.23	22383.8	5820.3	0	235.516	240.79	16450.1	14767	378.286	2492.52	22111.4	14968.9	4263.86	1277.14	5167.96	3875.97	2234.14	4219.41	0	1195.93	11007.6	11344.1	14174	7693.79	15229.3	6565.89	1572.88	166.058	11834.3	2220.11	5703.86	42347.9	0	5303.14	3780.34	1173.36	0	55877.9	4313	16353.6	2542.91	6362.22	9918.85	4170.8	8746.36
g__Veillonella	168.919	0	0	0	0	191.314	2182.61	196.734	0	5778.95	4441.52	692.201	0	44366.9	216.779	972.006	752.445	3192.85	2214.84	0	0	0	0	199.322	1975.73	574.383	0	0	1882.27	610.78	1572.88	23414.1	0	1268.63	1140.77	0	0	45721.7	198.965	1906.72	0	4083.39	462.107	0	847.637	0	0	1787.49	448.531
g__Bifidobacterium	0	3859.02	189.538	32503.7	4489.9	191.314	21098.6	4131.42	14130.9	481.58	0	2999.54	189.143	0	0	1749.61	6019.56	798.212	0	0	13851.7	8216.74	64060.1	3189.16	1128.99	717.978	2199.41	384.689	1026.69	0	1398.11	4649.62	1255.16	0	8898.02	30739	1035.2	0	9749.3	0	0	0	0	883.978	1271.46	0	0	0	0
g__Eubacterium	168.919	257.268	0	292.826	8231.48	0	12731.9	196.734	235.516	240.79	0	0	0	19441.7	0	61236.4	6521.19	319.285	2768.55	322.997	0	35531.9	1988.07	1195.93	1693.48	28862.7	3176.93	0	0	0	35127.6	498.173	9861.93	0	0	3270.11	621.118	429.984	198.965	24787.3	4481.63	214.915	0	10828.7	35388.9	565.531	901.713	1191.66	1345.59
g__Fusobacterium	0	36532	0	0	0	0	0	0	0	0	164.501	0	0	2991.03	0	0	0	0	0	0	0	0	0	0	0	148621	244.379	0	6844.63	123988	0	0	4303.39	0	0	0	0	0	0	0	149.388	214.915	0	220.994	2542.91	0	0	1588.88	0
g__Sutterella	1351.35	0	5875.66	0	0	10904.9	181.884	196.734	1648.61	11798.7	5099.52	5076.14	1513.15	0	5853.02	7776.05	2006.52	5906.77	0	5813.95	2904.38	0	0	9168.83	0	13928.8	8797.65	3846.89	11978.1	10688.7	4893.39	0	3227.54	158.579	8441.71	3106.61	1449.28	1719.94	1790.69	1613.38	0	8811.52	5391.25	9944.75	7628.73	0	8115.42	9731.88	18614
g__Enterococcus	168.919	0	13267.6	0	0	0	0	0	471.032	0	12502.1	0	189.143	1495.51	4552.35	2332.81	250.815	0	0	0	2234.14	0	1104.48	0	282.247	143.596	15395.9	0	0	0	0	498.173	179.308	158.579	2509.7	163.506	0	0	9749.3	2200.06	0	0	0	0	0	0	0	0	0
g__Anaerostipes	5236.49	1286.34	14215.3	0	1995.51	7843.89	7275.37	5508.56	2119.64	4815.8	7238.03	461.467	8700.59	0	433.557	6998.44	11788.3	10855.7	2399.41	6459.95	4021.45	5329.78	10603	398.645	4515.95	0	10752.7	7309.1	5646.82	3359.29	349.528	9797.41	179.308	3330.16	7529.09	163.506	4347.83	0	3979.31	5866.82	298.775	7736.94	1386.32	1546.96	9112.1	3534.57	7394.05	2581.93	1345.59
g__Megasphaera	0	0	0	0	0	0	0	0	0	0	164.501	0	0	997.009	0	18856.9	0	0	184.57	0	0	0	0	0	0	14072.4	3910.07	0	0	0	0	6310.2	22234.2	0	0	89601	6418.22	0	198.965	0	0	0	0	0	0	0	0	0	0
g__Synergistes	844.595	0	0	0	0	0	181.884	196.734	0	240.79	0	0	0	0	0	0	0	0	0	0	0	0	0	0	0	0	0	0	0	0	0	0	0	0	0	56899.9	0	0	0	0	0	0	0	0	0	0	43282.2	0	1121.33
g__Paraprevotella	1858.11	4116.29	6254.74	292.826	9977.55	0	0	0	0	0	0	0	0	997.009	1300.67	0	0	0	0	0	0	1110.37	0	0	2257.97	574.383	0	0	0	0	3495.28	0	0	10466.2	0	5559.19	0	0	24671.7	0	0	0	0	6850.83	6357.28	26862.7	4147.88	0	2466.92
g__Lachnobacterium	2533.78	257.268	379.075	0	3741.58	26784	10549.3	590.203	706.547	5538.17	4770.52	0	4539.44	0	0	0	0	159.642	0	968.992	1787.31	444.148	0	597.967	22015.2	0	7087	5193.31	0	0	524.292	0	0	158.579	228.154	0	0	0	198.965	3666.76	896.325	0	0	220.994	211.909	3393.19	1803.43	13306.9	11213.3
g__Bilophila	337.838	11062.5	0	878.477	7233.72	7078.63	363.769	0	706.547	481.58	2467.51	1845.87	945.716	0	1734.23	6220.84	7022.82	1596.42	0	0	893.655	0	220.897	1594.58	282.247	5600.23	7087	0	3593.43	763.475	0	332.116	179.308	0	3878.62	817.528	0	3009.89	2984.48	0	298.775	2793.9	616.143	6629.83	3178.64	4665.63	1803.43	2184.71	897.062
g__Pantoea	0	0	0	0	0	0	0	0	0	0	0	0	0	2991.03	216.779	1166.41	1003.26	0	0	0	0	0	0	0	130680	0	0	0	0	0	0	0	0	0	0	1308.04	0	0	0	0	3137.14	0	0	0	0	0	360.685	794.439	0
g__Odoribacter	168.919	771.803	3032.6	292.826	1995.51	573.943	363.769	0	0	963.159	164.501	922.935	0	0	2601.34	972.006	0	0	369.14	1937.98	223.414	444.148	0	2790.51	0	2441.13	5376.34	1538.76	1711.16	1221.56	873.82	0	3048.23	158.579	912.617	4414.65	0	0	1392.76	0	0	644.745	616.143	3093.92	1483.37	2403.51	5590.62	20258.2	4036.78
g__Serratia	2195.95	0	0	0	498.878	32714.8	0	0	0	0	0	0	0	7976.07	0	388.802	0	0	0	0	2234.14	0	0	0	1128.99	143.596	5131.96	0	0	0	0	0	0	2695.85	0	0	0	0	46557.9	0	0	1289.49	308.071	220.994	0	0	0	0	0
g__Succinivibrio	0	0	0	0	0	0	0	0	0	0	0	0	0	0	0	0	0	0	0	0	0	0	220.897	199.322	0	0	0	0	0	0	0	0	0	0	0	0	0	0	31635.5	0	0	0	0	0	0	0	0	0	0
g__Peptostreptococcus	0	2315.41	0	0	0	0	0	0	0	240.79	0	0	0	6979.06	433.557	0	0	159.642	0	0	223.414	0	0	15347.8	0	41642.7	244.379	0	11635.9	0	0	0	717.231	0	0	0	0	143.328	0	0	0	0	0	662.983	211.909	0	0	4965.24	0
g__Butyricimonas	337.838	514.536	0	1171.3	1746.07	573.943	181.884	0	0	1926.32	329.001	692.201	0	0	6069.8	194.401	0	0	0	0	0	0	0	0	282.247	0	15395.9	192.345	1368.93	3206.6	349.528	0	0	158.579	684.463	0	0	429.984	0	0	0	644.745	308.071	2430.94	211.909	3393.19	721.371	0	1121.33
g__Anaerotruncus	506.757	771.803	0	1756.95	249.439	191.314	0	0	0	0	0	461.467	0	0	0	194.401	250.815	0	0	0	446.828	0	0	0	2822.47	143.596	0	0	513.347	0	0	0	0	0	0	2943.1	0	0	0	0	0	0	154.036	662.983	0	282.765	4869.25	0	0
g__Peptococcus	0	0	2653.53	0	0	0	0	0	0	3130.27	0	0	0	22931.2	0	0	15048.9	0	0	0	0	0	0	0	11572.1	1723.15	0	0	0	916.17	3495.28	0	1793.08	634.317	0	0	0	0	0	0	0	0	0	0	0	0	0	198.61	448.531
g__Lactococcus	337.838	257.268	568.613	0	1746.07	0	909.422	0	235.516	0	0	0	0	21435.7	13873.8	1944.01	752.445	0	738.28	645.995	1117.07	444.148	441.794	0	0	0	1710.65	0	171.116	0	0	3487.21	1972.39	0	912.617	490.517	207.039	143.328	0	0	0	0	154.036	220.994	0	1413.83	0	0	0
g__Megamonas	0	29328.5	0	0	0	0	0	5115.09	0	0	0	0	0	0	0	0	0	0	0	0	0	13324.5	0	0	0	0	15395.9	0	0	9925.18	0	0	0	0	0	0	0	0	0	0	0	0	0	0	0	141.383	0	0	0
g__Catenibacterium	0	0	0	0	0	0	0	0	0	0	0	0	0	0	0	0	0	0	0	0	0	15101	0	0	0	717.978	0	0	0	152.695	13282.1	0	0	0	0	0	0	0	0	8800.23	0	0	0	0	0	141.383	0	0	0
g__Escherichia	0	514.536	0	3513.91	3492.14	0	0	0	0	0	0	0	0	36889.3	867.115	777.605	0	319.285	0	0	0	0	0	0	564.493	0	244.379	0	0	0	0	332.116	0	0	228.154	490.517	0	286.656	0	0	0	0	0	0	0	0	0	0	0
g__Pseudoramibacter_Eubacterium	0	0	0	0	748.316	0	0	0	0	0	0	0	0	0	0	388.802	3009.78	0	0	0	0	0	220.897	3189.16	0	0	0	0	0	0	0	0	0	0	0	7521.26	0	0	0	0	5228.56	0	0	0	0	1272.44	3246.17	0	224.266
g__SMB53	0	0	758.15	0	498.878	573.943	363.769	786.937	942.063	2407.9	987.004	692.201	0	0	0	1360.81	1504.89	0	184.57	10658.9	2457.55	888.297	1546.28	3388.48	2257.97	0	733.138	0	171.116	0	1398.11	1992.69	358.616	317.158	228.154	0	1449.28	143.328	0	146.671	149.388	4298.3	0	0	1483.37	0	180.343	3177.76	0
g__Treponema	0	0	0	0	0	0	0	0	0	0	0	0	0	0	0	0	0	0	0	0	0	0	0	0	0	0	0	0	0	0	0	0	0	0	0	0	0	0	0	0	0	0	0	0	0	0	0	0	0
g__Haemophilus	0	0	189.538	292.826	0	0	0	0	0	22634.2	2467.51	0	0	498.504	0	388.802	250.815	1117.5	1476.56	0	0	0	0	0	2257.97	1435.96	488.759	0	855.578	0	0	8468.95	0	792.896	0	490.517	0	286.656	0	2053.39	0	859.66	308.071	0	0	0	0	0	0
g__Turicibacter	0	257.268	0	0	0	0	1455.07	0	0	3371.06	493.502	230.734	0	0	0	194.401	250.815	0	0	10981.9	0	0	1767.17	2192.55	1128.99	0	0	0	513.347	0	174.764	2324.81	0	951.475	0	0	0	0	0	733.353	0	0	0	0	0	0	0	0	0
g__Schwartzia	0	0	0	0	0	0	0	0	0	0	0	0	0	0	216.779	0	0	0	0	0	0	0	0	0	0	0	0	0	0	0	0	0	0	0	0	0	0	0	0	0	0	0	0	0	0	0	0	198.61	50459.7
g__Methanosphaera	0	0	0	0	0	0	1455.07	0	0	0	0	0	0	0	0	6609.64	0	0	184.57	0	0	0	0	0	0	0	0	0	0	0	0	0	0	0	0	0	0	0	0	0	0	0	0	0	0	0	0	0	897.062
g__Parvimonas	0	3344.48	0	0	0	0	0	0	0	0	0	0	0	1994.02	216.779	0	0	159.642	0	322.997	223.414	0	220.897	2192.55	0	4882.25	0	192.345	0	0	0	996.347	0	0	0	0	207.039	0	198.965	0	298.775	0	0	883.978	3814.37	0	0	9533.27	0
g__Mitsuokella	0	0	0	0	0	0	0	0	0	0	0	0	0	0	0	0	0	0	0	0	0	0	0	0	6209.43	861.574	0	0	0	0	0	0	5199.93	0	4791.24	0	0	0	0	0	0	0	0	0	0	6220.84	0	0	897.062
g__Alistipes	168.919	257.268	758.15	0	997.755	0	181.884	0	0	240.79	164.501	1153.67	0	0	650.336	194.401	0	0	0	0	3351.21	0	0	1793.9	0	1292.36	0	0	342.231	610.78	0	0	0	0	0	327.011	0	2006.59	3183.45	146.671	0	0	0	220.994	0	0	3787.2	0	224.266
g__Succiniclasticum	0	0	0	0	0	0	0	0	0	0	43428.2	0	0	0	0	0	0	0	0	0	0	0	0	0	0	0	0	0	0	0	0	0	0	0	0	0	0	0	0	0	0	0	0	0	0	0	0	0	0
g__Porphyromonas	0	2572.68	0	0	0	0	0	0	0	0	0	0	0	0	0	0	0	0	0	0	0	0	0	0	0	0	0	0	0	0	0	0	179.308	0	0	0	0	0	0	0	0	0	0	0	1483.37	0	0	0	0
g__Pediococcus	0	0	0	0	0	0	0	0	0	0	29610.1	0	0	0	0	0	0	0	0	0	0	0	0	0	0	0	0	0	0	0	0	0	0	0	0	0	0	143.328	795.862	0	0	0	0	0	0	0	0	0	0
g__Bulleidia	0	514.536	0	0	0	0	0	0	0	240.79	0	2076.6	0	0	0	388.802	250.815	0	0	0	0	0	0	199.322	0	287.191	244.379	0	0	152.695	0	0	5737.85	0	228.154	0	1449.28	0	198.965	1173.36	0	0	0	0	0	0	180.343	397.219	0
g__Methanobacterium	0	0	0	0	0	0	0	0	0	0	0	0	0	0	0	0	0	0	0	0	0	0	0	0	0	0	0	0	0	0	0	0	0	0	0	0	0	0	0	0	0	0	0	0	0	0	0	0	0
g__Lysinibacillus	0	0	0	0	0	0	0	0	0	0	0	0	0	0	0	0	0	0	0	0	0	0	0	0	0	0	0	0	0	0	0	0	0	0	0	0	0	0	0	0	0	0	0	0	0	0	0	0	0
g__Dehalobacterium	0	2058.14	189.538	0	0	573.943	0	393.468	471.032	240.79	164.501	922.935	0	0	433.557	194.401	752.445	0	0	322.997	446.828	222.074	0	1395.26	3104.71	0	0	0	0	0	174.764	0	537.924	317.158	0	0	0	0	198.965	0	0	0	0	0	635.728	0	180.343	0	448.531
g__Mogibacterium	0	0	0	0	0	191.314	181.884	393.468	0	481.58	164.501	0	378.286	1495.51	0	1166.41	250.815	159.642	369.14	0	446.828	0	662.691	199.322	282.247	430.787	0	0	0	0	349.528	3155.1	1613.77	0	228.154	0	207.039	0	0	146.671	0	0	0	220.994	0	0	0	397.219	0
g__Granulicatella	168.919	514.536	0	292.826	0	0	0	393.468	0	0	164.501	0	189.143	498.504	3034.9	0	1254.08	0	184.57	0	0	0	0	0	0	5313.04	488.759	192.345	0	305.39	0	1162.4	0	0	0	0	414.079	143.328	0	0	298.775	0	0	0	635.728	0	0	0	0
g__Coprobacillus	0	0	0	0	0	0	0	0	0	0	0	0	0	0	0	0	501.63	0	0	0	670.241	0	3092.56	0	0	0	0	0	0	305.39	174.764	166.058	0	0	456.308	0	0	286.656	198.965	0	0	0	0	0	0	0	0	595.829	448.531
g__Geodermatophilus	0	0	189.538	2342.61	0	0	545.653	0	0	0	0	0	378.286	0	0	0	0	159.642	0	0	0	0	0	0	564.493	287.191	0	0	2053.39	458.085	349.528	0	179.308	0	228.154	0	0	429.984	198.965	1026.69	448.163	0	0	662.983	0	141.383	0	198.61	0
g__Actinomyces	0	0	0	1756.95	997.755	0	363.769	786.937	0	0	164.501	0	756.573	0	0	0	0	1117.5	184.57	0	0	0	0	0	0	143.596	0	0	0	0	349.528	996.347	0	0	0	490.517	0	0	0	586.682	0	0	0	220.994	423.819	0	0	0	0
g__Holdemania	0	257.268	0	585.652	249.439	191.314	0	0	235.516	240.79	0	0	0	0	3034.9	194.401	250.815	0	0	0	0	222.074	220.897	0	1693.48	287.191	0	0	171.116	0	174.764	0	0	0	0	163.506	207.039	0	0	0	0	429.83	308.071	441.989	0	282.765	360.685	0	0
g__vadinCA11	337.838	0	0	0	0	191.314	0	0	0	0	0	0	0	0	0	0	0	0	0	0	0	0	0	2192.55	0	0	0	0	0	0	0	0	0	0	0	0	0	0	0	0	0	0	0	1104.97	0	0	0	0	1345.59
g__Methylobacterium	168.919	0	0	0	498.878	0	0	0	0	240.79	0	0	0	0	0	0	0	1277.14	0	322.997	0	222.074	0	0	0	0	0	0	0	0	0	0	0	0	228.154	327.011	0	429.984	397.931	0	298.775	0	0	0	0	0	0	595.829	0
g__Morganella	0	257.268	0	0	0	0	0	0	0	0	0	0	0	0	3251.68	0	0	0	0	0	0	0	0	0	0	0	0	0	0	0	0	0	0	0	0	0	0	0	0	0	0	0	0	0	0	0	0	0	0
g__Christensenella	0	0	0	878.477	249.439	0	0	0	0	0	329.001	230.734	0	0	0	194.401	0	0	0	0	1563.9	0	662.691	398.645	282.247	0	244.379	0	0	0	0	0	0	0	0	981.033	0	143.328	0	0	746.938	0	0	220.994	0	141.383	180.343	0	448.531
g__Paracoccus	0	514.536	0	585.652	0	573.943	363.769	196.734	235.516	0	0	0	567.43	0	0	0	250.815	0	0	0	223.414	0	883.587	0	0	0	0	0	855.578	458.085	174.764	830.289	0	0	0	0	0	0	397.931	0	1195.1	214.915	0	0	211.909	0	0	0	0
g__Epulopiscium	0	0	0	878.477	0	0	0	0	0	0	0	461.467	0	0	216.779	0	0	0	0	1937.98	0	0	220.897	0	0	0	0	0	171.116	0	524.292	2656.92	0	0	0	0	0	0	0	0	149.388	0	0	0	0	0	0	0	0
g__Pseudomonas	0	0	0	0	0	573.943	0	196.734	0	0	0	0	0	0	0	5248.83	0	0	0	0	0	0	0	0	0	0	0	0	0	0	0	0	179.308	0	228.154	1962.07	0	0	0	0	149.388	0	0	0	0	0	0	0	224.266
g__Corynebacterium	0	0	1137.23	0	498.878	0	0	0	0	0	0	461.467	378.286	0	0	0	0	0	184.57	0	223.414	222.074	0	0	564.493	0	0	0	0	0	174.764	0	0	0	0	2616.09	621.118	0	0	146.671	0	0	0	0	0	0	0	0	0
g__Leuconostoc	0	0	189.538	0	0	0	727.537	0	0	0	0	0	0	498.504	0	0	250.815	0	0	0	0	444.148	0	199.322	282.247	0	0	0	0	0	349.528	996.347	0	0	0	0	0	0	0	0	0	0	154.036	0	0	282.765	0	0	0
g__Oxalobacter	168.919	257.268	379.075	0	0	0	0	0	0	0	329.001	0	0	0	216.779	0	0	0	0	0	0	0	0	0	0	0	488.759	0	0	0	0	0	0	0	0	0	0	0	0	146.671	0	0	0	0	0	0	901.713	0	1345.59
g__Acinetobacter	0	0	0	0	0	191.314	0	0	0	481.58	0	0	0	0	0	0	0	0	0	0	223.414	0	220.897	0	564.493	0	0	0	0	0	349.528	0	0	0	456.308	163.506	621.118	0	0	146.671	0	0	0	0	423.819	0	0	0	0
g__Aggregatibacter	0	0	0	0	0	0	0	0	0	2648.69	0	0	0	0	0	0	0	0	0	0	0	0	0	0	564.493	0	0	0	2224.5	0	0	166.058	0	0	0	0	0	0	0	0	0	214.915	154.036	0	0	0	0	0	0
g__Rothia	0	0	189.538	0	0	0	181.884	0	0	0	164.501	0	189.143	1994.02	0	0	0	319.285	0	0	0	0	0	0	0	0	244.379	0	0	0	0	996.347	0	0	0	0	0	0	198.965	440.012	0	0	0	0	211.909	0	0	0	0
g__Anaerofustis	0	0	0	0	0	0	0	196.734	706.547	0	0	0	0	0	0	388.802	250.815	159.642	0	322.997	223.414	222.074	441.794	398.645	0	0	244.379	0	0	0	174.764	0	0	0	0	0	0	0	198.965	0	0	0	0	0	0	0	180.343	397.219	0
g__Staphylococcus	0	0	0	0	0	0	363.769	0	0	0	822.504	0	0	0	0	0	0	0	0	0	0	0	0	0	0	0	0	0	0	0	0	0	0	0	0	0	0	0	0	0	0	0	0	0	0	0	0	0	0
g__Erwinia	0	0	0	0	249.439	0	0	0	0	0	0	0	0	2991.03	0	194.401	250.815	0	0	0	0	0	0	0	564.493	0	0	0	0	0	0	0	0	0	0	0	0	0	0	0	0	0	0	0	0	0	0	0	0
g__Eggerthella	0	0	0	878.477	249.439	0	0	0	0	0	0	0	0	0	0	0	250.815	478.927	0	0	0	0	0	199.322	0	0	0	0	0	0	0	332.116	0	0	0	0	0	0	0	0	0	0	0	0	0	0	0	0	0
g__Proteus	0	3087.21	0	0	0	0	0	0	0	0	0	0	0	0	0	0	0	0	0	0	0	0	0	0	0	0	0	0	0	0	0	0	0	0	0	654.022	0	0	0	0	0	0	0	0	0	0	0	0	0
g__Enhydrobacter	0	3859.02	0	0	0	0	0	0	0	0	0	0	0	0	0	0	0	0	0	0	0	0	0	0	0	0	0	0	0	0	0	0	0	0	0	0	0	0	0	0	0	0	0	0	0	0	0	0	0
g__Bradyrhizobium	0	257.268	0	292.826	0	1339.2	0	0	471.032	0	0	0	0	0	0	194.401	0	0	0	0	0	0	0	0	0	0	0	0	0	0	0	0	0	158.579	0	0	0	0	795.862	0	0	0	0	0	211.909	0	0	0	0
g__Klebsiella	0	0	0	0	0	0	0	0	0	0	0	0	0	498.504	0	0	1003.26	0	0	0	0	0	0	0	1128.99	0	0	0	0	0	0	0	0	0	0	0	0	0	0	0	0	0	0	0	0	0	0	0	0
g__Salmonella	0	0	0	0	0	0	0	0	0	0	0	0	0	1994.02	0	0	752.445	0	0	0	0	0	0	0	282.247	0	0	0	0	0	0	0	0	0	0	0	0	0	0	0	0	0	0	0	0	0	0	0	0
g__Citrobacter	0	0	0	0	0	0	0	0	0	0	0	0	0	498.504	0	0	0	0	0	0	0	0	0	0	0	0	0	0	0	0	0	0	0	0	0	0	0	0	0	0	149.388	0	0	0	635.728	0	0	0	0
g__Selenomonas	0	0	0	0	0	0	0	0	0	0	0	0	0	2492.52	0	0	0	0	184.57	0	0	0	0	0	0	0	0	0	0	0	0	0	0	0	0	0	0	0	0	0	0	0	0	0	0	0	0	198.61	224.266
g__Planomicrobium	0	0	0	0	0	0	0	0	0	0	0	0	0	0	0	0	0	0	0	0	0	0	0	0	0	0	0	0	0	0	0	0	0	0	0	0	0	0	0	0	0	0	0	0	0	0	0	0	0
g__Atopobium	0	0	0	0	0	0	0	0	235.516	0	0	0	0	0	0	0	0	0	0	0	0	0	220.897	0	0	0	0	0	0	0	0	0	0	0	0	0	0	0	0	146.671	0	0	0	0	0	0	0	0	0
g__Cloacibacterium	0	0	0	0	0	0	181.884	0	0	0	329.001	0	0	0	216.779	0	0	0	0	0	0	0	0	0	0	0	0	0	0	0	174.764	0	0	0	228.154	0	0	0	0	0	149.388	0	0	0	211.909	0	0	0	0
g__Victivallis	0	0	0	0	0	0	0	0	0	0	0	0	0	0	216.779	0	0	0	0	0	0	0	0	0	0	0	0	0	0	0	0	0	179.308	0	0	0	0	0	0	0	0	0	0	0	0	0	901.713	0	0
g__Sarcina	0	0	0	0	0	0	0	0	235.516	240.79	0	0	0	0	0	194.401	0	0	184.57	645.995	0	0	0	199.322	0	0	0	0	0	0	349.528	166.058	0	0	0	0	0	0	0	0	0	0	0	0	0	0	0	0	0
g__Oribacterium	168.919	0	0	0	0	0	0	0	0	0	0	0	0	498.504	0	194.401	0	159.642	0	0	0	0	0	0	0	0	244.379	0	0	0	0	0	0	0	0	0	0	0	0	0	0	0	0	0	0	0	0	0	0
g__Peptoniphilus	0	0	0	0	0	0	0	0	0	0	0	0	0	0	0	0	0	0	0	0	0	0	0	0	282.247	0	0	0	171.116	0	0	830.289	0	0	0	0	0	0	0	0	0	0	0	0	0	0	0	0	0
g__Xenorhabdus	0	0	0	0	249.439	0	0	0	0	0	0	0	0	0	0	0	1755.71	0	0	0	0	0	0	0	282.247	0	0	0	0	0	0	0	0	0	0	0	0	0	0	0	0	0	0	0	0	0	0	0	0
g__Brevibacillus	0	0	0	0	0	0	0	0	0	0	0	0	0	0	0	0	0	0	0	0	0	0	0	0	0	0	0	0	0	0	0	0	0	0	0	0	0	286.656	0	0	448.163	0	0	0	0	0	0	0	0
g__Enterobacter	0	0	0	0	0	0	0	0	0	0	0	0	0	997.009	0	0	0	0	0	0	0	0	0	0	0	0	0	0	0	0	0	0	0	0	0	0	0	0	0	0	0	0	0	0	0	0	0	0	0
g__Alloscardovia	0	0	0	0	0	0	0	0	0	0	0	0	0	0	0	0	0	0	0	0	0	0	0	0	0	0	0	0	0	0	0	0	0	0	228.154	0	0	0	0	880.023	0	0	0	0	0	0	0	0	0
g__Campylobacter	0	0	0	0	0	0	0	0	0	0	0	230.734	0	0	0	0	0	0	0	0	0	0	0	0	0	430.787	0	0	0	0	0	0	0	0	0	0	0	0	0	0	0	0	154.036	0	0	0	0	0	0
g__Moryella	0	0	0	0	0	0	0	0	0	0	0	0	0	1495.51	0	0	0	0	0	0	0	0	0	0	0	0	0	0	0	0	0	0	0	0	0	0	0	0	0	0	0	0	0	0	0	0	0	0	0
g__Pyramidobacter	0	0	0	0	0	0	0	0	0	0	0	0	0	0	0	0	0	0	0	0	0	0	0	0	0	0	0	0	0	0	0	0	0	0	0	817.528	0	0	0	0	0	0	0	0	0	0	0	0	0
g__Weissella	0	0	0	0	0	0	0	0	0	0	0	0	0	0	0	0	0	0	0	0	0	0	220.897	0	1128.99	0	0	0	0	0	0	0	0	0	0	0	0	0	0	0	0	0	0	0	0	0	0	0	0
g__Shigella	0	0	0	0	0	0	0	0	0	0	0	0	0	498.504	0	0	0	0	0	0	223.414	0	0	0	0	0	0	0	0	0	0	0	0	0	0	327.011	0	0	0	0	0	0	0	0	0	0	0	0	0
g__Anaerococcus	0	0	0	0	0	0	0	0	0	0	0	0	0	0	0	0	0	0	0	0	0	0	0	199.322	0	0	0	0	0	0	0	332.116	0	0	0	0	0	0	0	0	0	0	0	0	0	0	180.343	0	0
g__Eikenella	0	0	0	0	0	0	0	0	0	0	0	0	0	0	0	0	0	0	0	0	0	0	0	0	0	0	0	0	0	0	0	0	0	0	0	0	0	0	0	0	0	0	0	0	0	0	0	0	0
g__Variovorax	0	0	0	0	0	0	0	0	0	0	0	1153.67	0	0	0	0	0	0	0	0	0	0	0	0	0	0	0	0	0	0	0	0	0	0	0	0	0	0	0	0	0	0	0	0	0	0	0	0	0
g__Brevibacterium	0	0	0	0	0	0	0	0	0	0	0	0	0	0	0	0	0	0	0	0	0	0	0	0	0	0	0	0	0	0	0	0	0	0	0	0	0	0	0	0	0	0	0	0	0	0	0	0	0
g__Desulfotomaculum	0	0	0	0	0	0	0	0	0	0	0	0	0	0	0	0	0	0	0	0	0	0	0	0	0	0	0	0	0	0	0	0	0	0	0	0	0	0	0	0	0	0	0	0	0	0	0	0	0
g__Trabulsiella	0	0	0	0	498.878	0	0	0	0	0	0	0	0	0	0	0	0	0	0	0	0	0	0	0	0	0	0	0	0	0	0	0	0	0	0	0	0	0	0	0	0	0	0	0	0	0	0	0	0
g__Leptotrichia	0	0	0	0	0	0	0	0	0	0	0	0	0	0	0	0	0	0	0	0	0	0	0	0	0	0	0	0	0	0	0	0	0	0	0	0	0	0	0	0	0	214.915	0	0	0	0	0	0	0
g__Psychrobacter	0	0	0	0	0	0	0	0	0	0	0	0	0	0	0	0	0	0	0	0	0	0	0	0	0	0	0	0	0	0	0	0	0	0	0	0	0	0	0	0	0	0	770.179	0	0	0	0	0	0
g__Filifactor	0	0	0	0	0	0	0	0	0	0	0	0	0	0	0	0	0	0	0	0	0	0	0	0	0	0	0	0	0	0	0	0	0	0	0	0	0	0	0	0	0	0	0	0	0	0	0	0	0
g__Comamonas	0	0	0	0	0	0	0	0	471.032	0	0	0	0	0	0	0	0	0	0	0	0	0	0	0	0	0	0	0	0	0	0	0	0	0	0	163.506	0	0	0	0	0	0	0	0	0	0	0	0	0
g__Brochothrix	0	0	0	0	0	0	0	590.203	0	0	0	0	0	0	0	0	0	0	0	0	0	0	0	0	0	0	0	0	0	0	0	0	0	0	0	0	0	0	0	0	0	0	0	0	0	0	0	0	0
g__Aquamonas	0	0	0	0	0	0	0	0	0	0	0	0	0	498.504	0	0	0	0	0	0	0	0	0	0	0	0	0	0	0	0	0	0	0	0	0	0	0	0	0	0	0	0	0	0	0	0	0	0	0
g__Rhodospirillum	0	0	0	0	0	0	0	196.734	0	0	0	0	0	0	0	0	0	0	0	0	0	0	0	0	0	0	0	0	0	0	0	0	0	0	0	0	0	0	0	0	298.775	0	0	0	0	0	0	0	0
g__Shuttleworthia	0	0	0	0	0	0	0	0	0	0	0	0	0	0	0	0	0	159.642	0	0	0	0	0	0	0	0	0	0	0	0	0	0	0	0	0	0	0	0	0	0	0	0	0	0	0	0	0	0	0
g__Phyllobacterium	0	0	0	0	0	0	0	0	0	0	0	0	0	0	0	0	0	0	0	0	0	0	0	0	0	0	0	0	0	0	0	0	0	158.579	0	0	0	0	0	0	0	0	0	0	0	0	0	0	0
g__Actinobacillus	0	0	0	0	0	0	0	0	0	0	0	0	0	0	0	0	0	0	0	0	0	0	0	0	0	287.191	0	0	0	0	0	0	0	0	0	0	0	0	0	0	0	0	0	0	0	0	0	0	0
g__Collinsella	0	0	0	0	0	0	0	0	0	0	0	0	0	0	0	0	0	0	0	0	0	0	0	0	0	0	0	0	0	0	0	0	0	0	0	0	0	0	0	0	0	0	0	0	0	0	0	0	0
g__Butyricicoccus	0	0	0	0	0	0	0	0	0	0	0	0	0	0	0	0	0	0	0	0	0	0	0	0	0	0	0	0	0	0	0	0	0	0	0	0	0	429.984	0	0	0	0	0	0	0	0	0	0	0
g__Pedobacter	0	0	0	0	0	0	0	0	0	0	0	230.734	189.143	0	0	0	0	0	0	0	0	0	0	0	0	0	0	0	0	0	0	0	0	0	0	0	0	0	0	0	0	0	0	0	0	0	0	0	0
g__Rhodobacter	0	257.268	0	0	0	0	0	0	0	0	0	0	0	0	0	0	0	0	0	0	0	0	0	0	0	0	0	0	0	0	0	0	0	0	0	0	0	0	0	0	0	0	0	0	0	0	0	0	0
g__Carnobacterium	0	0	189.538	0	0	0	0	0	0	0	0	0	0	0	0	0	0	0	0	0	0	0	0	0	0	0	0	0	0	0	0	0	0	0	0	0	0	0	0	0	0	0	0	0	0	0	0	0	0
g__Novosphingobium	0	0	0	0	0	0	0	0	0	0	0	0	0	0	0	0	0	0	0	0	0	0	0	0	0	0	0	0	0	0	174.764	0	0	0	0	0	0	0	0	0	0	0	0	220.994	0	0	0	0	0
g__Alicycliphilus	0	0	0	0	0	0	0	0	0	0	0	0	0	0	0	0	0	0	0	0	0	0	0	0	0	0	0	0	0	0	0	0	0	0	0	0	0	0	0	0	0	0	0	0	0	0	0	0	0
g__Finegoldia	0	0	0	0	0	0	0	0	0	0	0	0	0	0	0	0	0	0	0	0	0	0	0	0	0	0	0	0	0	0	0	0	0	0	228.154	0	0	0	0	0	0	0	0	0	0	0	0	0	0
g__Pseudoxanthomonas	0	0	0	0	0	382.629	0	0	0	0	0	0	0	0	0	0	0	0	0	0	0	0	0	0	0	0	0	0	0	0	0	0	0	0	0	0	0	0	0	0	0	0	0	0	0	0	0	0	0
g__Succinatimonas	0	0	0	0	0	0	0	0	0	0	0	0	0	0	0	0	0	0	0	0	0	0	0	0	0	0	0	0	0	0	0	0	0	0	0	0	0	0	0	0	0	0	0	0	0	0	0	0	0
g__Phenylobacterium	0	0	0	0	0	0	0	0	0	0	0	0	0	0	0	194.401	0	0	0	0	0	0	0	0	0	0	0	0	0	0	0	0	0	0	0	0	0	0	0	0	0	0	0	0	0	0	0	0	0
g__Neisseria	0	0	0	0	0	0	0	0	0	0	0	0	0	0	0	0	0	0	0	0	0	0	0	0	0	0	0	0	0	0	0	0	0	0	0	0	0	0	0	0	0	0	0	0	0	0	0	0	0
g__Brevundimonas	0	0	0	0	0	0	0	0	0	0	0	0	0	0	0	0	0	0	0	0	0	0	0	0	0	0	0	0	0	0	0	0	0	0	0	0	0	0	0	0	0	0	0	0	0	0	0	0	0
g__Lupinus	0	0	0	0	0	0	0	0	0	0	0	0	0	0	0	0	0	0	0	0	0	0	0	0	282.247	0	0	0	0	0	0	0	0	0	0	0	0	0	0	0	0	0	0	0	0	0	0	0	0
g__Slackia	0	0	0	0	0	0	0	0	0	0	0	0	0	0	0	0	0	0	0	0	0	0	0	0	0	0	0	0	0	0	0	0	0	0	0	0	0	0	0	0	0	0	0	0	0	0	0	0	0
g__Anoxybacillus	0	0	0	0	249.439	0	0	0	0	0	0	0	0	0	0	0	0	0	0	0	0	0	0	0	0	0	0	0	0	0	0	0	0	0	0	0	0	0	0	0	0	0	0	0	0	0	0	0	0
g__Methanomassiliicoccus	0	0	0	0	0	0	0	0	0	0	0	0	0	0	0	0	0	0	0	0	0	0	0	0	0	0	0	0	0	0	0	0	0	0	0	0	0	0	0	0	0	0	0	0	0	0	0	0	0
g__Macrococcus	0	0	0	0	0	0	0	0	0	0	0	0	0	0	0	0	0	0	0	0	0	0	0	0	0	0	0	0	0	0	0	0	0	0	0	0	0	0	0	0	0	0	0	0	0	0	0	0	0
g__Bdellovibrio	0	0	0	0	0	0	0	0	0	0	0	230.734	0	0	0	0	0	0	0	0	0	0	0	0	0	0	0	0	0	0	0	0	0	0	0	0	0	0	0	0	0	0	0	0	0	0	0	0	0
g__Butyrivibrio	0	0	0	0	0	0	0	0	0	0	0	230.734	0	0	0	0	0	0	0	0	0	0	0	0	0	0	0	0	0	0	0	0	0	0	0	0	0	0	0	0	0	0	0	0	0	0	0	0	0
g__Dyadobacter	0	0	0	0	0	0	0	0	0	0	0	230.734	0	0	0	0	0	0	0	0	0	0	0	0	0	0	0	0	0	0	0	0	0	0	0	0	0	0	0	0	0	0	0	0	0	0	0	0	0
g__Frigoribacterium	0	0	0	0	0	0	0	0	0	0	0	230.734	0	0	0	0	0	0	0	0	0	0	0	0	0	0	0	0	0	0	0	0	0	0	0	0	0	0	0	0	0	0	0	0	0	0	0	0	0
g__Polaromonas	0	0	0	0	0	0	0	0	0	0	0	230.734	0	0	0	0	0	0	0	0	0	0	0	0	0	0	0	0	0	0	0	0	0	0	0	0	0	0	0	0	0	0	0	0	0	0	0	0	0
g__Scardovia	0	0	0	0	0	0	0	0	0	0	0	0	0	0	0	0	0	0	0	0	0	0	0	0	0	0	0	0	0	0	0	0	0	0	228.154	0	0	0	0	0	0	0	0	0	0	0	0	0	0
g__Vagococcus	0	0	0	0	0	0	0	0	0	0	0	0	0	0	0	0	0	0	0	0	0	0	0	199.322	0	0	0	0	0	0	0	0	0	0	0	0	0	0	0	0	0	0	0	0	0	0	0	0	0
g__Micrococcus	0	0	0	0	0	0	0	0	0	0	0	0	0	0	0	0	0	0	0	0	0	0	0	0	0	0	0	0	0	0	0	0	0	0	0	0	0	0	0	0	0	0	0	0	0	0	0	198.61	0
g__Ureibacillus	0	0	0	0	0	0	0	0	0	0	0	0	0	0	0	194.401	0	0	0	0	0	0	0	0	0	0	0	0	0	0	0	0	0	0	0	0	0	0	0	0	0	0	0	0	0	0	0	0	0
g__Moraxella	0	0	0	0	0	0	0	0	0	0	0	0	0	0	0	0	0	0	0	0	0	0	0	0	0	0	0	0	0	0	0	0	0	0	0	0	0	0	0	0	0	0	0	0	0	0	0	0	0
g__Sphingobium	0	0	0	0	0	0	0	0	0	0	0	0	0	0	0	0	0	0	0	0	0	0	0	0	0	0	0	0	0	0	0	0	0	0	0	0	0	0	0	0	0	0	0	0	0	0	0	0	0
g__Chryseobacterium	0	0	0	0	0	0	0	0	0	0	0	0	0	0	0	0	0	0	0	0	0	0	0	0	0	0	0	0	0	0	0	0	0	0	0	163.506	0	0	0	0	0	0	0	0	0	0	0	0	0
g__Cloacibacillus	0	0	0	0	0	0	0	0	0	0	0	0	0	0	0	0	0	0	0	0	0	0	0	0	0	0	0	0	0	0	0	0	0	0	0	163.506	0	0	0	0	0	0	0	0	0	0	0	0	0
g__Ethanoligenens	0	0	0	0	0	0	0	0	0	0	0	0	0	0	0	0	0	0	0	0	0	0	0	0	0	0	0	0	0	0	0	0	0	0	0	0	0	0	0	0	0	0	0	0	0	0	0	0	0
g__Lautropia	0	0	0	0	0	0	0	0	0	0	0	0	0	0	0	0	0	0	0	0	0	0	0	0	0	0	0	0	0	0	0	0	0	0	0	0	0	0	0	0	0	0	154.036	0	0	0	0	0	0
g__Aerococcus	0	0	0	0	0	0	0	0	0	0	0	0	0	0	0	0	0	0	0	0	0	0	0	0	0	0	0	0	0	0	0	0	0	0	0	0	0	0	0	0	0	0	0	0	0	0	0	0	0
g__Anaerobacillus	0	0	0	0	0	0	0	0	0	0	0	0	0	0	0	0	0	0	0	0	0	0	0	0	0	0	0	0	0	0	0	0	0	0	0	0	0	0	0	0	0	0	0	0	0	0	0	0	0
g__Mucispirillum	0	0	0	0	0	0	0	0	0	0	0	0	0	0	0	0	0	0	0	0	0	0	0	0	0	0	0	0	0	0	0	0	0	0	0	0	0	0	0	0	0	0	0	0	0	0	0	0	0
[truncated: 30 more columns]

## Sheet: CRC5_case
Case abundance table of CRC5 for fig1b
The relative abundance matrix for this study. Rows as bacteria and columns as samples. PCoA analysis can be implemented using R function "pco" based on this file
Detailed instructions to replot the figure can be accessed from Figure1.Rmd at https://doi.org/10.5281/zenodo.5913041
source data: data.zip	script: Figure1.Rmd
	SRR3361468	SRR3361471	SRR3361474	SRR3361476	SRR3361478	SRR3361479	SRR3361481	SRR3361484	SRR3361485	SRR3361488	SRR3361490	SRR3361509	SRR3361512	SRR3361513	SRR3361514	SRR3361515	SRR3361516	SRR3361518	SRR3361519	SRR3361521	SRR3361523	SRR3361525	SRR3361533	SRR3361535	SRR3361537	SRR3361538	SRR3361539	SRR3361543	SRR3361544	SRR3361546	SRR3361547	SRR3361551	SRR3361552	SRR3361554	SRR3361555	SRR3361556	SRR3361557	SRR3361558	SRR3361561	SRR3361562	SRR3361564	SRR3361565	SRR3361586	SRR3361589	SRR3361590	SRR3361591	SRR3361593	SRR3361595	SRR3361596
g__Bacteroides	365256	109818	91002.5	129151	316306	51596.6	282114	12899.9	71421.3	159791	267472	110776	398815	77521.1	132101	417759	123583	165064	164527	314934	236306	176795	304357	438453	187195	256554	175493	370370	204067	60750	54597.8	225959	382803	372233	53486.4	93742	443045	259395	335438	160367	64966.6	149364	90524.1	200550	293474	52100.8	182554	276833	456044
g__Blautia	86282.7	82996	333645	216477	20174	86859	150681	434046	141926	145395	54810.9	147309	48339.3	57974.2	454325	101631	118441	33919.8	192181	64127.4	230432	94283.6	60316.5	51548.9	49907.6	186861	130438	10582	78036.3	66068.9	98391.2	103385	70677.5	28441.6	271979	119069	21488	88810.7	130015	175063	154480	50815.4	87548.6	48609	27081.3	21314	48464.6	12343.8	19891.9
g__Faecalibacterium	0	15182.2	0	96134.3	50712.6	125004	68481.5	134.655	169740	62392.5	41766.4	118764	24742.9	22212.4	5262.45	137336	87406.3	15962.3	74376.5	126748	24822.1	81663	134402	101869	106369	98945	121724	157848	5312.33	6496.71	98628.3	71501.5	0	110688	93113.9	109451	92421.4	45460.9	106612	16303.1	190303	20435.6	15335.3	98135.1	0	33613.4	30187.5	0	110674
g__Agathobacter	0	222166	0	0	0	121161	180561	147285	60825.3	15203.1	55529	78695.8	9744.29	0	0	43594.5	19203.4	6892.8	94642.9	21088.9	30200.2	39983	52609.9	70316.3	56461.1	40121.5	13172.1	53938.9	49826	7066.6	0	45381.6	13576.5	0	56951.1	10900.2	8548.98	49401.8	5572.07	17221.6	105039	0	29526.2	40048.9	6646.68	5500.38	0	0	43254.8
g__Pantoea	359935	29352.2	18624.1	101077	17027.6	24469.1	6699.28	10341.5	32806.9	43151.6	17951.2	46615.2	62828.4	31541.5	97490.2	4947.85	72725	18683.1	55867.3	11512.8	64868.4	30544.1	13666.3	3032.29	13947.2	30051.2	10672.8	3821.28	58069.2	54785.2	58018.6	4158.76	367496	13047.9	9311.39	6732.5	2888.17	28289.9	2600.3	100046	61757.3	141110	50583.7	14368.7	25999.3	6722.69	30577.3	442120	12349
g__Subdoligranulum	7864.91	13157.9	0	0	12955.8	17967.5	58592.1	0	32603.2	153857	24772.6	156082	4903.99	13327.4	0	23402	6070.74	62942.1	33684.1	107704	8522.26	69148.4	14282.8	11473.5	110738	69053.7	23237	17930.6	0	29330.2	215004	48227.1	15706.1	36798.1	137505	125160	8780.04	28008.4	41604.8	131114	20556.9	5519.09	13046.5	76123.5	33728	49045.1	0	16257.7	59275.1
g__Alistipes	7402.27	20242.9	8221.99	15652.7	18508.2	4163.6	60080.8	0	4992.36	109406	25251.3	41508.4	8725.28	27987.6	6949.13	27280	7309.67	83439.1	15614.1	16354.6	6371.01	99904.5	42745.6	35076.2	47723.1	73849.1	82680.4	15873	732.735	139698	22828.1	68947.9	5057.9	25362.9	6496.32	82777.6	23451.9	8163.27	62035.7	6796.79	6678.81	23866.3	1716.64	175787	3307.88	12987	1862.36	0	91983.2
g__Escherichia-Shigella	35160.8	5060.73	52726.6	10392.9	0	17743.3	8932.37	350.102	24859.9	9585.34	22259.5	2356.95	7292.3	0	14100.7	0	3654.83	4534.74	18549.2	0	58249.2	2121.12	2877.11	0	4705.09	3676.47	0	0	16669.7	5053	3996.61	3429.16	21030.2	158335	2381.98	512.952	139325	14637.6	7057.95	16073.5	2688.87	14916.5	43144.9	45551.8	25350.1	0	24643.8	53138.6	5540.35
g__Dorea	0	27327.9	0	112357	13511	56560.9	40302	12334.4	162710	31003.1	12087.1	26973.9	3598.38	0	0	12035.3	33513	1632.5	22921.9	11728	32020.5	14105.4	30620.6	3442.06	8569.99	19661.1	24858.1	4409.17	29126.2	9916.04	4538.53	24733.7	0	0	41576.4	44562.7	4852.13	106404	9658.25	27095.3	16566.9	39827	21057.5	2445.74	8439.73	25362.9	0	0	4872.84
g__Prevotella	7633.59	15688.3	0	0	37201.6	8038.95	0	538.619	3260.32	4915.56	34107.2	2749.77	3948.67	1554.86	7758.74	0	66840.1	0	4093.21	0	1985.77	4242.23	8836.83	0	0	7033.25	878.141	0	1282.29	21237.8	4470.79	145.921	0	879.636	0	0	0	703.73	0	6130.88	2168.44	23617.7	1487.75	0	1360.25	164706	1385.94	9182.6	1134.77
g__Roseburia	0	7591.09	1027.75	48732.6	105127	3074.66	4040.83	592.481	20682.6	15484	22139.8	2095.06	0	54864.5	0	66996.5	25955.5	13785.6	8605.71	96191.1	5460.86	14423.6	6473.49	4179.64	6049.4	13587	9321.8	16607.9	0	4369.13	11109.2	74274	3593.77	33866	4114.34	18530.4	115758	7318.79	34546.8	7600.46	22985.5	0	0	18343	896.528	9625.67	16977.8	3913.89	12415.7
g__Parabacteroides	7864.91	2530.36	3892.99	2851.71	61817.5	2978.57	0	2585.37	1120.73	4353.78	32910.5	4975.78	114225	1999.11	0	2139.61	31221	22673.7	29211.5	31418.1	23415.5	13893.3	53021	31224.4	65703.2	2877.24	11348.3	5584.95	5678.7	1785.65	5622.35	0	0	0	0	11605.5	6469.5	60380	39004.5	30539.6	0	0	10071	7642.92	66559.5	17952.6	28108.6	16107.2	0
g__Coprococcus	0	6072.87	155.72	0	12955.8	15533.4	30199.9	65307.6	9577.18	37990.2	3590.23	1702.24	3057.03	0	8905.68	2674.51	35681.1	0	10662.3	7531.74	10756.2	14211.5	16132.3	12538.9	88724.6	0	11618.5	35273.4	26195.3	20022	6164.27	44287.2	0	39290.4	3897.79	13721.5	34658	36734.7	21545.3	17520.1	0	6662.69	10414.3	34546	4977.28	3284.95	28671.7	0	23496.4
g__Methanobrevibacter	0	45546.6	0	0	49231.9	13739.9	0	0	0	175.556	32910.5	1309.41	0	135940	0	0	3345.1	93778.3	1936.78	4734.24	0	0	0	16964.4	0	27493.6	0	21604.9	0	102200	0	16926.9	0	0	0	0	0	15482.1	3343.24	0	0	0	17967.5	63283.4	0	48051.9	0	0	0
g__Anaerostipes	0	0	1712.92	36882.1	0	20914.1	12228.8	33205.9	17116.7	14711.6	8616.56	45567.6	3471.01	125500	92092.8	17250.6	6566.31	10157.8	36798.9	4519.04	14065.9	11241.9	8323.06	7293.89	71584.6	15984.7	202175	2498.53	16303.4	11055.8	7349.7	30278.7	0	1905.88	53486.4	9938.45	2888.17	21534.1	11887.1	15269.8	15439.3	1342.48	5264.36	3974.32	587.381	2062.64	0	5720.31	8811.16
g__Lachnoclostridium	0	2530.36	16755.4	43853	2220.99	864.747	638.026	123236	10392.3	11516.4	6941.12	5630.48	38372.1	12661	16664.4	5349.02	56680.9	11608.9	3534.13	7854.53	13900.4	11241.9	26099.5	4507.46	11426.7	28772.4	12361.5	4850.09	302253	28722.3	6333.62	10360.4	7187.54	879.636	4114.34	35137.2	4505.55	12667.1	0	30401.8	14571.9	13822.6	3318.84	0	17961.5	7486.63	23474.4	0	6207.86
g__Phascolarctobacterium	0	7591.09	0	3358.68	34055.2	0	9889.41	0	1833.93	10463.1	8496.89	0	2356.46	16659.3	5869.65	37309.4	14681.3	19045.9	2875.23	645.578	6701.97	23332.3	0	54991	5881.36	0	9524.45	18518.5	20882.9	0	0	41441.7	0	0	0	72262.1	19870.6	5207.6	5572.07	0	5637.96	13922	1945.53	27208.8	1422.08	27043.5	216.553	0	15419.5
g__Ruminococcus	0	13157.9	529.447	0	15732	1088.94	32326.7	0	33418.2	8216	13882.2	37318.3	668.726	127055	1821.62	13773.7	7061.88	52058.8	4472.58	29373.8	0	19620.3	1335.8	33683	20836.8	8312.02	2026.48	111699	1099.1	1405.72	5791.7	35531.9	0	46620.7	0	30392.4	18368.8	3940.89	5572.07	298.507	260.213	0	1487.75	0	340.062	57754	5760.32	1806.41	32374.3
g__Romboutsia	6939.63	27327.9	0	14321.9	7403.29	4259.68	957.04	0	7030.06	807.556	10770.7	9689.67	413.973	26210.6	0	2005.88	8424.7	38273.2	4672.24	3335.49	14231.3	38498.3	3288.12	6228.49	2520.58	2237.85	6890.03	9259.26	16303.4	136279	109975	16999.9	7586.85	293.212	12992.6	5514.23	808.688	21534.1	9658.25	11251.4	136439	22573.6	16594.2	10088.7	1267.51	10618.8	3768.03	4365.5	15619.8
g__Fusicatenibacter	0	33400.8	0	0	11475.1	5572.81	14142.9	19524.9	19969.4	9128.89	10531.4	25140.8	6177.75	5330.96	0	7354.91	17964.4	3083.62	35580.9	11728	4716.2	6681.51	28565.6	9342.73	8233.91	0	16887.3	6172.84	15570.6	1063.79	0	11308.9	0	9236.18	10177.6	19812.8	5545.29	17030.3	12630	11205.5	49961	4176.61	2517.74	8560.07	1051.1	6569.9	1732.43	0	4939.59
g__Streptococcus	14341.9	2024.29	59235.7	1204.06	1110.49	22803.7	2339.43	99779.2	24961.8	4704.89	34825.3	11391.9	9457.7	8884.94	2496.29	2005.88	18150.3	4534.74	7846.97	1183.56	28959.1	9332.91	5959.72	573.676	1680.39	1438.62	2094.03	6319.81	7693.72	14095.2	8636.75	5034.29	0	34305.8	66695.5	0	3927.91	0	20059.4	15499.4	4163.41	33064.8	53215.8	1834.3	26246.6	0	38676.4	0	801.015
g__Monoglobus	0	7085.02	0	37896.1	8143.62	15789.6	6805.61	0	11614.9	38481.8	8018.19	8249.31	3439.16	8884.94	28808.5	13372.6	7061.88	6711.41	2356.09	5917.8	3971.54	10817.7	2157.83	8113.42	10250.4	0	2904.62	12198.7	0	79822.2	14834.9	29476.1	3859.98	8503.15	118666	55206.5	0	4926.11	3343.24	14695.8	11102.4	0	4463.26	28126	1483.91	687.548	17021.1	0	7476.14
g__Incertae_Sedis	21744.2	6578.95	28029.5	16476.6	7773.46	3362.91	9783.07	350.102	35048.4	41360.9	2513.16	5761.42	382.129	35761.9	26379.7	6953.73	9849.47	54598.2	778.707	5595.01	43025	39558.8	9761.61	3278.15	0	8951.41	2161.58	0	2930.94	45591	67163.4	729.607	0	733.03	9527.93	8527.83	3581.33	2111.19	11144.1	2227.32	3209.3	10391.8	457.771	13145.8	0	2444.61	26722.7	0	8277.15
g__Helicobacter	0	0	685.166	0	0	2722.35	0	4228.16	0	0	25490.7	0	148712	0	0	0	20008.7	0	23181.5	0	25318.6	14529.6	0	491.723	0	0	0	0	0	0	2980.52	0	0	0	0	0	0	60520.8	0	40321.5	0	16706.4	20714.1	0	83469.9	0	35991.2	0	801.015
g__Porphyromonas	0	20749	5450.19	0	0	8871.67	0	430.895	0	245.778	23456.2	0	0	1554.86	0	0	2353.96	1995.28	199.669	0	0	1590.84	0	0	0	0	0	0	0	44869.1	2066.05	0	0	0	0	0	0	5348.35	0	2066.59	0	0	11902	0	15055.5	136593	10048.1	16859.9	0
g__Tyzzerella	0	0	12644.4	0	370.165	384.332	1063.38	377.033	3769.74	1685.33	0	654.707	0	43980.5	36634.7	4814.12	2230.07	50789	4173.07	0	24242.9	0	1335.8	573.676	1344.31	3516.62	0	6613.76	5861.88	1975.61	27603.7	3648.04	0	4251.58	0	4552.45	0	1548.21	0	0	0	1541.37	0	0	0	0	1082.77	12494.4	0
g__Dialister	0	0	16319.4	7224.33	0	53806.5	531.689	0	0	0	3231.21	13748.9	0	0	0	0	1548.66	0	2895.19	46696.8	0	0	104295	0	0	8312.02	0	0	0	8434.33	58289.6	0	0	6450.67	0	0	0	0	0	252.583	0	0	0	10088.7	0	840.336	216.553	0	10346.4
g__Staphylococcus	2313.21	0	46840.4	0	0	60468.2	0	4766.78	0	5582.67	20943	7987.43	13884	0	0	0	5389.33	1269.73	14715.6	0	5295.38	2757.45	0	0	0	4955.24	743.042	0	4030.04	4065.2	12226.9	0	0	2638.91	0	0	0	10555.9	0	17290.5	12490.2	46390.2	143969	3362.89	86870.5	1451.49	106068	602.138	0
g__Bifidobacterium	0	0	11585.5	8871.99	1480.66	2530.19	3934.5	0	9373.41	667.111	5624.7	0	0	1776.99	1146.94	3343.14	0	9069.47	8765.45	13772.3	3723.32	2015.06	411.015	0	672.156	479.54	0	1616.7	0	1709.66	1422.52	0	8917.88	0	3031.62	641.19	0	5911.33	0	803.674	6939.02	0	915.541	0	711.04	5958.75	1992.29	0	0
g__Coprobacter	44876.2	11133.6	0	29594.4	2220.99	0	957.04	0	15894	0	0	14403.6	0	14660.2	11469.4	0	0	2358.06	1098.18	0	11335.4	0	2157.83	1721.03	5041.17	2078.01	1148.34	293.945	19600.7	0	2675.7	1240.33	19965.4	3518.55	1515.81	1154.14	0	2674.17	1485.88	528.129	3556.25	0	0	0	0	0	0	52386	400.507
g__Lactobacillus	2544.53	5060.73	91594.3	0	0	8423.28	0	1777.44	0	807.556	10052.7	1833.18	17355	0	0	0	12699	0	10143.2	0	5129.9	7105.74	308.261	1393.21	0	0	0	0	0	4103.19	1016.09	0	0	2492.3	0	0	0	11963.4	0	6199.77	607.165	36147.6	19111.9	0	22691.4	0	33132.7	0	534.01
g__Muribaculaceae	0	25809.7	52788.9	2154.63	0	1441.25	0	323.171	8456.44	948	25131.6	1440.36	5413.5	0	0	0	619.464	9613.64	4812.01	0	0	9226.85	0	5736.76	22013.1	2557.54	0	0	1282.29	3115.38	8230.31	0	10382	0	0	192.357	0	844.476	0	7807.12	2949.08	75377.9	1373.31	0	12335	2750.19	3421.54	5118.17	4872.84
g__Barnesiella	0	0	0	15779.5	4441.98	0	0	0	0	0	6821.45	0	0	5997.33	0	0	1486.71	0	139.768	0	0	34892.4	0	11063.8	32935.6	3356.78	42826.3	12198.7	0	0	0	9193.05	0	0	0	0	10397.4	1548.21	21545.3	0	0	4077.17	0	17120.1	0	14132.9	0	0	0
g__Intestinibacter	0	33400.8	0	0	0	30746.6	0	0	1426.39	702.223	2991.86	1833.18	0	13993.8	0	0	0	0	0	0	3392.35	0	6987.26	491.723	2352.55	0	0	9406.23	0	2241.56	846.74	3939.88	0	0	0	1602.98	0	2814.92	1857.36	229.621	6592.07	6215.19	4692.15	26291.7	5533.74	2826.59	26029.7	0	11481.2
g__Turicibacter	7402.27	126518	5979.63	1774.4	3701.65	7942.86	0	780.998	6113.09	0	4906.65	1440.36	1878.8	35761.9	1281.88	0	1858.39	3083.62	3993.37	2474.71	6288.27	0	2157.83	1475.17	3024.7	0	0	1175.78	5312.33	0	0	0	2395.85	879.636	0	0	0	1266.71	2971.77	0	18648.6	13176.2	0	3362.89	2967.82	8403.36	2815.19	13247	333.756
g__Holdemanella	0	0	0	0	33685	0	0	0	0	0	0	0	159.22	0	0	0	0	0	1717.15	0	0	0	28873.8	0	0	0	0	734.862	0	0	0	0	0	0	0	0	0	3237.16	0	826.636	0	7955.45	0	4891.47	0	26203.2	0	0	0
g__Enterococcus	0	0	8533.43	0	740.329	12971.2	0	0	0	1334.22	5983.72	2226	2643.06	0	0	0	0	0	2236.29	0	1820.29	1166.61	1130.29	0	0	959.079	0	0	0	0	1490.26	3429.16	9583.39	4838	0	448.833	0	4503.87	2971.77	2388.06	0	12679	28267.3	0	11036.6	0	16761.2	14601.8	0
g__Akkermansia	7402.27	7085.02	0	1077.31	6662.97	0	0	1373.48	0	0	13642.9	1833.18	2069.87	0	1349.35	17785.5	8858.33	29747.9	7327.84	0	2316.73	0	0	0	7897.83	0	0	0	0	0	0	0	5057.9	0	15807.7	2244.17	0	11118.9	0	3650.98	1040.85	0	0	0	6770.33	5576.78	1689.12	0	1134.77
g__Odoribacter	0	3542.51	685.166	0	12400.5	224.194	1169.72	0	916.964	2352.45	0	1964.12	0	0	0	3744.32	0	0	0	0	3144.13	0	3390.88	901.492	2856.66	2237.85	1891.38	5291.01	0	2013.6	3149.87	2115.86	0	0	0	0	1848.43	0	0	0	0	24562.5	1029.98	3362.89	1823.97	916.73	866.213	0	3537.81
g__Veillonella	0	0	654.022	0	0	3394.93	531.689	1454.27	2547.12	0	8975.59	3273.54	1560.36	0	1349.35	0	7991.08	2720.84	1916.82	0	1406.59	0	924.784	245.861	0	0	0	0	2747.76	531.895	6299.75	0	0	15833.5	3681.25	0	0	0	1485.88	1722.16	1908.23	5916.87	0	0	401.892	0	1256.01	0	0
g__Oscillibacter	0	2530.36	840.886	1394.17	925.412	0	0	0	713.194	5126.22	8616.56	7594.61	0	9107.06	0	0	1610.61	14148.4	0	322.789	0	2121.12	719.277	21471.9	4032.94	4156.01	540.394	0	7144.17	417.917	2303.13	0	5191	1759.27	1299.26	6540.14	1386.32	0	1114.41	0	0	3082.74	0	1528.58	0	3055.77	0	0	3404.31
g__Colidextribacter	0	0	0	1267.43	925.412	0	0	0	1426.39	5161.34	1914.79	3273.54	0	11328.3	0	1604.71	0	7436.97	1777.05	0	992.884	11348	3801.89	6310.44	1176.27	479.54	337.747	2645.5	0	1519.7	2811.18	5326.13	1197.92	2785.52	866.176	2500.64	693.161	0	0	0	0	9894.59	0	0	0	2368.22	0	0	0
g__Frisingicoccus	0	0	0	0	0	0	0	0	1120.73	0	0	1440.36	0	11772.5	2833.63	0	805.303	21041.2	0	0	0	11666.1	0	2540.57	0	3037.08	0	0	0	12917.4	2709.57	3793.96	0	1905.88	0	0	0	1125.97	0	0	0	0	1716.64	0	0	2444.61	0	0	667.512
g__Paraprevotella	8327.55	0	0	2027.88	0	0	0	0	0	0	7659.17	0	0	0	0	0	1672.55	13060	1158.08	0	2482.21	0	0	0	0	0	0	0	0	0	1761.22	0	8252.36	733.03	0	20454	3581.33	1829.7	37147.1	0	0	397.772	0	0	0	0	0	7978.32	0
g__Erysipelatoclostridium	0	1012.15	840.886	19328.3	0	480.415	0	10314.6	0	6425.34	0	0	0	5553.09	6072.06	401.177	3716.78	5441.68	12399.4	0	0	1484.78	0	0	2352.55	0	3985.41	0	1648.65	3685.27	1659.61	6566.47	4126.18	0	3031.62	0	0	1266.71	0	780.712	1821.49	0	0	0	463.722	0	0	0	600.761
g__Parasutterella	0	0	0	4499.37	0	0	0	807.928	611.309	5442.22	2034.47	0	4107.89	0	0	10831.8	4150.41	0	0	10974.8	496.442	0	411.015	6228.49	0	1758.31	3107.27	0	0	0	0	0	0	0	0	13657.3	693.161	4081.63	6315.01	9529.28	1214.33	11187.4	2059.97	0	2751.41	916.73	2641.95	0	3871.57
g__Eisenbergiella	0	3542.51	17440.6	0	0	288.249	1063.38	0	509.424	596.889	0	0	0	0	3778.17	0	1610.61	0	2555.76	0	2895.91	0	0	1557.12	0	3037.08	0	0	6228.25	1709.66	3285.35	0	10248.9	6304.06	1732.35	0	0	0	1857.36	0	0	6165.47	0	0	587.381	0	2208.84	0	0
g__Catenibacterium	0	0	0	0	0	0	0	0	0	0	0	0	350.285	0	0	0	2725.64	0	0	0	0	1802.95	0	0	0	0	0	0	0	0	0	0	0	0	0	0	0	0	0	344.432	0	447.494	0	0	0	0	0	0	0
g__Haemophilus	0	0	373.727	0	4627.06	1120.97	0	754.067	19358.1	877.778	7778.84	3797.3	3375.47	1110.62	0	0	1672.55	0	0	537.981	3723.32	3287.73	0	0	0	4635.55	0	5437.98	0	531.895	0	7150.15	0	5571.03	1515.81	0	3234.75	5770.58	1485.88	4339.84	1561.28	3281.62	1487.75	0	1422.08	0	3811.34	1204.28	667.512
g__Acidaminococcus	0	0	0	0	2406.07	0	0	0	0	0	1555.77	3142.6	0	0	0	0	2539.8	0	5171.42	0	0	1590.84	0	0	0	7832.48	0	0	0	0	0	0	0	0	0	22634	0	0	0	0	0	0	0	0	0	0	0	0	0
g__Alloprevotella	0	0	0	0	0	0	0	0	0	0	0	0	0	0	0	0	2353.96	0	1437.61	0	0	0	0	0	0	0	0	29247.5	0	0	0	0	0	0	0	0	0	0	0	0	0	248.608	0	0	958.358	101833	0	0	0
g__Bilophila	0	0	155.72	1837.77	0	0	0	0	611.309	3721.78	0	3011.65	0	1776.99	0	3878.04	3592.89	0	399.337	3765.87	0	3499.84	13460.7	8932.96	0	2717.39	675.493	0	0	0	0	0	0	2345.7	0	21864.6	0	703.73	2971.77	0	0	0	0	0	0	2750.19	0	0	0
g__Desulfovibrio	0	0	0	0	28317.6	7334.34	0	0	3464.09	0	1196.74	12832.3	0	0	0	0	0	20497	0	3658.27	0	0	0	0	0	0	0	2498.53	18318.4	0	0	0	0	0	0	0	5429.76	985.222	0	688.863	954.116	0	0	0	247.318	18411	0	0	0
g__Lachnospira	0	0	0	0	17953	0	1914.08	0	0	175.556	2154.14	0	127.376	2887.61	0	4546.67	0	906.947	618.973	14848.3	1572.07	1272.67	0	3605.97	0	0	2566.87	19106.4	0	0	0	5836.86	0	3371.94	0	5834.83	3696.86	0	0	0	0	0	0	3362.89	0	3972.5	0	0	4939.59
g__Flavonifractor	0	0	436.015	887.199	0	0	0	0	0	421.334	0	0	0	9995.56	2833.63	1604.71	0	0	5610.69	1506.35	2068.51	0	924.784	1639.08	0	1278.77	0	0	10991	0	0	0	0	1466.06	0	5706.59	0	0	0	0	0	0	0	0	3184.22	2291.83	0	0	0
g__Megasphaera	0	0	0	0	0	0	0	0	0	0	0	0	413.973	0	17878.8	0	87282.4	0	6668.93	0	0	0	0	0	0	0	0	0	0	0	0	0	0	0	0	0	0	1407.46	0	0	3556.25	8552.11	0	0	0	47288	0	0	0
g__Terrisporobacter	0	8603.24	0	0	4441.98	9191.94	0	0	0	0	1914.79	0	0	0	0	0	0	0	0	0	1158.37	2121.12	0	737.584	0	0	0	7348.62	0	0	0	3137.31	0	0	0	0	0	1266.71	15973.3	4041.33	0	0	0	0	3431.54	0	2641.95	0	0
g__Bacillus	0	0	15572	1520.91	0	31675.4	0	888.721	0	1509.78	4906.65	0	2865.97	0	0	0	2292.02	0	2236.29	0	0	424.223	0	0	0	0	0	0	0	911.819	3386.96	0	0	0	0	0	0	1829.7	0	9070.03	0	3231.9	58251.3	0	44331.8	0	41534.9	6021.38	0
g__Fusobacterium	0	0	0	0	0	2466.13	0	0	0	0	0	0	0	0	0	0	0	1451.12	0	537.981	0	0	0	0	0	0	0	0	0	0	0	0	0	0	0	0	0	0	0	528.129	0	1193.32	0	0	463.722	15660.8	1169.39	0	0
g__Butyricicoccus	0	0	155.72	887.199	2220.99	0	0	0	6418.75	3827.11	0	0	0	0	0	0	0	1269.73	4292.87	2797.5	0	0	0	8277.33	0	6234.02	53836.8	0	0	0	0	0	0	0	2815.07	0	0	0	0	0	11449.4	0	0	2751.45	0	0	0	0	2136.04
g__Marvinbryantia	0	14676.1	0	0	0	1537.33	1276.05	565.55	0	0	1555.77	0	0	5330.96	0	1604.71	1238.93	0	5610.69	3765.87	0	4136.18	1746.81	0	0	1758.31	7565.52	0	0	3495.31	6672.31	1240.33	0	0	0	2757.12	0	0	17459.1	0	0	0	0	0	525.551	1298.7	563.039	0	0
g__Deinococcus	0	0	16942.3	0	0	26903.2	0	915.652	305.655	3651.56	4786.98	0	2834.12	0	0	0	619.464	0	1517.48	0	0	0	0	0	0	0	0	0	0	0	2506.35	0	0	0	0	0	0	1125.97	0	4592.42	0	2386.63	45548.2	0	30574.7	0	37333.8	0	467.259
g__Neisseria	0	0	13298.5	0	0	26070.5	0	754.067	0	280.889	4068.93	0	3152.57	0	0	0	2973.43	0	1118.14	0	0	0	0	0	0	0	0	0	0	417.917	4572.4	0	0	0	0	0	0	0	0	5419.06	260.213	3430.79	36278.3	0	26864.9	305.577	34518.6	0	600.761
g__Butyrivibrio	0	21761.1	0	0	0	0	0	0	0	0	3829.58	0	0	0	0	0	0	0	0	0	0	0	0	0	14283.3	0	0	0	0	0	0	5836.86	0	0	0	0	0	0	0	0	0	0	0	0	0	0	0	0	0
g__Hungatella	0	0	622.878	2344.74	0	0	531.689	296.24	0	0	3231.21	785.649	0	4442.47	3643.23	0	0	0	738.774	968.367	0	0	0	0	0	0	1486.08	0	10807.8	455.91	711.262	0	0	2199.09	1732.35	0	0	2251.94	0	0	0	0	0	0	340.062	0	0	0	0
g__Lawsonella	0	3036.44	467.159	0	0	2402.08	0	430.895	1120.73	0	2154.14	0	3566.54	0	0	0	1858.39	0	1377.71	0	3723.32	0	0	0	0	0	0	1175.78	915.919	3381.33	2201.52	0	0	1172.85	0	0	0	1548.21	0	1561.42	1994.97	17402.5	1373.31	0	1205.68	0	4374.38	0	0
g__Sutterella	0	0	0	0	14066.3	0	0	0	0	0	0	0	0	0	0	0	0	0	0	0	0	0	0	0	0	0	0	6613.76	38651.8	0	0	0	0	0	0	1025.9	1501.85	0	0	0	0	0	0	0	0	0	0	0	0
g__Pseudomonas	0	0	12239.6	506.971	0	18544	0	646.343	0	1580	1795.12	0	4235.26	0	0	0	3469	0	4532.48	0	0	0	0	0	0	0	0	0	0	0	1117.7	0	1597.23	0	0	0	0	2111.19	0	0	0	2486.08	38681.6	0	16972.2	0	29278	0	333.756
g__Listeria	0	0	12146.1	0	0	18191.7	0	511.688	0	1369.33	2393.49	0	2706.75	0	0	0	805.303	0	738.774	0	0	0	0	0	0	0	0	0	0	0	4165.96	0	0	0	0	0	0	0	0	964.409	0	1640.81	44747.1	0	22351.4	0	34388.7	0	0
g__Sellimonas	0	0	13485.3	0	0	0	0	0	0	0	0	0	0	0	0	0	0	16325	0	0	0	1060.56	0	0	0	15984.7	0	0	0	2659.47	0	0	0	0	0	4167.74	0	0	0	2158.44	0	0	0	0	0	0	0	0	0
g__Gastranaerophilales	0	2024.29	0	0	4997.22	0	0	0	0	0	3470.56	0	891.635	0	0	0	557.517	0	0	0	0	0	0	0	10250.4	2557.54	0	0	0	0	0	1532.18	12911	0	0	1795.33	0	0	0	0	5724.69	4773.27	0	0	0	0	0	0	867.766
g__Faecalitalea	0	0	778.598	2978.45	0	1889.63	0	134.655	0	0	0	1178.47	0	0	0	0	1858.39	0	0	0	661.923	848.446	0	0	0	6234.02	0	0	0	455.91	0	0	0	439.818	0	0	0	562.984	0	4867.97	0	0	0	0	0	0	0	0	1201.52
g__Gemella	0	0	0	0	0	256.221	0	565.55	3565.97	0	0	916.59	2197.24	0	0	0	0	0	0	0	0	0	0	0	0	0	0	293.945	0	2089.59	440.305	0	0	0	866.176	0	0	0	742.942	2342.14	2688.87	14469	0	0	680.125	0	2685.26	0	0
g__Intestinimonas	0	0	0	0	1295.58	0	0	0	0	0	957.396	6285.19	0	0	0	0	3964.57	6348.63	0	1613.94	0	6469.4	0	0	0	2717.39	0	0	0	4103.19	0	0	0	1466.06	0	2051.81	0	0	0	0	0	0	0	0	0	7410.24	0	0	0
g__Rothia	0	0	0	0	0	224.194	0	0	0	1474.67	0	0	2388.31	0	0	0	0	0	1038.28	0	2895.91	0	0	0	0	2557.54	337.747	0	1831.84	3495.31	779.001	0	0	0	0	0	0	0	0	5648.68	2255.18	5369.93	0	0	2782.33	0	2295.47	0	0
g__Shuttleworthia	0	0	0	0	0	0	0	0	0	0	0	0	0	4886.72	0	0	0	18138.9	319.47	0	0	0	0	0	0	0	0	0	0	0	2370.87	9557.86	0	0	0	0	1270.79	0	0	6268.66	0	0	1029.98	0	0	0	0	0	1602.03
g__Megamonas	0	0	0	0	14066.3	0	0	0	0	0	0	0	0	0	0	0	0	0	0	0	0	0	0	0	0	0	0	0	0	0	0	0	0	0	0	0	0	0	0	0	0	0	0	0	0	0	0	0	0
g__Ruminiclostridium	0	0	0	0	0	992.858	0	0	0	0	1077.07	0	0	0	0	0	0	0	0	1075.96	0	7848.13	0	0	0	0	0	0	0	0	0	1313.29	0	0	1948.9	0	0	0	0	0	0	0	0	0	0	2826.59	0	0	0
g__Actinomyces	0	0	5637.05	0	0	9416.14	0	1265.75	407.539	526.667	2034.47	0	2229.09	0	0	0	0	0	998.343	0	0	0	0	245.861	0	0	0	0	0	0	1016.09	0	0	0	0	0	0	0	0	1974.74	867.378	1889.42	17166.4	0	11067.5	0	15938.3	0	0
g__Succiniclasticum	0	0	0	0	0	0	0	0	0	0	0	0	0	0	0	0	0	0	0	0	0	0	0	0	0	0	0	0	0	14741.1	0	0	0	0	0	0	0	0	0	0	0	0	0	0	0	0	0	0	0
g__Corynebacterium	0	0	498.303	0	0	1697.47	0	242.379	2037.7	3862.22	1675.44	0	3630.23	0	0	0	619.464	0	0	0	0	0	0	327.815	0	0	0	0	0	265.947	0	0	0	0	0	0	0	0	0	3421.35	954.116	6115.75	801.099	0	154.574	0	3248.3	0	0
g__Peptococcus	0	0	0	0	0	2690.32	0	0	0	0	0	0	0	0	0	0	0	0	0	2151.93	0	2969.56	0	0	0	639.386	0	0	0	0	0	0	0	0	0	0	231.054	0	742.942	0	0	0	7209.89	0	0	0	0	0	0
g__Oscillospira	0	0	0	0	0	0	0	0	0	0	0	0	0	3776.1	0	668.628	0	26482.9	0	860.77	0	5090.68	0	4015.74	0	0	0	0	0	0	0	291.843	0	0	0	2885.36	0	422.238	0	0	0	0	0	0	0	229.183	0	0	0
g__Cloacibacillus	0	0	0	0	0	0	0	0	0	0	1077.07	0	0	0	0	0	0	0	0	0	0	0	0	0	0	0	0	0	0	3039.4	0	0	0	0	0	1282.38	0	0	1114.41	0	0	0	0	0	0	2673.8	0	0	0
g__Succinivibrio	0	0	0	0	0	0	0	0	0	0	0	0	0	0	0	0	0	0	0	0	0	0	0	0	0	0	0	0	0	0	0	0	0	0	0	0	0	0	0	0	0	0	0	0	0	0	0	0	0
g__Rhodobacter	0	0	4983.03	0	0	5764.98	0	0	0	807.556	2872.19	0	445.817	0	0	0	0	0	459.238	0	0	0	0	0	0	0	0	0	0	0	982.218	0	0	0	0	0	0	0	0	528.129	0	0	15793.1	0	12087.7	0	15202	0	0
g__Holdemania	0	0	0	3422.05	0	384.332	0	0	0	0	0	1440.36	0	0	1416.81	0	0	0	0	0	1406.59	0	0	0	0	1598.47	0	0	0	0	1287.04	0	0	879.636	0	0	0	0	0	0	0	0	0	0	2040.37	1069.52	0	0	0
g__Anaerococcus	0	0	654.022	0	0	0	0	0	0	1228.89	0	0	1082.7	0	0	0	0	0	4971.75	0	992.884	0	0	0	0	639.386	0	0	2015.02	2659.47	0	0	0	0	0	0	231.054	703.73	0	0	0	944.71	0	0	0	0	0	3010.69	0
g__Izemoplasmatales	0	0	0	0	3146.4	0	0	0	0	0	0	0	0	0	0	0	0	3627.79	0	753.174	0	2757.45	0	0	0	0	0	0	0	0	643.522	0	0	0	0	0	0	0	0	0	0	0	0	0	0	0	0	0	0
g__Butyricimonas	0	0	0	0	9809.37	0	0	0	0	0	0	0	0	0	1079.48	0	0	0	0	0	0	3711.95	0	0	1344.31	0	0	1028.81	0	0	0	0	0	0	0	0	2079.48	0	0	0	0	0	0	0	0	763.942	0	0	0
g__Howardella	0	0	1494.91	0	0	2626.27	0	0	0	0	0	0	0	0	0	0	0	0	0	0	827.404	0	0	0	1848.43	0	0	0	0	0	0	1532.18	0	0	0	0	1039.74	0	0	0	0	0	0	0	0	0	0	0	0
g__Candidatus_Arthromitus	0	2530.36	0	0	0	0	0	0	0	0	0	0	0	0	0	0	0	0	0	0	0	0	0	0	0	0	0	0	1099.1	0	5961.05	0	0	0	0	0	0	0	0	5556.83	6678.81	6066.03	0	0	0	0	1732.43	0	1802.28
g__Peptoclostridium	0	0	0	0	0	0	0	0	0	0	0	0	0	0	0	0	0	0	0	0	0	0	0	0	0	0	0	0	0	0	0	0	0	0	0	0	0	0	0	0	0	0	0	0	0	0	0	0	0
g__Mogibacterium	0	0	0	0	2035.91	0	0	0	0	0	0	0	0	0	0	0	0	0	0	0	0	0	0	0	0	0	0	0	0	0	0	0	0	0	0	0	0	0	0	574.053	0	0	0	0	0	1069.52	0	4214.96	0
g__Flavobacterium	0	0	0	0	0	416.36	531.689	0	407.539	0	1196.74	0	0	0	1754.15	0	371.678	1088.34	1836.95	0	0	0	0	0	0	0	0	0	0	0	0	0	0	733.03	0	0	0	3237.16	0	2663.61	0	4126.89	1831.08	0	0	0	0	0	0
g__Negativibacillus	0	0	0	0	0	0	0	0	1732.04	596.889	0	1702.24	0	3776.1	1484.28	0	0	3627.79	0	860.77	0	0	0	0	0	0	0	0	0	0	0	0	0	0	0	0	0	0	0	0	0	0	0	0	0	0	0	0	0
g__Allisonella	0	0	0	0	7588.38	448.387	0	0	0	0	0	0	0	0	0	0	0	0	0	0	11749.1	0	1130.29	0	0	0	0	881.834	0	0	0	0	0	0	0	0	462.107	0	0	0	0	0	0	0	0	0	0	0	0
g__Peptostreptococcus	0	0	0	0	0	0	0	0	0	0	0	0	0	0	0	0	0	0	0	0	0	0	0	0	0	0	0	0	0	4901.03	0	0	0	0	0	0	0	0	0	0	0	0	0	0	0	0	0	0	0
g__Granulicatella	0	0	0	0	0	1857.6	0	2181.41	1018.85	0	0	0	2674.9	0	0	0	2601.75	0	0	0	0	0	0	0	0	0	0	1028.81	0	0	0	0	0	0	0	0	0	0	0	2089.55	1908.23	4474.94	0	0	1020.19	0	909.524	0	0
g__Angelakisella	0	0	0	0	0	2177.88	850.702	0	916.964	0	0	0	0	0	0	0	0	1269.73	0	0	0	0	0	983.445	0	0	0	0	0	0	3556.31	0	0	0	649.632	448.833	0	0	742.942	0	0	0	0	3057.17	0	611.154	649.66	0	734.263
g__Eubacterium	0	0	0	0	0	0	0	0	0	877.778	0	0	0	0	0	0	0	0	0	0	0	0	0	0	0	0	0	0	0	1519.7	0	0	0	0	0	0	0	0	0	0	0	0	0	0	0	0	0	0	0
g__Parvimonas	0	0	0	0	0	0	0	0	0	0	0	0	0	0	0	0	0	0	0	0	0	0	0	0	0	0	0	0	0	0	0	0	0	0	0	0	0	0	0	0	0	0	0	0	0	0	0	0	0
g__Weissella	0	0	0	0	0	0	0	0	0	0	0	0	0	0	0	0	0	0	0	0	0	0	0	0	0	0	0	0	0	0	0	1605.14	0	0	0	0	0	0	0	0	0	0	0	0	0	0	0	0	0
g__Rikenella	0	0	0	0	0	256.221	0	0	0	0	0	0	0	0	0	0	0	0	0	0	0	0	0	0	0	0	0	0	0	4787.05	0	0	0	0	0	0	0	0	0	2181.4	0	0	0	0	741.954	0	563.039	0	0
g__Fournierella	0	0	0	0	0	672.581	0	0	0	0	478.698	1440.36	0	0	0	0	0	0	0	0	661.923	2121.12	0	0	4032.94	0	4525.8	0	0	0	575.783	1021.45	0	0	0	0	0	0	0	0	0	0	0	0	958.358	1375.1	1299.32	0	0
g__Lactococcus	0	0	0	0	0	0	0	0	0	0	0	0	0	1776.99	0	0	1300.87	0	0	0	0	3924.06	0	0	0	0	0	0	0	189.962	0	0	0	0	0	0	0	0	0	1010.33	0	0	0	0	0	0	0	0	0
g__Sphingobacterium	0	0	0	0	0	0	0	0	0	0	1675.44	0	0	0	0	0	2106.18	0	1517.48	0	0	0	0	0	0	0	0	0	0	0	0	0	0	0	0	0	0	562.984	0	918.485	0	8303.5	0	0	340.062	0	0	0	0
g__Hydrogenoanaerobacterium	0	0	0	0	0	0	0	0	0	0	0	0	0	444.247	0	0	0	0	0	0	0	2863.51	0	0	0	0	0	0	0	0	0	0	0	0	0	0	0	0	0	0	0	0	0	0	0	1527.88	0	0	0
g__Anaerosporobacter	0	0	0	0	0	0	0	0	0	0	3111.54	0	0	0	0	0	0	0	0	0	0	1802.95	0	0	2688.62	0	0	0	0	0	0	0	0	0	0	0	0	1125.97	0	0	0	0	0	0	0	0	0	0	0
g__Methanosphaera	0	0	0	0	0	0	0	0	0	0	0	0	0	0	0	0	0	0	0	0	0	0	0	0	0	0	0	0	0	0	0	5399.1	0	0	0	0	0	0	0	0	0	0	0	0	0	0	0	0	0
g__Myroides	0	0	0	0	0	0	0	0	0	0	0	0	1655.89	0	1619.21	0	2787.59	0	4452.61	0	579.183	0	0	0	672.156	0	0	0	0	0	0	0	0	293.212	0	0	0	1407.46	0	0	0	397.772	0	0	0	0	303.175	0	0
g__Collinsella	0	0	0	0	0	0	0	0	0	0	0	0	0	0	0	0	0	0	359.403	0	0	0	0	0	0	0	0	0	0	0	2201.52	0	0	0	0	0	0	0	0	0	0	0	0	0	0	305.577	0	0	333.756
g__Dielma	0	0	0	0	0	0	0	0	0	0	0	0	0	1332.74	0	0	0	1269.73	359.403	0	0	0	0	0	0	0	0	0	0	0	0	0	0	0	0	0	0	0	0	0	0	0	0	0	0	0	0	0	0
g__Solobacterium	0	0	0	0	0	0	2445.77	0	0	0	0	0	0	0	0	0	0	0	0	0	0	0	0	0	0	0	0	0	0	0	0	0	0	0	0	0	0	0	0	0	0	0	0	0	0	0	0	0	0
g__Christensenella	0	0	0	0	0	0	0	0	0	0	0	0	0	0	0	0	0	0	0	0	0	212.112	0	0	0	0	0	0	0	0	0	0	0	0	0	0	0	0	0	0	0	0	0	0	0	0	0	0	0
g__Paludicola	0	0	0	0	0	0	0	0	0	0	0	0	0	0	0	0	0	0	0	0	0	7848.13	0	0	0	0	0	0	0	0	0	437.764	0	0	0	0	0	0	0	0	1301.07	1193.32	0	0	0	0	0	0	0
g__Fenollaria	0	0	0	0	0	0	0	0	0	0	0	0	0	0	0	0	0	0	0	0	0	2545.34	0	0	0	0	0	0	0	0	0	0	0	0	0	0	0	0	0	0	0	0	0	0	0	0	0	0	0
g__Hafnia-Obesumbacterium	0	0	0	0	0	0	0	0	0	0	0	0	0	0	0	0	0	0	0	0	0	0	0	0	0	0	0	0	0	0	0	0	0	0	0	0	0	0	0	0	0	0	0	0	0	0	0	0	0
g__Wolinella	0	0	0	0	0	0	0	0	0	0	957.396	0	0	0	0	0	0	0	0	0	0	0	0	0	0	2237.85	0	0	0	0	0	0	0	0	0	0	0	0	0	2594.72	0	0	0	0	0	0	0	0	0
g__Sarcina	0	0	0	0	0	0	0	0	0	0	2034.47	0	0	0	0	0	0	0	0	0	0	0	0	0	0	0	0	0	0	0	0	0	0	0	0	0	0	0	0	344.432	0	0	0	0	0	0	2078.91	0	0
g__Muribaculum	0	0	0	0	0	0	0	0	0	0	0	0	0	0	0	0	0	0	0	0	0	0	0	0	0	1598.47	0	0	0	0	0	0	0	0	0	0	0	0	0	0	0	12728.7	0	0	0	0	0	0	0
g__Epulopiscium	0	0	0	0	0	416.36	0	0	0	0	0	0	0	0	0	0	0	0	0	0	0	0	0	0	0	0	0	0	0	0	0	0	0	0	0	0	0	0	0	0	0	0	0	917.151	8439.73	0	4417.69	0	0
g__Peptoniphilus	0	0	311.439	0	0	0	0	0	0	0	0	0	0	0	0	0	0	0	0	0	0	0	0	0	0	479.54	0	0	0	607.88	0	0	0	586.424	0	0	0	562.984	0	1033.3	0	0	0	0	1051.1	0	0	0	0
g__Lactonifactor	0	0	0	1140.68	0	0	0	0	0	0	0	0	0	0	0	0	0	0	159.735	0	1158.37	0	0	0	0	0	540.394	0	2381.39	0	0	0	0	0	0	0	0	0	0	0	0	0	0	0	0	0	0	0	0
g__Dysgonomonas	0	0	0	0	0	0	0	0	0	0	0	0	0	0	0	0	0	0	0	0	0	0	0	0	0	0	0	0	0	0	0	0	0	0	0	0	0	0	0	0	0	0	0	0	0	0	0	0	0
g__Candidatus_Stoquefichus	0	0	0	0	0	0	0	0	0	0	0	0	0	0	0	0	0	0	0	0	0	0	0	0	0	0	0	0	0	0	1456.39	0	0	0	0	0	0	0	0	1676.23	0	0	0	0	0	0	0	0	0
g__Anaerotruncus	0	0	0	0	0	0	0	0	0	0	0	0	0	0	0	0	0	0	0	0	0	0	0	0	0	0	0	0	0	0	846.74	0	0	0	0	0	0	0	0	0	0	0	0	0	0	0	0	0	0
g__Sphingomonas	0	0	0	0	0	256.221	0	0	0	245.778	0	0	0	0	0	0	0	0	3933.47	0	0	0	0	0	0	0	0	0	0	0	0	0	0	0	0	0	0	844.476	0	0	0	2088.31	0	611.434	0	0	0	0	0
g__Catenibacillus	0	0	0	0	0	0	0	0	0	0	0	0	0	0	0	0	0	0	0	0	0	0	0	491.723	0	0	0	0	0	0	2303.13	0	0	0	0	0	0	0	0	0	0	0	0	0	0	0	0	0	0
g__Moryella	0	0	0	0	0	0	0	0	0	0	0	0	0	0	0	0	0	0	0	0	0	0	0	0	0	0	1080.79	0	0	0	0	510.725	0	0	0	0	0	0	1114.41	0	0	0	0	0	0	0	0	0	0
g__Micrococcus	0	0	0	0	0	0	0	0	0	0	0	0	0	0	0	0	1424.77	0	0	0	0	0	0	0	0	0	0	0	0	645.872	0	0	0	1759.27	0	0	0	0	0	0	0	2883.85	0	0	803.784	0	0	3913.89	0
g__Finegoldia	0	0	186.863	0	0	384.332	0	0	0	0	0	0	0	0	0	0	0	0	0	0	330.961	0	0	0	0	0	0	0	0	0	0	0	0	0	0	0	0	0	0	0	0	397.772	0	0	0	0	216.553	0	0
g__Campylobacter	0	0	6727.09	0	0	0	1701.4	0	0	0	0	0	0	0	0	0	0	1088.34	0	0	0	0	0	0	0	0	0	0	0	0	0	0	0	0	0	0	0	0	0	0	0	0	0	0	0	0	0	0	0
g__Cellulosilyticum	0	0	0	0	0	0	0	0	0	0	0	0	0	0	0	0	0	0	0	0	0	0	0	0	0	0	0	0	0	0	0	0	0	0	0	0	0	0	0	0	0	0	0	0	0	0	0	0	0
g__Morganella	0	0	0	0	0	0	0	0	0	0	0	0	0	0	0	0	0	0	0	0	0	0	0	0	0	0	0	0	0	0	0	0	0	0	0	0	0	0	0	0	0	0	0	0	0	0	0	0	0
g__Massilia	0	0	0	0	0	0	0	0	0	0	0	0	0	0	0	0	0	0	0	0	0	0	0	0	0	0	0	0	0	0	0	0	0	0	0	0	0	0	0	0	0	0	0	0	0	0	0	0	0
g__Cupriavidus	0	0	0	0	0	0	0	134.655	0	0	0	0	0	0	0	0	0	0	1457.58	0	0	1378.73	0	0	0	0	0	0	0	0	0	0	0	0	0	0	0	0	0	0	0	0	1144.43	0	0	0	0	0	0
g__Anaerofilum	0	0	0	0	0	0	425.351	0	0	596.889	0	1047.53	0	0	0	0	0	1451.12	0	0	0	0	0	0	672.156	0	0	0	0	0	0	0	0	0	0	0	0	0	0	0	0	0	0	0	0	0	0	0	0
g__Oribacterium	0	0	0	0	0	0	0	0	0	0	0	0	0	0	0	0	0	0	0	0	1489.33	0	0	0	0	0	0	0	0	0	0	0	0	0	0	0	0	0	0	0	0	298.329	0	0	0	0	0	0	0
g__Anaeroplasma	0	0	1837.49	0	0	0	0	0	0	0	1196.74	0	0	0	0	0	0	0	0	0	0	0	0	163.908	0	0	0	0	0	0	0	0	0	0	0	0	0	0	0	0	0	0	0	0	0	0	0	0	0
g__Clostridioides	0	0	373.727	0	0	0	0	0	0	0	0	0	0	0	0	0	0	0	0	0	0	0	0	0	0	0	0	0	0	0	0	0	0	0	0	0	0	0	0	0	2341.92	0	0	0	1082.02	0	0	0	0
g__Leptotrichia	0	0	0	0	0	0	0	0	0	0	0	0	0	0	0	0	3283.16	0	0	0	0	0	0	0	0	0	0	0	0	607.88	0	0	0	0	0	0	0	0	0	0	0	0	0	0	0	0	0	5268.7	0
g__Aggregatibacter	0	0	0	0	0	0	0	0	0	0	0	0	0	0	0	0	0	0	0	0	0	0	0	0	0	0	0	0	0	0	0	0	0	0	0	0	0	0	0	1630.31	0	0	0	0	0	0	0	0	0
g__Geobacillus	0	0	0	0	0	0	0	0	0	0	0	0	0	0	0	0	0	0	0	0	0	0	0	0	0	0	0	0	0	0	0	0	0	0	433.088	0	0	0	0	0	0	1740.25	0	0	0	0	0	0	0
g__Tannerellaceae	0	0	0	0	0	0	1276.05	0	0	0	0	0	0	0	0	0	0	0	0	0	0	0	0	0	0	0	0	0	0	0	0	0	0	0	0	0	0	0	0	0	0	0	0	0	0	0	0	0	0
g__Gordonibacter	0	0	809.742	0	0	0	0	0	509.424	561.778	0	0	0	0	0	0	0	0	0	0	0	0	0	0	0	0	0	0	0	0	0	291.843	0	0	649.632	0	0	0	0	0	0	0	0	0	0	0	0	0	0
g__Sporosarcina	0	0	0	0	0	0	0	0	0	0	1077.07	0	0	0	0	0	433.624	0	0	0	0	0	0	0	0	0	0	0	0	0	0	0	0	0	0	0	0	703.73	0	0	0	0	0	0	0	0	0	6171.91	0
g__Acinetobacter	0	0	373.727	0	0	640.553	0	242.379	0	0	359.023	0	0	0	0	0	0	0	0	0	0	0	0	0	0	0	0	0	0	0	1151.57	0	0	0	0	0	0	0	0	0	0	2138.03	1258.87	0	0	0	952.835	0	0
g__Glutamicibacter	0	0	0	0	0	0	0	0	0	0	0	0	732.414	0	0	0	1362.82	0	0	0	330.961	0	0	0	0	0	0	0	0	0	0	0	0	0	0	0	0	0	0	0	0	0	0	0	0	0	0	0	0
g__Acidobacterium	0	0	124.576	0	0	320.277	0	0	0	0	0	392.824	0	0	0	0	1920.34	0	0	0	0	0	0	0	0	0	0	0	0	0	0	0	0	0	866.176	0	0	0	0	0	0	1044.15	0	0	0	0	0	0	0
g__Anaerofustis	0	0	280.295	0	0	0	0	0	0	0	0	0	0	0	0	0	0	0	0	0	0	0	0	0	0	0	0	0	0	0	0	0	0	0	0	0	0	0	0	0	0	0	0	0	0	0	0	0	0
g__Ferruginibacter	0	0	0	0	0	0	0	0	0	0	0	0	0	0	0	0	0	0	0	0	0	0	0	0	0	0	0	0	0	0	0	0	0	0	0	0	0	562.984	0	0	0	0	0	0	0	0	0	0	0
g__Leuconostoc	6708.3	0	0	0	0	0	0	0	0	0	0	0	0	0	0	0	0	0	0	0	0	0	0	245.861	0	0	0	0	0	0	0	656.647	0	0	0	0	0	0	0	0	0	0	0	0	0	0	0	0	0
g__Victivallaceae	0	0	0	0	10734.8	0	0	0	0	0	0	0	0	0	0	0	0	0	0	0	0	0	0	0	0	0	0	0	0	0	0	0	0	0	0	0	0	0	0	0	0	0	0	0	0	0	0	0	0
g__Candidatus_Saccharimonas	0	0	0	0	0	0	0	0	0	0	0	0	0	0	0	0	309.732	0	0	0	0	0	0	0	0	0	0	0	0	0	0	0	0	0	0	0	0	0	0	2939.15	4597.1	0	228.885	0	0	0	259.864	0	0
g__Kocuria	0	0	0	0	0	0	0	0	0	0	0	0	764.258	0	0	0	0	0	0	0	827.404	0	0	0	0	0	0	0	0	0	0	0	0	0	0	0	0	0	0	0	0	0	915.541	0	0	0	0	0	0
g__Rhodopirellula	0	0	0	0	0	0	0	0	0	0	0	0	0	0	0	0	0	0	0	0	0	0	0	0	0	0	0	0	0	0	372.566	0	0	0	0	0	0	0	0	0	0	0	0	0	0	0	0	0	0
g__Chloroplast	0	0	0	0	0	0	0	0	0	0	0	0	0	0	0	0	0	0	0	0	0	0	0	0	0	0	0	0	0	0	0	0	0	0	0	0	0	0	0	1033.3	0	4972.16	0	0	0	0	0	0	0
g__Pseudoflavonifractor	0	0	0	0	0	0	0	0	0	0	0	0	0	3109.73	0	0	0	0	0	860.77	0	0	0	0	0	0	0	0	0	0	0	0	0	586.424	0	0	0	0	0	0	0	0	0	0	0	0	0	0	1268.27
g__Paracoccus	0	0	0	0	0	288.249	0	0	0	280.889	0	0	0	0	0	0	0	0	0	0	0	0	0	0	0	0	0	0	0	0	0	0	0	1319.45	0	0	0	0	0	0	0	0	7782.1	0	0	0	0	0	0
g__Skermanella	0	0	0	0	0	0	0	0	815.079	0	0	0	0	0	0	0	0	0	0	0	0	0	0	0	0	0	0	0	0	0	0	0	0	0	0	0	0	0	0	0	0	0	0	0	0	0	0	0	0
g__Paenarthrobacter	0	0	0	0	0	0	0	0	0	0	0	0	0	0	1349.35	0	0	0	2515.82	0	0	0	0	0	0	0	0	0	0	0	0	0	0	0	0	0	0	0	0	0	0	348.051	0	0	0	0	0	0	0
g__Paenibacillus	0	2024.29	0	0	0	0	0	0	0	0	0	1047.53	0	0	0	0	0	0	0	0	0	0	0	0	0	0	0	0	0	0	0	0	0	0	0	0	0	0	0	505.166	1040.85	0	0	0	0	0	0	0	0
g__Sanguibacteroides	0	0	0	0	1295.58	0	0	0	0	0	0	0	0	0	0	0	0	0	0	0	0	0	0	0	0	0	0	0	0	0	0	0	0	0	0	0	0	0	0	0	0	0	0	0	0	1145.91	0	0	0
g__Varibaculum	0	0	0	0	0	0	0	0	0	0	0	0	0	2665.48	0	0	0	0	0	0	0	0	0	0	0	0	0	0	0	0	0	0	0	0	0	0	0	0	0	1354.76	0	0	0	0	0	0	0	0	0
g__Chryseobacterium	0	0	0	0	0	448.387	0	0	0	0	0	0	0	2443.36	0	0	0	0	0	0	0	0	0	0	0	0	0	0	0	0	0	0	0	0	0	0	0	0	0	0	0	0	0	0	0	0	0	0	0
g__Eikenella	0	0	0	0	0	0	0	0	0	0	1077.07	0	0	0	0	0	0	0	0	0	0	0	0	0	0	0	0	0	0	0	0	0	0	0	0	0	0	0	0	0	0	0	0	0	0	0	0	0	0
g__Eggerthella	0	0	436.015	1013.94	0	0	0	0	0	0	0	0	0	0	0	0	0	0	0	0	0	0	0	0	0	0	0	0	0	417.917	0	0	0	0	0	0	0	0	0	367.394	0	0	0	0	0	0	0	0	0
g__Cloacibacterium	0	0	0	0	0	0	0	0	0	0	0	0	0	0	0	0	0	0	0	0	0	0	0	0	0	0	0	0	0	0	0	0	0	0	0	0	0	0	0	0	0	0	0	0	0	0	0	0	0
g__Providencia	0	0	0	0	0	0	0	0	0	0	0	0	0	0	0	0	0	0	0	0	0	0	0	0	0	0	0	0	0	0	0	0	0	0	0	0	0	0	0	0	867.378	0	0	0	0	0	0	0	0
g__Coprobacillus	0	0	0	0	0	0	0	0	0	596.889	0	0	0	666.371	0	0	557.517	0	0	0	0	0	0	0	0	0	0	0	0	0	0	583.686	0	0	0	0	0	0	0	0	0	0	0	0	0	0	0	0	0
g__Mucispirillum	0	0	0	0	0	0	0	0	0	0	0	0	0	0	0	0	0	0	0	0	0	0	0	0	0	0	0	0	0	0	0	0	0	0	0	0	0	0	0	0	0	4524.66	0	0	0	0	0	0	0
g__Chryseolinea	0	0	0	0	0	0	0	0	0	0	0	0	0	0	0	0	0	0	0	0	0	0	0	0	0	0	0	0	0	0	0	0	0	0	0	0	0	0	0	0	0	0	0	0	0	0	129.932	0	0
g__Candidatus_Soleaferrea	0	0	0	0	0	0	0	0	0	0	0	0	0	0	0	0	0	0	0	0	0	0	0	0	0	0	0	0	0	0	0	0	0	0	0	0	0	0	0	0	0	0	0	0	0	0	0	0	0
g__Eremococcus	0	0	0	0	0	0	0	0	0	0	0	0	286.597	0	0	0	0	0	0	0	0	0	0	0	0	0	0	0	0	0	0	0	0	0	0	0	0	0	0	0	0	0	0	0	0	0	0	0	0
g__Paeniclostridium	0	0	0	0	0	0	0	0	0	0	0	0	0	0	0	0	0	0	0	0	0	0	0	0	0	0	0	0	0	0	0	0	0	0	0	0	0	0	0	0	0	0	0	0	0	0	0	0	0
g__Slackia	0	0	0	0	0	256.221	0	0	0	0	0	0	0	0	0	0	0	0	0	0	0	0	0	0	0	0	0	0	0	0	0	0	0	0	0	0	0	0	0	0	0	0	0	0	0	3514.13	0	0	0
g__Papillibacter	0	0	0	0	0	0	0	0	0	0	0	0	0	0	0	0	0	0	0	0	0	636.335	0	0	0	0	0	0	0	0	0	0	0	0	0	0	0	0	0	0	0	0	0	0	0	305.577	0	0	0
g__Paenalcaligenes	0	0	0	0	0	0	0	0	0	0	0	0	0	0	0	0	0	0	0	0	0	0	0	0	0	0	0	0	0	0	0	0	0	0	0	0	0	0	0	0	0	0	0	0	0	0	0	0	0
g__Pirellula	0	0	0	0	0	0	0	0	0	0	0	0	0	0	0	0	0	0	0	0	0	0	0	0	0	799.233	0	0	0	0	0	0	0	0	0	0	0	0	0	826.636	0	0	0	0	0	0	0	0	0
g__Senegalimassilia	0	0	0	0	0	0	0	0	0	0	0	0	0	0	0	0	0	0	0	0	0	0	0	0	0	0	0	0	0	0	1558	291.843	0	0	0	0	0	0	0	0	0	0	0	0	0	305.577	0	0	0
g__Bradyrhizobium	0	0	0	0	0	0	0	0	0	0	0	654.707	0	0	0	0	0	0	0	0	0	0	0	0	0	0	0	0	0	0	0	0	0	0	0	0	0	0	0	0	0	0	0	0	0	0	0	3161.22	0
g__Brevundimonas	0	0	0	0	0	0	0	0	0	0	0	0	0	0	0	0	0	0	0	0	0	0	0	0	0	0	0	0	0	0	0	0	0	0	0	0	0	0	0	0	0	0	0	0	0	0	0	0	0
g__Methanomassiliicoccus	0	0	0	0	0	0	0	0	0	0	0	0	0	0	0	0	0	0	0	0	0	0	0	0	0	0	0	0	0	0	0	0	0	0	0	0	0	0	0	0	0	0	0	0	0	0	0	0	0
g__Capnocytophaga	0	0	0	0	0	0	0	0	0	0	0	0	0	0	0	0	0	0	0	0	0	0	0	0	0	0	0	0	0	0	0	0	0	0	0	0	0	0	0	0	0	248.608	0	0	0	0	0	0	0
g__Victivallis	0	0	0	0	0	0	0	0	0	0	0	0	0	0	0	0	0	0	0	0	0	0	0	0	0	0	0	0	0	0	0	0	0	0	0	0	0	0	0	0	0	0	0	0	0	0	0	0	0
g__Merdibacter	0	0	0	0	0	0	0	0	0	0	0	0	0	0	0	0	0	0	0	0	0	0	0	0	0	0	0	0	0	0	0	0	0	0	0	0	0	0	0	0	0	0	0	0	0	0	0	0	0
g__Lachnotalea	0	0	0	0	0	0	0	0	0	0	0	0	0	0	0	0	0	0	1038.28	0	0	0	0	0	0	0	0	0	0	0	0	0	0	0	0	0	0	0	0	0	0	0	0	0	0	0	0	0	0
g__Blastococcus	0	0	0	0	0	0	0	0	4177.28	0	0	0	0	0	0	0	0	0	0	0	0	0	0	0	0	0	0	0	0	0	0	0	0	0	0	0	0	0	0	0	0	0	0	0	0	0	0	0	0
g__Caproiciproducens	0	0	0	0	0	0	0	0	0	0	0	0	0	0	0	0	0	0	0	0	0	0	0	0	0	0	0	0	0	0	0	0	0	0	0	0	0	0	0	0	0	0	0	0	0	0	0	0	0
g__Selenomonas	0	0	0	0	0	0	0	0	0	0	0	0	0	0	0	0	0	0	0	0	0	0	0	0	0	0	0	0	0	0	0	0	0	0	0	0	0	0	0	0	0	2635.24	0	0	0	0	0	0	0
g__Elusimicrobium	0	0	0	0	0	0	0	0	0	0	0	0	0	0	0	0	0	0	0	0	0	0	0	0	0	0	0	0	0	0	0	0	0	0	0	0	1039.74	0	0	0	0	0	0	0	0	0	0	0	0
g__Latescibacterota	0	0	0	0	0	0	0	0	0	948	0	0	0	0	0	0	0	0	0	0	0	0	0	0	0	0	0	0	0	0	0	0	0	0	0	0	0	0	0	3375.43	0	0	0	0	0	0	0	0	0
g__Atopobium	0	0	0	0	0	0	0	323.171	0	456.445	0	0	0	0	0	0	0	0	0	0	0	0	0	0	0	0	0	0	0	0	0	0	0	0	0	0	0	0	0	0	0	0	0	0	0	0	0	0	0
g__Arthrobacter	0	0	0	0	0	0	0	0	0	0	0	0	0	0	0	0	0	0	0	0	0	0	0	0	0	0	0	0	0	0	0	0	0	0	1082.72	0	0	0	0	0	0	0	0	0	0	0	0	0	0
g__Pedomicrobium	0	0	0	0	0	0	0	0	0	0	0	0	0	0	0	0	0	0	0	0	0	0	0	0	0	0	0	0	0	0	0	0	0	0	0	0	0	0	0	0	0	0	0	0	0	0	0	0	0
g__Dolosigranulum	0	0	0	0	0	0	0	0	0	0	0	0	0	0	0	0	0	0	0	0	0	0	0	0	0	0	0	0	0	0	0	0	0	0	0	0	0	0	0	0	0	0	0	0	0	0	0	0	0
g__Nitrospira	0	0	0	0	0	0	0	0	0	0	0	0	0	0	0	0	0	0	0	0	0	0	0	0	0	0	0	0	0	0	0	0	0	0	0	0	0	0	0	0	0	0	0	0	0	0	0	0	0
g__Vitellibacter	0	0	0	0	0	0	0	0	0	0	0	0	445.817	0	0	0	0	0	0	0	0	0	0	0	0	0	0	0	0	0	0	0	0	0	0	0	0	0	0	0	0	0	0	0	0	0	0	0	0
g__Enterorhabdus	0	0	93.4317	0	0	0	0	0	0	0	0	0	0	0	0	0	0	0	0	0	0	0	0	0	0	0	0	0	0	0	0	0	0	0	0	0	0	0	0	0	0	0	0	0	0	687.548	0	0	0
g__Qipengyuania	0	0	0	0	0	0	0	0	0	0	0	0	0	0	0	0	0	0	0	0	0	0	0	0	0	0	0	0	0	0	0	0	0	0	0	0	0	0	0	0	0	3530.23	0	0	0	0	0	0	0
g__Proteus	0	0	0	0	0	0	0	0	0	0	0	0	0	0	0	0	0	0	0	0	0	0	0	0	0	0	0	0	0	0	0	0	0	0	0	0	0	0	0	0	0	0	0	0	0	0	0	0	0
g__Mitochondria	0	0	0	0	0	0	0	0	0	0	0	0	0	0	0	0	0	0	0	0	0	0	0	0	0	0	0	0	0	0	0	0	1597.23	0	0	0	0	0	0	0	0	0	0	0	0	0	0	0	0
g__Stomatobaculum	0	0	0	0	0	0	0	0	0	0	0	0	541.35	0	0	0	0	0	0	0	0	0	0	0	0	0	0	0	0	1101.78	0	0	0	0	0	0	0	0	0	0	0	0	0	0	0	0	0	0	0
g__Meiothermus	0	0	0	0	0	0	0	0	0	0	0	0	0	0	0	0	0	0	0	0	0	0	0	0	0	0	0	0	0	0	0	0	0	0	0	0	0	0	0	0	0	0	0	0	0	0	0	0	0
g__Faecalibaculum	0	2530.36	0	0	0	0	0	0	0	0	0	0	0	0	0	0	0	0	0	0	0	0	0	0	0	0	0	0	0	0	0	0	0	0	0	0	0	0	0	0	0	0	0	0	0	0	0	0	0
g__Sneathia	0	0	0	0	0	0	0	0	0	0	0	0	0	0	0	0	0	0	0	0	0	0	0	0	0	0	0	0	0	0	0	0	0	0	0	0	0	0	0	0	0	0	0	0	0	0	0	0	0
g__Sporocytophaga	0	0	0	0	0	0	0	0	0	0	0	1047.53	0	0	0	0	0	0	0	0	0	0	0	0	0	0	0	0	1099.1	0	0	0	0	0	0	0	0	0	0	0	0	0	0	0	0	0	0	0	0
g__Bergeyella	0	0	0	0	0	0	0	0	0	0	0	0	0	0	0	0	0	0	0	0	0	0	0	0	0	0	0	0	0	0	0	0	0	0	0	0	0	0	0	0	0	0	0	0	0	0	0	0	0
g__Alcanivorax	0	0	0	0	0	0	0	0	0	0	0	0	0	0	0	0	0	0	0	0	0	2227.17	0	0	0	0	0	0	0	0	0	0	0	0	0	0	0	0	0	0	0	0	0	0	0	0	0	0	0
g__Mailhella	0	0	0	0	0	0	0	0	0	0	0	0	0	0	0	0	0	0	0	0	0	0	0	0	0	0	0	0	0	0	0	0	0	0	0	0	0	0	0	0	0	0	0	0	0	611.154	0	0	0
g__Dubosiella	0	0	0	0	0	0	0	0	0	0	0	0	254.753	0	0	0	0	0	0	0	330.961	0	0	0	0	0	0	0	0	0	0	0	0	0	0	0	0	0	0	0	0	0	0	0	0	0	0	0	0
g__Arenimonas	0	0	0	0	0	0	0	0	0	0	0	0	0	0	0	0	0	0	0	0	0	0	0	0	0	0	0	0	0	0	0	0	0	0	0	0	0	0	0	0	0	0	0	0	0	0	0	0	0
g__Acetitomaculum	0	0	0	0	0	0	0	0	0	0	0	0	0	0	0	0	0	0	0	0	0	0	0	0	0	0	0	0	0	0	0	0	0	0	0	0	0	0	0	0	0	0	0	0	0	0	0	0	0
g__Noviherbaspirillum	0	0	0	0	0	0	0	0	0	0	0	0	0	0	0	0	0	0	0	0	0	0	0	0	0	0	0	0	0	0	0	0	0	0	0	0	0	0	0	0	0	0	0	0	0	0	0	0	0
g__Mycobacterium	0	0	0	0	0	0	0	0	0	0	0	0	254.753	0	0	0	0	0	0	0	0	0	0	0	0	0	0	0	0	0	0	0	0	0	0	0	0	0	0	0	0	0	0	0	0	0	476.417	0	0
g__Negativicoccus	0	0	0	0	0	0	0	0	0	0	0	0	0	0	0	0	0	0	0	0	0	0	0	0	0	0	0	0	0	0	0	0	0	0	0	0	0	0	0	0	0	0	0	0	0	0	0	0	0
g__Stenotrophomonas	0	0	0	0	0	0	0	0	0	0	0	0	0	0	0	0	0	0	0	0	0	0	0	0	0	0	0	0	0	0	0	0	0	0	0	0	0	0	0	0	0	0	0	0	0	0	0	0	0
g__Pedobacter	0	0	0	0	0	0	0	0	0	0	0	0	0	0	0	0	0	0	0	0	0	0	0	0	0	0	0	0	0	0	0	0	0	0	0	0	0	0	0	0	0	0	0	0	0	0	0	0	0
g__Blastopirellula	0	0	0	0	0	0	0	0	0	0	0	0	0	0	0	0	0	0	0	0	0	0	0	0	0	0	0	0	0	0	0	0	0	0	0	0	0	0	0	0	780.64	0	0	0	0	0	0	0	0
g__Gaiella	0	0	0	0	0	0	0	0	0	0	0	0	0	0	0	0	0	0	0	0	0	0	0	0	0	0	0	0	0	0	0	0	0	0	0	0	0	0	0	0	0	0	0	0	0	0	0	0	0
g__Abiotrophia	0	0	0	0	0	0	0	0	0	0	0	0	191.065	0	0	0	0	0	0	0	0	0	0	0	0	0	0	0	0	0	0	0	0	0	0	0	0	0	0	0	0	0	0	0	0	0	0	0	0
g__Altererythrobacter	0	0	0	0	0	0	0	0	1222.62	0	0	0	0	0	0	0	0	0	0	0	0	0	0	0	0	0	0	0	0	0	0	0	0	0	0	0	0	0	0	0	0	0	0	0	0	0	0	0	0
g__Ralstonia	0	0	0	506.971	0	0	0	0	0	0	0	523.766	0	0	0	0	0	0	0	0	0	0	0	0	0	0	0	0	0	0	0	0	0	0	0	0	0	0	0	0	0	0	0	0	0	0	0	0	0
g__Nocardioides	0	0	0	0	0	0	0	0	0	0	0	0	0	0	0	0	0	0	0	0	0	0	0	0	0	0	0	0	0	0	406.435	0	0	0	0	0	0	0	0	0	0	0	0	0	0	0	0	0	0
g__Anaerovibrio	0	0	0	0	0	0	0	0	0	0	0	0	0	0	0	0	0	0	0	0	0	0	0	0	0	0	0	0	0	0	0	0	0	0	0	0	0	0	0	0	0	0	0	0	0	0	0	0	0
g__Lysobacter	0	0	0	0	0	0	0	0	0	0	0	0	764.258	0	0	0	0	0	0	0	0	0	0	0	0	0	0	0	0	0	0	0	0	0	0	0	0	0	0	0	0	0	0	0	0	0	0	0	0
g__Oscillatoria_PCC-6304	0	0	0	0	0	0	0	0	0	0	0	0	0	0	0	0	0	0	0	0	0	0	0	0	0	0	0	0	0	0	0	0	0	0	0	0	0	0	0	0	0	0	0	0	0	0	0	0	0
g__Centipeda	0	0	0	0	0	0	0	0	0	0	0	0	0	0	0	0	0	0	0	0	0	0	0	0	0	0	0	0	0	0	0	0	0	0	0	0	0	0	0	0	0	0	0	0	216.403	0	0	0	0
g__Terrimonas	0	0	0	0	0	0	0	0	0	0	0	0	318.441	0	0	0	0	0	0	0	0	0	0	0	0	0	0	0	0	0	0	0	0	0	0	0	0	0	0	0	0	795.545	0	0	0	0	0	0	0
g__Ohtaekwangia	0	0	0	0	0	0	0	0	0	0	0	1571.3	0	0	0	0	0	0	0	0	0	0	0	0	0	0	0	0	0	0	0	0	0	0	0	0	0	0	0	0	0	0	0	0	0	0	0	0	0
g__Sphingobium	0	0	0	0	0	0	0	0	0	0	0	0	0	0	0	0	0	0	0	0	0	0	0	0	0	0	0	0	0	1253.75	0	0	0	0	0	0	0	0	0	229.621	0	0	0	0	0	0	0	0	0
g__Luteimonas	0	0	0	0	0	0	0	0	0	0	0	0	0	0	0	0	0	0	0	0	0	0	0	0	0	0	0	0	0	0	0	0	0	0	0	0	0	0	0	0	0	0	0	0	0	0	0	0	0
g__Roseomonas	0	0	0	0	0	0	0	0	0	0	0	0	0	0	0	0	0	0	0	0	0	0	0	0	0	0	0	0	0	0	0	0	0	0	0	0	0	0	0	0	0	0	0	0	0	0	0	0	0
g__Defluviicoccus	0	0	0	0	0	0	0	0	0	0	0	0	0	0	0	0	0	0	0	0	0	0	0	0	0	0	337.747	0	0	0	0	0	0	0	0	0	0	0	0	0	0	0	0	0	0	0	0	0	0
g__Tuzzerella	0	0	0	0	0	0	0	0	0	0	0	0	0	0	0	0	0	0	0	0	0	0	0	0	0	0	0	0	0	0	0	0	0	0	0	0	0	0	0	0	0	0	0	0	0	0	0	0	0
g__Helcococcus	0	0	0	0	0	0	0	0	0	0	0	0	0	0	0	0	0	0	0	0	0	0	0	0	0	0	0	0	0	0	0	0	0	0	0	0	0	0	0	0	0	0	0	0	0	0	0	0	0
g__Pyramidobacter	0	0	0	0	0	0	0	0	0	0	0	1047.53	0	0	0	0	0	0	0	0	0	0	0	0	0	0	0	0	0	0	0	0	0	0	0	0	0	0	0	0	0	0	0	0	0	0	0	0	0
g__Mesorhizobium	0	0	0	0	0	0	0	0	0	0	0	0	0	0	0	0	0	0	0	0	0	0	0	0	0	0	0	0	0	0	0	0	0	0	0	0	0	0	0	0	0	0	0	0	0	0	0	0	0
g__Harryflintia	0	0	0	0	0	0	0	0	0	175.556	0	0	0	0	0	0	0	0	0	645.578	0	0	0	0	0	0	0	0	0	0	372.566	0	0	0	0	0	0	0	0	0	0	0	0	0	0	0	0	0	0
g__Methyloversatilis	0	0	0	0	0	0	0	0	0	0	0	0	0	0	0	0	0	0	0	0	0	0	0	0	0	0	0	0	0	0	0	0	0	0	0	0	0	0	0	0	0	0	0	0	0	0	0	1956.95	0
g__Moraxella	0	0	0	0	0	0	0	0	0	0	0	0	0	0	0	0	0	0	0	0	0	0	0	0	0	0	0	0	0	0	0	0	0	0	0	0	0	0	0	0	0	0	0	0	0	0	0	0	0
g__Lachnoanaerobaculum	0	0	0	0	0	0	0	0	0	0	0	0	0	0	0	0	805.303	0	0	0	0	0	0	0	0	0	0	0	0	0	0	0	0	0	0	0	0	0	0	0	0	0	0	0	0	0	0	0	0
g__Brevibacterium	0	0	0	0	0	0	0	0	0	0	0	0	0	0	0	0	0	0	0	0	0	0	0	0	0	0	0	0	0	0	0	0	0	0	0	0	0	0	0	0	0	0	228.885	0	0	0	0	0	0
g__Pseudoalteromonas	0	0	0	0	0	704.609	0	0	0	0	0	0	0	0	0	0	0	0	0	0	0	0	0	0	0	0	0	0	0	0	0	0	0	0	0	0	0	0	0	0	0	0	0	0	0	0	0	0	0
g__Kingella	0	0	0	0	0	128.111	0	0	0	0	0	0	891.635	0	0	0	0	0	0	0	0	0	0	0	0	0	0	0	0	0	0	0	0	0	0	0	0	0	0	0	0	0	0	0	0	0	0	0	0
g__Williamsia	0	0	0	0	0	0	0	0	0	0	0	0	0	0	0	0	0	0	0	0	0	0	0	0	0	0	0	0	0	0	0	0	0	0	0	0	0	0	0	0	0	0	0	0	0	0	0	0	0
g__Bauldia	0	0	0	0	0	0	0	0	0	0	0	0	0	0	0	0	0	0	0	0	0	0	0	0	0	0	0	0	0	0	0	0	0	0	0	0	0	0	0	0	0	0	0	0	0	0	0	0	0
g__Verrucomicrobium	0	0	0	0	0	0	0	0	0	0	0	0	0	0	0	0	0	0	0	0	0	0	0	0	0	0	0	0	0	0	0	0	0	0	0	0	0	0	0	0	0	0	0	0	0	0	0	0	0
g__Nannocystaceae	0	0	0	0	0	0	0	0	0	0	0	0	0	0	0	0	0	0	0	0	0	0	0	0	0	0	0	0	0	0	0	0	0	0	0	0	0	0	0	0	0	0	0	0	0	0	0	0	0
g__Pasteurella	0	0	0	0	0	0	0	0	0	0	0	0	0	0	0	0	0	0	0	0	0	0	0	0	0	0	0	0	0	0	0	0	0	0	0	0	0	0	0	0	0	0	0	0	0	0	0	0	0
g__Scardovia	0	0	0	0	0	0	0	0	0	0	0	0	0	0	0	0	0	0	0	0	0	0	0	0	0	0	0	0	0	0	0	0	0	0	0	0	0	0	0	0	0	0	0	0	0	0	0	0	0
g__Cutibacterium	0	0	62.2878	0	0	352.304	0	0	0	0	0	0	0	0	0	0	0	0	0	0	0	0	0	0	0	0	0	0	0	0	0	0	0	0	0	0	0	0	0	0	0	0	801.099	0	123.659	0	0	0	0
g__Methanobacterium	0	0	0	0	0	0	0	0	0	0	0	0	0	0	0	0	0	0	0	0	0	0	0	0	0	0	0	0	0	0	0	0	0	0	0	0	0	0	0	0	0	0	0	0	0	0	0	0	0
g__Dietzia	0	0	0	0	0	0	0	0	0	0	0	0	0	0	0	0	0	0	0	0	0	0	0	0	0	0	0	0	0	0	0	0	0	0	0	0	0	0	0	0	0	0	0	0	0	0	0	0	0
g__Aminobacter	0	0	0	0	0	0	0	0	0	0	0	0	0	0	0	0	0	0	0	0	0	0	0	0	0	0	0	0	0	0	0	0	0	0	0	0	0	0	0	0	0	0	0	0	0	0	0	0	0
g__Haliangium	0	0	0	0	0	0	0	0	0	0	0	0	0	0	0	0	0	0	0	0	0	0	0	0	0	0	0	0	0	0	0	0	0	0	0	0	0	0	0	0	0	0	0	0	0	0	0	0	0
g__Gallicola	0	0	0	0	0	0	0	0	0	0	0	0	0	1554.86	0	0	0	0	0	0	0	0	0	0	0	0	0	0	0	0	0	0	0	0	0	0	0	0	0	0	0	0	0	0	0	0	0	0	0
g__Filifactor	0	0	0	0	0	0	0	0	0	0	0	0	0	0	0	0	0	0	0	0	0	0	0	0	0	0	0	0	0	0	0	0	0	0	0	0	0	0	0	0	0	0	0	0	0	0	0	0	0
g__Labrys	0	0	0	0	0	0	0	0	0	0	0	0	0	0	0	0	0	0	0	0	0	0	0	0	0	0	0	0	0	0	0	0	0	0	0	0	0	0	0	0	0	0	0	0	0	0	0	0	0
g__Klenkia	0	0	0	0	0	0	0	0	0	0	0	0	0	0	0	0	0	0	0	0	0	0	0	0	0	0	0	0	0	0	0	0	0	0	0	0	0	0	0	0	0	0	0	0	0	0	0	0	0
g__Adhaeribacter	0	0	0	0	0	0	0	0	0	0	0	0	0	0	0	0	0	0	0	0	0	0	0	0	0	0	0	0	0	0	0	0	0	0	0	0	0	0	0	0	0	0	0	0	0	0	0	0	0
g__Anaerovorax	0	0	0	0	0	0	0	0	0	0	0	0	0	0	0	0	0	0	0	0	0	0	0	0	0	0	0	0	0	0	0	0	0	0	0	0	0	0	0	0	0	0	0	0	0	0	0	0	0
g__Rhodococcus	0	0	0	0	0	0	0	0	0	0	0	0	0	666.371	0	0	0	0	0	0	0	0	0	0	0	0	0	0	0	0	0	0	0	0	0	0	0	0	0	0	0	0	0	0	0	0	0	0	0
g__Fonticella	0	0	0	0	0	0	0	0	0	0	0	0	0	0	0	0	0	0	0	0	0	0	0	0	0	0	0	0	0	0	0	0	0	0	0	0	0	0	0	0	0	0	0	0	0	0	0	0	0
g__Brachybacterium	0	0	0	0	0	0	0	0	0	0	0	0	0	0	0	0	0	0	0	0	0	0	0	0	0	0	0	0	0	0	0	0	0	0	0	0	0	0	0	0	693.902	0	0	0	0	0	0	0	0
g__Gemmata	0	0	0	0	0	0	0	0	0	0	0	0	0	0	0	0	0	0	0	0	0	0	0	0	0	0	0	0	0	0	0	0	0	0	0	0	0	0	0	0	0	0	0	0	0	0	0	0	0
g__Phocea	0	0	0	0	0	0	0	0	0	0	0	0	0	0	0	0	0	0	0	0	0	0	0	0	0	0	0	0	0	0	0	0	0	0	0	0	0	0	0	0	0	0	0	0	0	0	0	0	0
g__Acidibacter	0	0	0	0	0	0	0	0	0	0	0	0	0	0	0	0	0	0	0	0	0	0	0	0	0	0	0	0	0	0	0	0	0	0	0	0	0	0	0	0	0	0	0	0	0	0	0	0	0
g__Persicitalea	0	0	0	0	0	0	0	0	0	0	0	0	0	0	0	0	0	0	0	0	0	0	0	0	0	0	0	0	0	0	0	0	0	0	0	0	0	0	0	0	0	0	0	0	0	0	0	0	0
g__Pseudorhodoplanes	0	0	0	0	0	0	0	0	0	0	0	0	0	0	0	0	0	0	0	0	0	0	0	0	0	0	0	0	0	0	0	0	0	0	0	0	0	0	0	0	0	0	0	0	0	0	0	0	0
g__Microvirga	0	0	0	0	0	0	0	0	0	0	0	0	0	0	0	0	0	0	0	0	0	0	0	0	0	0	0	0	0	0	0	0	0	0	0	0	0	0	0	0	0	0	0	0	0	0	0	0	0
g__Devosia	0	0	0	0	0	0	0	0	0	0	0	0	0	0	0	0	0	0	0	0	0	0	0	0	0	0	0	0	0	0	101.609	0	0	0	0	0	0	0	0	0	0	0	0	0	0	0	0	0	0
g__Anaeroglobus	0	0	0	0	0	0	0	0	0	0	0	0	0	0	0	0	0	0	0	0	0	0	0	0	0	0	0	0	0	0	0	0	0	0	0	0	0	0	0	0	0	0	0	0	0	0	0	0	0
g__Tannerella	0	0	0	0	0	0	0	0	0	0	0	0	0	0	0	0	0	0	0	0	0	0	0	0	0	0	0	0	0	0	0	0	0	0	0	0	0	0	0	0	0	0	0	0	0	0	0	0	0
g__Truepera	0	0	0	506.971	0	0	0	0	0	0	0	0	0	0	0	0	0	0	0	0	0	0	0	0	0	0	0	0	0	0	0	0	0	0	0	0	0	0	0	0	0	0	0	0	0	0	0	0	0
g__WX65	0	0	0	0	0	0	0	0	0	0	0	0	0	0	0	0	0	0	0	0	0	0	0	0	0	0	0	0	0	0	0	0	0	0	0	0	0	0	0	0	0	0	0	0	0	0	0	0	0
g__Pseudolabrys	0	0	0	0	0	0	0	0	0	0	0	0	0	0	0	0	0	0	0	0	0	0	0	0	0	0	0	0	0	0	0	0	0	0	0	0	0	0	0	0	0	0	0	0	0	0	0	0	0
g__Candidatus_Omnitrophus	0	0	0	0	0	0	0	0	0	0	0	0	0	0	0	0	0	0	0	0	0	0	0	0	0	0	0	0	0	0	0	0	0	0	0	0	0	0	0	0	0	0	0	0	0	0	0	0	0
g__Anaerostignum	0	0	0	0	0	0	0	0	0	0	0	0	0	0	0	0	0	0	0	0	0	0	0	0	0	0	0	0	0	0	0	0	0	0	0	0	0	0	0	0	0	0	0	0	0	381.971	0	0	0
g__Alloiococcus	0	0	0	0	0	0	0	0	0	0	0	0	0	0	0	0	0	0	0	0	0	0	0	0	0	0	0	0	0	0	0	0	0	0	0	0	0	0	0	0	0	0	0	917.151	216.403	0	0	0	0
g__Stenotrophobacter	0	0	0	0	0	0	0	0	0	0	0	0	0	0	0	0	0	0	0	0	0	0	0	0	0	0	0	0	0	0	0	0	0	0	0	0	0	0	0	1125.14	0	0	0	0	0	0	0	0	0
g__Bdellovibrio	0	0	0	0	0	0	0	0	0	0	0	0	0	0	0	0	0	0	0	0	0	0	0	0	0	1118.93	0	0	0	0	0	0	0	0	0	0	0	0	0	0	0	0	0	0	0	0	0	0	0
g__Prosthecomicrobium	0	0	0	0	0	0	0	0	0	0	0	0	0	0	0	0	0	0	0	0	0	0	0	0	0	0	0	0	0	0	0	0	0	0	0	0	0	0	0	0	0	0	0	0	0	0	0	0	0
g__Xanthobacter	0	0	0	0	0	0	0	0	0	0	0	0	0	0	0	0	0	0	0	0	0	0	0	0	0	0	0	0	0	0	0	0	0	0	0	0	0	0	0	0	0	0	0	0	0	0	0	0	0
g__Sinobaca	0	0	0	0	0	0	0	0	0	0	0	0	0	0	0	0	0	0	0	0	0	0	0	0	0	0	0	0	0	0	0	0	0	0	0	0	0	0	0	0	0	0	0	0	0	0	0	0	0
g__Methylomonas	0	0	0	0	0	0	0	0	0	0	0	0	0	0	0	0	0	0	0	0	0	0	0	0	0	0	0	0	0	0	0	0	0	0	0	0	0	0	0	0	0	0	0	0	0	0	0	0	0
g__Sphingopyxis	0	0	0	0	0	0	0	0	0	0	718.047	0	0	0	0	0	0	0	0	322.789	0	0	0	0	0	0	0	0	0	0	0	0	0	0	0	0	0	0	0	0	0	0	0	0	0	0	0	0	0
g__Edaphobaculum	0	0	0	0	0	0	0	0	203.77	0	0	0	0	0	0	0	0	0	0	0	0	0	0	0	0	0	0	0	0	0	0	0	0	0	0	0	0	0	0	0	0	0	0	0	0	0	0	0	0
g__Gardnerella	0	0	0	0	0	0	0	0	0	0	0	0	0	0	0	0	0	0	0	0	0	0	0	0	0	0	0	0	0	0	0	0	0	0	0	0	0	0	0	0	0	0	0	0	0	0	0	0	0
g__Paraclostridium	0	0	0	0	0	0	0	0	0	0	0	0	0	0	0	0	0	0	0	0	0	0	0	0	0	0	0	0	0	0	0	0	0	0	0	0	0	0	0	0	0	0	0	0	1020.19	0	0	0	0
g__Candidatus_Protochlamydia	0	0	0	0	0	0	0	0	0	0	0	0	0	0	0	0	0	0	0	0	0	0	0	0	0	0	0	0	0	0	0	0	0	0	0	0	0	0	0	0	0	0	0	0	0	0	0	0	0
g__Arcanobacterium	0	0	0	0	0	0	0	0	0	0	0	0	0	0	0	0	0	0	0	0	0	0	0	0	0	0	0	0	0	0	0	0	0	0	0	0	0	0	0	0	0	0	0	0	0	0	0	0	0
g__Trueperella	0	0	0	0	0	0	0	0	0	0	0	0	0	0	0	0	0	0	0	0	0	0	0	0	0	0	0	0	0	0	0	0	0	0	0	0	0	0	0	0	0	0	0	0	0	0	0	0	0
g__Kapabacteriales	0	0	0	0	0	0	0	0	0	0	0	0	0	0	0	0	0	0	0	0	0	0	0	0	0	0	0	0	0	0	0	0	0	0	0	0	0	0	0	0	0	0	0	0	0	0	0	0	0
g__Gemmatimonas	0	0	0	0	0	0	0	0	0	0	0	0	0	0	0	0	0	0	0	0	0	0	0	0	0	0	0	0	0	0	0	0	0	0	0	0	0	0	0	0	0	0	0	0	0	0	0	0	0
g__Ferrovibrio	0	0	0	0	0	0	0	0	0	0	0	0	0	0	0	0	0	0	0	0	0	0	0	0	0	0	0	0	0	645.872	0	0	0	0	0	0	0	0	0	0	0	0	0	0	0	0	0	0	0
g__Comamonas	0	0	0	0	0	0	0	0	0	0	0	0	0	0	0	0	0	0	0	0	0	0	0	0	0	0	0	0	0	0	0	0	0	0	0	0	0	0	0	0	0	0	0	0	0	0	0	0	0
g__Parvibacter	0	0	0	0	0	0	0	0	0	0	0	0	0	0	0	0	0	0	938.442	0	0	0	0	0	0	0	0	0	0	0	0	0	0	0	0	0	0	0	0	0	0	0	0	0	0	0	0	0	0
g__Rhodocytophaga	0	0	0	0	0	0	0	0	916.964	0	0	0	0	0	0	0	0	0	0	0	0	0	0	0	0	0	0	0	0	0	0	0	0	0	0	0	0	0	0	0	0	0	0	0	0	0	0	0	0
g__Hymenobacter	0	0	0	0	0	0	0	0	0	0	0	0	0	0	0	0	0	0	0	0	0	0	0	0	0	0	0	0	0	0	0	0	0	0	0	0	0	0	0	0	0	0	0	0	0	0	0	0	0
g__Desulfitibacter	0	0	0	0	0	0	0	0	0	0	0	0	0	0	0	0	0	0	0	0	0	0	0	0	0	0	0	0	0	0	0	0	0	0	0	0	0	0	0	0	0	0	0	0	0	0	0	0	0
g__Lineage_IIb	0	0	0	0	0	0	0	0	0	0	0	0	0	0	0	0	0	0	0	0	0	0	0	0	0	0	0	0	0	0	0	0	0	0	0	0	0	0	0	0	0	0	0	0	0	0	0	0	0
g__Blastomonas	0	0	0	0	0	0	0	0	0	0	0	0	0	0	0	0	0	0	0	0	0	0	0	0	0	0	0	0	0	0	0	0	0	0	0	0	0	0	0	0	0	0	0	0	0	0	0	0	0
g__Aeromicrobium	0	0	0	0	0	0	0	0	0	0	0	0	0	0	0	0	0	0	0	0	248.221	0	0	0	0	0	0	0	0	0	0	0	0	0	0	0	0	0	0	0	0	0	0	0	0	0	0	0	0
g__Anoxybacillus	0	0	0	0	0	0	0	0	0	0	0	0	0	0	0	0	0	0	0	0	0	0	0	0	0	0	0	0	0	0	0	0	0	0	0	0	0	0	0	0	0	0	0	0	0	0	0	0	0
g__Dermabacter	0	0	0	0	0	0	0	0	0	0	0	0	0	0	0	0	0	0	0	0	0	0	0	0	0	0	0	0	0	493.902	0	0	0	0	0	0	0	0	0	0	0	298.329	0	0	0	0	0	0	0
g__Caldicoprobacter	0	0	0	0	0	0	0	0	0	0	0	0	0	0	0	0	0	0	0	0	0	0	0	0	0	0	0	0	0	0	0	0	0	0	0	0	0	0	0	0	0	0	0	0	0	0	0	0	0
g__Paludibaculum	0	0	0	0	0	0	0	0	0	0	0	0	0	0	0	0	0	0	0	0	0	0	0	0	0	0	0	0	0	0	0	0	0	0	0	0	0	0	0	0	780.64	0	0	0	0	0	0	0	0
g__Aequorivita	0	0	0	0	0	0	0	0	0	0	0	0	0	0	0	0	0	0	0	0	0	0	0	0	0	0	0	0	0	0	0	0	0	0	0	0	0	0	0	0	0	0	0	0	0	0	0	0	0
g__Dokdonella	0	0	0	0	0	0	0	0	0	0	0	0	0	0	0	0	0	0	0	0	0	0	0	0	0	0	0	0	0	0	0	0	0	0	0	0	0	0	0	0	0	0	0	0	0	0	0	0	0
g__Frankiales	0	0	0	0	0	0	0	0	0	0	0	0	0	0	0	0	0	0	0	0	0	0	0	0	0	0	0	0	0	0	0	0	0	0	0	0	0	0	0	0	0	0	0	0	0	0	0	0	0
g__Vermiphilaceae	0	0	0	0	0	0	0	0	0	0	0	0	0	0	0	0	0	0	0	0	0	0	0	0	0	0	0	0	0	0	0	0	0	0	0	0	0	0	0	0	0	0	0	0	0	0	0	0	0
g__Iamia	0	0	0	0	0	0	0	0	0	175.556	0	523.766	0	0	0	0	0	0	0	0	0	0	0	0	0	0	0	0	0	0	0	0	0	0	0	0	0	0	0	0	0	0	0	0	0	0	0	0	0
g__Ezakiella	0	0	0	0	0	0	0	0	0	0	0	0	0	0	0	0	0	0	579.039	0	0	0	0	0	0	0	0	0	0	0	0	0	0	0	0	0	0	0	0	0	0	0	0	0	0	0	0	0	0
g__Bryobacter	0	0	0	0	0	0	0	0	0	0	0	0	0	0	0	0	0	0	0	0	0	0	0	0	0	0	0	0	0	0	0	0	0	0	0	0	0	0	0	0	0	0	0	0	0	0	0	0	0
g__Jonquetella	0	0	0	0	0	0	0	0	0	0	0	0	0	0	0	0	0	0	0	0	0	0	0	0	0	0	0	0	0	0	0	0	0	0	0	0	0	0	0	0	0	0	0	0	0	0	0	0	0
g__Puia	0	0	0	0	0	0	0	0	0	0	0	0	445.817	0	0	0	0	0	0	0	0	0	0	0	0	0	0	0	0	0	0	0	0	0	0	0	0	0	0	0	0	0	0	0	0	0	0	0	200.254
g__Serinicoccus	0	0	0	633.714	0	0	0	0	0	0	0	0	0	0	0	0	0	0	0	0	0	0	0	0	0	0	0	0	0	0	0	0	0	0	0	0	0	0	0	0	0	0	0	0	0	0	0	0	0
g__Pediococcus	0	0	0	0	0	0	0	0	0	0	0	0	0	0	0	0	0	0	0	0	0	0	0	0	0	0	0	0	0	0	0	0	0	0	0	0	0	0	0	0	0	0	0	0	0	0	0	0	0
g__Gammaproteobacteria	0	0	0	0	0	96.083	0	0	0	0	0	0	0	0	0	0	0	0	0	0	0	0	0	0	0	0	0	0	0	0	0	0	0	0	0	0	0	0	0	0	0	0	0	0	0	0	0	0	0
g__Cellvibrio	0	0	0	0	0	0	0	0	0	0	0	0	0	0	0	0	0	0	0	0	0	0	0	0	0	0	0	0	0	0	0	0	0	0	0	0	0	0	0	0	0	0	0	0	0	0	0	0	0
g__Xanthomonas	0	0	0	0	0	0	0	0	0	0	0	0	0	0	0	0	0	0	0	0	0	0	0	0	0	0	0	0	0	0	0	0	0	0	0	0	0	0	0	0	0	0	0	0	0	0	0	0	0
g__Aureimonas	0	0	0	0	0	0	0	0	0	0	0	0	541.35	0	0	0	0	0	0	0	0	0	0	0	0	0	0	0	0	0	0	0	0	0	0	0	0	0	0	0	0	0	0	0	0	0	0	0	0
g__Thiothrix	0	0	0	0	0	0	0	0	0	0	0	0	0	0	0	0	0	0	0	0	0	0	0	0	0	0	0	0	0	0	0	0	0	0	0	0	0	0	0	0	0	0	0	0	0	0	0	0	0
g__Nordella	0	0	0	0	0	0	0	0	0	0	0	0	0	0	0	0	0	0	0	0	0	0	0	0	0	0	0	0	0	0	0	0	0	0	0	0	0	0	0	0	0	0	0	0	0	0	0	0	0
g__Anaerosalibacter	0	0	0	0	0	0	0	0	0	0	0	0	0	0	0	0	0	0	0	0	0	0	0	0	0	0	0	0	0	0	0	0	0	0	0	0	0	0	0	0	0	0	0	0	0	0	0	0	0
g__Cryobacterium	0	0	0	0	0	0	0	0	0	0	0	0	0	0	0	0	0	0	0	0	0	0	0	0	0	0	0	0	0	0	0	0	0	0	0	0	0	0	0	0	0	0	0	0	0	0	0	0	0
g__Kytococcus	0	0	0	0	0	0	0	0	0	0	0	0	0	0	0	0	0	0	0	0	0	0	0	0	0	0	0	0	0	0	0	0	0	0	0	0	0	0	0	0	0	0	0	0	0	0	0	0	0
g__Chthonobacter	0	0	0	0	0	0	0	0	0	0	0	0	0	0	0	0	0	0	0	0	0	0	0	0	0	0	0	0	0	0	0	0	0	0	0	0	0	0	0	0	0	0	0	0	0	0	0	0	0
g__Robinsoniella	0	0	0	0	0	0	0	0	0	0	0	0	0	0	0	0	0	0	0	0	0	0	0	0	0	0	0	0	0	0	0	0	0	0	0	0	0	0	0	0	0	0	0	0	432.807	0	0	0	0
g__Rubellimicrobium	0	0	0	0	0	0	0	0	0	0	0	0	0	0	0	0	0	0	0	0	0	0	0	0	0	0	0	0	0	0	0	0	0	0	0	0	0	0	0	0	0	0	0	0	0	0	0	0	0
g__Brochothrix	0	0	0	0	0	0	0	0	0	0	0	0	0	0	0	0	0	0	0	0	0	0	0	0	0	0	0	0	0	0	0	0	0	0	0	0	0	0	0	0	0	0	0	0	0	0	0	0	0
g__Acidiphilium	0	0	0	0	0	0	0	0	0	0	0	0	0	0	0	0	0	0	0	0	0	0	0	0	0	0	0	0	0	0	0	0	0	0	0	0	0	0	0	0	0	0	0	0	0	0	0	0	0
g__Raoultibacter	0	0	0	0	0	0	0	0	0	0	0	0	0	0	0	0	0	0	0	0	0	0	0	0	0	0	0	0	0	0	0	0	0	0	0	0	0	0	0	0	0	0	0	0	0	0	0	0	0
g__Rhodomicrobium	0	0	0	0	0	256.221	0	0	0	0	0	0	0	0	0	0	0	0	0	0	0	0	0	0	0	0	0	0	0	0	0	0	0	0	0	0	0	0	0	0	0	0	0	0	0	0	0	0	0
g__Candidatus_Alysiosphaera	0	0	0	0	0	0	0	0	0	0	0	0	0	0	0	0	0	0	0	0	0	0	0	0	0	0	0	0	0	0	0	0	0	0	0	0	0	0	0	0	0	0	0	0	0	0	0	0	0
g__Rubrivirga	0	0	0	0	0	0	0	0	0	0	0	0	0	0	0	0	0	0	0	0	0	0	0	0	0	0	0	0	0	0	0	0	0	0	0	0	0	0	0	0	0	0	0	0	0	0	0	0	0
g__Zoogloea	0	0	0	0	0	0	0	0	0	0	0	0	0	0	0	0	0	0	0	0	0	0	0	0	0	0	0	0	0	0	0	0	0	0	0	0	0	0	0	0	0	0	0	0	0	0	0	0	0
g__Pseudarcicella	0	0	0	0	0	0	0	0	0	0	0	0	0	0	0	0	0	0	0	0	0	0	0	0	0	0	0	0	0	0	0	0	0	0	0	0	0	0	0	0	0	0	0	0	0	0	0	0	0
g__Sedimentibacter	0	0	0	0	0	0	0	0	0	0	0	0	0	0	0	0	0	0	0	0	0	0	0	0	0	0	0	0	0	0	0	0	0	0	0	0	0	0	0	0	0	0	0	0	0	0	0	0	0
g__Murdochiella	0	0	0	0	0	0	0	0	0	0	0	0	0	0	0	0	0	0	0	0	0	0	0	0	0	0	0	0	0	0	0	0	0	0	0	0	0	0	0	0	0	0	0	0	0	0	0	0	0
g__Ruminococcaceae	0	0	0	0	0	0	0	0	0	0	0	0	0	0	0	0	0	0	0	0	0	0	0	0	0	0	0	0	0	0	0	0	0	0	0	0	0	0	0	0	0	0	0	0	0	0	0	0	0
g__Neochlamydia	0	0	0	0	0	0	0	0	0	0	0	0	0	0	0	0	0	0	0	0	0	0	0	0	0	0	0	0	0	0	0	0	0	0	0	0	0	0	0	0	0	0	0	0	0	0	0	0	0
g__Zavarzinella	0	0	0	0	0	0	0	0	0	0	0	0	0	0	0	0	0	0	0	0	0	0	0	0	0	0	0	0	0	0	0	0	0	0	0	0	0	0	0	0	0	0	0	0	0	0	0	0	0
g__Cardiobacterium	0	0	0	0	0	0	0	0	0	0	0	0	0	0	0	0	0	0	0	0	0	0	0	0	0	0	0	0	0	0	0	0	0	0	0	0	0	0	0	0	0	0	0	0	0	0	0	0	0
g__Aerococcus	0	0	0	0	0	0	0	0	0	0	0	0	0	0	0	0	0	0	0	0	0	0	0	0	0	0	0	0	0	0	0	0	0	0	0	0	0	0	0	0	0	0	0	0	0	0	0	0	0
g__Thermobacillus	0	0	0	0	0	0	0	0	0	0	0	0	0	0	0	0	0	0	0	0	0	0	0	0	0	0	0	0	0	0	0	0	0	0	0	0	0	0	0	0	0	0	0	0	0	0	0	0	0
g__Acetatifactor	0	0	0	0	0	0	0	0	0	0	0	0	0	0	0	0	0	0	0	0	0	0	0	0	0	0	0	0	0	0	0	0	0	0	0	0	0	0	0	0	0	0	0	0	0	0	0	0	0
g__Schlegelella	0	0	0	0	0	0	0	0	0	0	0	0	0	0	0	0	309.732	0	0	0	0	0	0	0	0	0	0	0	0	0	0	0	0	0	0	0	0	0	0	0	0	0	0	0	0	0	0	0	0
g__Flavitalea	0	0	0	0	0	0	0	0	0	0	0	0	0	0	0	0	0	0	0	0	0	0	0	0	0	0	0	0	0	0	0	0	0	0	0	0	0	0	0	0	0	0	0	0	0	0	0	0	0
g__Candidatus_Peregrinibacteria	0	0	0	0	0	0	0	0	0	0	0	0	0	0	0	0	0	0	0	0	0	0	0	0	0	0	0	0	0	0	0	0	0	0	0	0	0	0	0	0	0	0	0	0	0	0	0	0	0
g__Dactylosporangium	0	0	0	0	0	0	0	0	0	0	0	0	0	0	0	0	0	0	0	0	0	0	0	0	0	0	0	0	0	0	0	0	0	0	0	0	0	0	0	0	0	0	0	0	0	0	0	0	0
g__Hyphomicrobium	0	0	0	0	0	0	0	0	0	0	0	0	0	0	0	0	0	0	0	0	0	0	0	0	0	0	0	0	0	0	0	0	0	0	0	0	0	0	0	0	0	0	0	0	0	0	0	0	0
g__Mobiluncus	0	0	0	0	0	0	0	0	0	0	0	0	0	0	0	0	0	0	0	0	0	0	0	0	0	0	0	0	0	0	0	0	0	0	0	0	0	0	0	0	0	0	0	0	0	0	0	0	0
g__Amaricoccus	0	0	0	0	0	0	0	0	0	0	0	0	0	0	0	0	0	0	0	0	0	0	0	0	0	0	0	0	0	0	0	0	0	0	0	0	0	0	0	0	0	0	0	0	216.403	0	0	0	0
g__Delftia	0	0	0	0	0	0	0	0	0	0	0	0	0	0	0	0	0	0	0	0	0	0	0	0	0	0	0	0	0	0	0	0	0	0	0	0	0	0	0	0	0	0	0	0	0	0	0	0	0
g__Dongia	0	0	0	0	0	0	0	0	0	0	0	0	0	0	0	0	0	0	0	0	0	0	0	0	0	0	0	0	0	0	0	0	0	0	0	0	0	0	0	0	0	0	0	0	0	0	0	0	0
g__Candidatus_Nitrocosmicus	0	0	0	0	0	0	0	0	0	0	0	0	0	0	0	0	0	0	0	0	0	0	0	0	0	0	0	0	0	0	0	0	0	0	0	0	0	0	0	0	0	0	0	0	0	0	0	0	0
g__Syntrophomonas	0	0	0	0	0	0	0	0	0	0	0	0	0	0	0	0	0	0	0	0	0	0	0	0	0	0	0	0	0	0	0	0	0	0	0	0	0	0	0	0	0	0	0	0	0	0	0	0	0
g__Abditibacterium	0	0	0	0	0	0	0	0	0	0	0	0	0	0	0	0	0	0	0	0	0	0	0	0	0	0	0	0	0	0	0	0	0	0	0	0	0	0	0	0	0	0	0	0	0	0	0	0	0
g__Rhodopseudomonas	0	0	0	0	0	0	0	0	0	0	0	0	0	0	0	0	0	0	0	0	0	0	0	0	0	0	0	0	0	0	0	0	0	0	0	0	0	0	0	0	0	0	0	0	0	0	0	0	0
g__Methyloligellaceae	0	0	0	0	0	0	0	0	0	0	0	0	0	0	0	0	0	0	0	0	0	0	0	0	0	0	0	0	0	0	0	0	0	0	0	0	0	0	0	0	0	0	0	0	0	0	0	0	0
g__Alcaligenes	0	0	0	0	0	0	0	0	0	0	0	0	0	0	0	0	0	0	0	0	0	0	0	0	0	0	0	0	0	0	0	0	0	0	0	0	0	0	0	0	0	0	0	0	0	0	0	0	0
g__Tepidiphilus	0	0	0	0	0	0	0	0	0	0	0	0	0	0	0	0	0	0	0	0	0	0	0	0	0	0	0	0	0	0	0	0	0	0	0	0	0	0	0	91.8485	0	0	0	0	0	0	0	0	0
[truncated: 214 more columns]

## Sheet: CRC6_case
Case abundance table of CRC6 for fig1b
The relative abundance matrix for this study. Rows as bacteria and columns as samples. PCoA analysis can be implemented using R function "pco" based on this file
Detailed instructions to replot the figure can be accessed from Figure1.Rmd at https://doi.org/10.5281/zenodo.5913041
source data: data.zip	script: Figure1.Rmd
	SRR2143519	SRR2143523	SRR2143526	SRR2143528	SRR2143529	SRR2143530	SRR2143532	SRR2143533	SRR2143535	SRR2143538	SRR2143539	SRR2143540	SRR2143543	SRR2143546	SRR2143547	SRR2143550	SRR2143551	SRR2143563	SRR2143565	SRR2143567	SRR2143568	SRR2143569	SRR2143572	SRR2143573	SRR2143575	SRR2143576	SRR2143582	SRR2143583	SRR2143585	SRR2143592	SRR2143595	SRR2143597	SRR2143598	SRR2143599	SRR2143603	SRR2143604	SRR2143606	SRR2143607	SRR2143608	SRR2143610	SRR2143611	SRR2143612	SRR2143614	SRR2143615	SRR2143616	SRR2143617	SRR2143618	SRR2143619	SRR2143620
g__Bacteroides	391116	93586.8	57590.3	321291	366245	236344	319327	5952.57	324168	5515.86	31285.9	210755	153440	34099.8	73839.8	330676	274199	183238	23764	16141.1	243308	396868	329904	36997.7	421465	18682.5	326721	241185	154551	219716	412506	376083	247933	324642	261737	306680	56744.8	233118	102255	233304	319532	281621	367074	33978.5	49141.5	372589	505324	2264.08	311258
g__Blautia	107668	55496.1	312760	221577	96249.4	84015.3	47627.5	354953	154219	391848	305117	179385	334646	144908	171322	63775.5	72207.1	161906	415320	516913	15913.1	242701	143250	276015	43261.1	423370	76367.1	217949	117436	111705	70314.6	49544.6	257814	52971.9	19739	105432	121911	41326.3	154908	86163	103920	157264	68968.7	364086	77734.2	119259	73872.5	315429	77388.8
g__Alistipes	71390.8	32601.4	6480.1	91347.6	32083.1	46483.6	63473.7	5394.51	84323.8	0	22078.4	50939.8	110372	10847	19978.7	89285.7	78156.9	118634	21947	6227.27	88935.2	77412.7	62108	4575.6	109143	534.613	142363	29567.2	158598	54637.4	63727.3	113302	120002	169097	22164.6	12337.6	311193	21228.5	42539.5	90673.7	111031	97637.4	45427.4	5089.61	69690.4	111795	41503	0	108940
g__Faecalibacterium	40930.7	25371.5	3303.58	35338.1	89697.2	59776.5	36232.5	41637	75099	555.288	119258	68915.9	58488.7	3507.4	12932.9	66964.3	55427.8	66549.2	148752	123499	8328.38	8048.58	97590.5	44346.4	13333.3	30285.1	53386.2	44554.2	20614.2	135524	66646.7	53658	47130.5	31645.6	173442	0	1194.3	16903.6	65013.2	61061.7	57445.3	93035.8	70003.2	47957	15411.7	47775.5	3738.58	14929.8	86944.2
g__Akkermansia	37017.5	62324.3	27731	6299.83	3389.06	7041.08	109410	3503.33	10821.4	333.173	41494.7	10803.4	10881.1	8671.08	156009	0	239.99	116932	1530.08	249.091	70493.8	0	104467	42705.6	78183.7	48967.6	60339.4	2846.35	8428.03	0	31314.7	14654	46330.5	4058.89	3122.56	19867	85377.4	6642.73	85079.1	584.722	11136.2	0	17322.6	39426.5	152562	5315.02	111495	49481.6	12062.4
g__Agathobacter	17133.8	187910	64959.8	0	20334.4	17613.1	0	76887.3	102714	230222	17779.9	24219.1	66775.6	0	143233	17857.1	19069.2	27166.6	44850.3	89872	5948.84	12950.9	60292.7	0	22745.1	94742	17402.6	68370.6	26040.2	49582	26923.2	25157.9	15551.1	6879.47	20993.6	36644.5	4532.23	3674.7	0	26688.4	30597.1	106067	9506.18	33476.7	0	22036.4	13156	161865	7568.59
g__Anaerostipes	48863	13924.2	62926.8	62703	23045.6	22057.9	3828.01	48922.6	24008	94732.2	36781	6796.4	30073	7599.38	104184	5420.92	6929.72	49410.5	81046.2	41299.3	163593	32340.7	39608.3	31312.8	7306.5	76695.2	8799.5	27650.3	35024.1	71845.2	10405	27728.8	18217.8	56274.1	4934.76	31856.8	34053	3165.9	25202.7	30614.4	19516	42496.4	9506.18	135341	45964.6	8898.18	13345.3	149790	38694.4
g__Subdoligranulum	35007.9	28049.3	16803.8	16143.3	2937.19	2617.04	20297.3	13114.2	42398.4	407.211	41299.3	52312.3	64301.5	181930	17254.3	7971.94	11789.5	73112.9	16018	27400	25728.7	15804.5	32951.9	0	40454.1	20387.5	34490.9	13709	47432.7	23429.9	8259.1	61517.6	45755	14722.1	26207.2	0	25111	8649.69	112208	31032	41512.8	10788.4	38346.6	29964.2	63944.8	79904.4	0	7021.92	32024.6
g__Prevotella	11845.6	80198.2	12642.5	0	9715.32	9014.25	12730.3	25205.4	0	0	0	0	0	0	0	284439	209792	4132.73	0	199.273	0	0	0	138.655	0	187.837	0	1742.67	5181.35	12055.2	0	0	42.1059	206.384	0	0	6798.35	15914.3	0	0	0	464.019	0	0	0	0	0	0	0
g__Fusicatenibacter	5817.03	52617.5	6035.39	3248.35	15589.7	12129.8	11662.1	14633.4	19336.5	21434.1	39369.9	10670.6	19888.5	8443.75	17285.7	20727	27978.9	24614.1	28497.7	104967	5205.23	8999.78	15898.3	41157.3	8833.85	64818.2	19681	5634.62	14098.6	51040.2	19412.6	15425.3	0	11351.1	7193.04	36030.7	4409.74	5201.12	0	15662.2	26352.1	91759.8	26978.3	23369.2	4664.05	11466.1	0	80653.6	17265.8
g__Bifidobacterium	0	6895.17	25507.4	64573.3	0	373.863	0	13238.3	13600.6	0	51068.5	0	5356.46	0	782.865	0	21129.2	1823.26	0	12703.6	0	0	14468	5684.84	5448.92	82547.1	17206.2	4589.02	111.188	0	12176.6	0	8014.15	0	10343.5	0	0	989.343	22875	3884.23	0	0	1804.68	20000	84628.9	0	1940.28	67856.7	13197.7
g__Phascolarctobacterium	40507.7	25103.8	2890.63	25002.5	15363.8	20604	66500.5	0	26550.8	370.192	3321.53	36306.5	25557.3	0	0	0	0	0	0	896.727	40898.3	38340.5	27945.9	6054.58	35583.1	2470.78	0	45774	13787.3	0	61930.8	39114.1	0	75261.4	40203	128205	0	1017.61	0	81986.4	41678.2	0	356.338	0	14668.1	40250.8	95783.4	426.565	20246
g__Ruminococcus	12374.4	21890.5	2700.04	3051.48	32309.1	30989.1	29822.8	7812.74	19336.5	666.346	36536.8	34579.7	12178.1	6560.15	7202.35	0	19.9992	45581.6	2151.67	0	139500	12072.9	22224.7	0	51228.1	317.878	42819	1800.76	19569	777.756	27946.2	17849.3	8645.74	7223.45	101595	0	0	58795.3	10675	54629.7	29273.9	0	44576.8	0	10477.2	17199.2	0	0	14616.8
g__Coprococcus	15018.5	5087.7	5431.85	10138.8	11522.8	12171.3	12908.4	23717.3	24776.8	46533.2	52045.4	23112.2	18423.3	2435.7	14623.9	0	7479.7	1093.96	70001	9017.09	6395	23999.4	5556.17	12548.2	20639.8	6285.31	5696.1	15393.6	8428.03	17985.6	7984.63	37204.3	828.082	7429.83	31309.2	29115.1	46761.6	310.936	2247.37	37631	21280.1	13881.9	30116.3	8960.57	0	36369.1	6578.01	18342.3	26679.3
g__Clostridium_sensu_stricto_1	0	26442.6	0	14765.2	0	62.3105	7834.06	24027.3	8574.3	0	6081.33	21407.5	0	1883.61	7014.47	0	449.982	3889.63	1243.19	0	43277.8	18804.4	0	3859.22	19773	0	1610.62	0	18523.9	0	3942.41	18951.1	8617.66	2545.4	20965.8	41514.1	888.072	20945.8	10755.3	20340	2480.84	0	1505.82	1863.8	5002.03	22036.4	0	1345.32	0
g__Streptococcus	6451.61	1941.36	202884	8760.7	3615	6355.67	2492.66	1488.14	13186.7	157406	31530.1	464.9	5332.44	1331.51	1503.1	0	3289.87	4436.61	6024.67	3238.18	0	6146.19	5391.13	137615	9453.04	10157.6	628.536	37641.6	38404.2	30721.4	1397.31	12046.4	547.376	0	6133.6	4460.36	5144.69	508.805	642.106	9606.15	3748.83	7926.99	45979.1	182581	405.57	9017.62	0	5446.91	20198.7
g__Roseburia	37652	19011.9	3049.46	18604.2	0	8931.17	56886	3968.38	2365.32	592.307	7595.56	9740.76	8142.77	7307.09	25521.4	5739.8	10529.6	2005.59	10375.8	2291.64	62760.3	0	4896.03	50354.7	12755.4	86.6939	28480.5	3601.51	24305.6	0	13149.7	5031.59	9445.75	19262.5	6970	0	18251.4	102835	31623.7	46151.3	37378	12025.8	15644.4	4659.5	7570.64	4598.39	1419.72	2789.08	11967.8
g__Methanobrevibacter	0	25371.5	3208.28	0	0	29306.7	0	9827.93	0	0	0	38963.1	0	206872	0	0	0	0	51161.9	0	0	0	0	277.309	0	0	15752.7	0	63932.9	0	15245.7	0	18484.5	0	26067.8	0	79957.1	34570.5	0	17917.6	0	0	724.171	0	242598	0	6719.98	0	16698.2
g__Romboutsia	3595.98	15397	667.069	20671.3	0	1495.45	7210.9	9114.87	0	296.154	3663.45	34136.9	216.18	0	5855.83	0	1989.92	5895.22	2247.3	298.909	9666.86	0	4180.88	41943	17791.5	2355.19	1767.76	12372.9	30042.9	4083.22	4765.83	4260.32	1782.48	2063.84	6746.96	16163.7	112081	21341.5	78577.7	9146.72	0	0	689.687	10824.4	15006.1	5792.77	0	64837.9	3074.74
g__Escherichia-Shigella	0	1539.7	26047.5	0	0	456.943	0	1612.15	7214.24	1628.85	6618.63	1438.98	3482.9	220869	720.235	2551.02	5379.78	972.408	6024.67	398.545	0	3512.11	0	4644.93	0	491.266	274.984	102469	311.326	0	324.376	954.899	561.411	1100.72	0	2925.83	612.464	59162.7	0	1837.7	6615.58	1082.71	97222.9	1003.58	10004.1	0	0	3379.71	1277.2
g__Parabacteroides	10999.5	11915.9	9751.91	10434.1	0	11631.3	42019.1	186.018	7332.51	0	170.961	13194.3	216.18	1006.76	6983.15	0	229.991	14403.8	2629.82	6077.82	0	8853.44	2530.53	323.527	15686.3	0	39401.3	21028.2	66.7126	8749.76	20660.2	26994.3	7242.21	33847	3708.04	11253.2	0	17327.6	17256.6	334.127	16924.9	13301.9	45.9791	0	0	15407.6	10553.2	0	24692.5
g__Collinsella	2538.34	2878.56	3621.23	0	0	477.714	1246.33	44675.2	1833.13	0	15948.2	15563.1	26494	0	0	637.755	7249.71	12215.9	3538.3	7622.18	743.605	4609.64	1155.24	138.655	990.712	25473.6	0	0	14409.9	0	11003.8	0	37642.6	0	13326.6	0	0	0	50485.6	7851.98	0	0	0	0	40421.8	0	0	0	2459.79
g__Barnesiella	32152.3	2276.07	635.304	6693.57	13104.4	13646	4985.31	465.044	2424.46	0	4884.6	23488.5	0	2175.89	6795.27	0	0	0	0	0	0	2634.08	880.185	0	4004.13	0	0	7900.09	56861.4	0	33859.8	5509.03	2484.25	100165	15222.5	40.9207	0	989.343	0	17625.2	20839.1	0	0	0	2365.82	3404	0	0	56622.5
g__Intestinibacter	0	12719.2	158.826	0	0	103.851	1068.28	124260	0	0	0	18795.2	0	0	9644.89	0	0	1640.94	0	0	6246.28	0	0	0	0	187.837	274.984	11908.2	0	12735.8	798.463	1983.25	0	0	11235.6	572.89	2327.36	7547.28	3290.79	1252.98	0	0	689.687	0	1825.06	0	0	8990.68	1324.5
g__Lachnoclostridium	0	0	3017.69	5807.66	5648.44	6937.23	0	217.021	3370.59	35316.3	2784.22	2413.05	1417.18	8216.42	0	0	2139.91	1397.84	9945.49	249.091	15913.1	8341.26	3080.65	29325.4	1568.63	953.633	1649.91	755.155	2535.08	0	2495.2	697.811	12196.7	3439.74	1533.4	55795.4	11698.1	2204.82	481.58	2088.29	17035.1	11523.1	1172.47	0	3041.77	3344.28	29388.1	754.692	709.555
g__Odoribacter	0	17137.5	127.061	14666.8	7004.07	6002.58	16736.4	0	12713.6	0	1978.26	7283.43	9415.83	1623.8	2880.94	0	0	0	0	0	0	13316.7	8361.76	577.727	11682.1	187.837	12767.1	0	8561.45	0	3942.41	18914.4	5221.13	9906.44	10956.8	0	0	0	1525	14952.2	22051.9	16820.7	0	0	10071.7	19647.7	23472.6	0	4351.94
g__Monoglobus	0	14058.1	5558.91	8071.66	17171.3	11839	8635.27	6479.62	886.997	0	3761.14	3918.44	3482.9	13867.2	11962.2	0	0	3889.63	7363.49	15493.4	0	3658.45	3135.66	4298.29	1816.31	14521.2	5106.85	5344.18	3135.49	0	1472.17	2497.43	631.588	1238.3	8726.44	0	29888.2	3787.77	7544.75	7977.28	18523.6	3828.16	8241.76	25806.5	2703.8	5195.58	0	10139.1	2175.97
g__RF39	0	870.264	0	0	0	0	5519.45	124.012	0	0	22322.6	398.486	0	1851.13	120217	0	0	0	8080.71	0	2676.98	0	0	0	4045.41	0	5499.69	0	52413.9	0	0	44035.6	336.847	18505.8	1170.96	0	0	0	0	2631.25	330.779	0	252.885	3584.23	29606.6	4478.95	0	0	1844.84
g__Dialister	0	0	30081.6	5315.48	0	0	0	12835.2	0	222.115	0	0	0	30754.7	0	13392.9	28878.8	13917.6	0	0	0	0	0	0	0	0	19366.8	0	0	71942.4	0	0	4884.28	0	0	306.905	3337.93	0	137411	0	0	0	11081	0	811.14	0	0	0	0
g__Porphyromonas	0	14794.5	0	0	0	0	0	0	0	0	0	66.4143	0	909.327	0	0	0	0	0	0	0	0	0	0	0	86.6939	0	0	0	0	0	0	0	0	0	265.985	3674.78	141.335	0	0	0	0	0	0	135.19	0	1892.95	0	0
g__Acidaminococcus	0	5623.24	381.182	0	0	0	0	0	0	0	0	0	0	0	0	40816.3	51267.9	2674.12	0	0	0	0	0	92.4364	0	0	0	0	1734.53	0	0	0	23424.9	0	0	0	0	452.271	0	0	0	0	0	0	0	9614.81	0	0	0
g__Veillonella	0	1204.98	1588.26	0	33438.8	41602.6	0	4588.44	1123.53	1258.65	2075.96	0	1321.1	0	9112.54	0	3219.87	0	0	0	0	0	0	0	3054.7	1676.08	0	1394.13	0	2333.27	0	0	42.1059	481.563	7583.36	10639.4	0	10741.4	321.053	542.956	0	580.024	13437.4	2365.59	0	0	0	0	3027.44
g__Haemophilus	0	0	0	0	140759	127653	0	279.027	0	814.423	41128.3	199.243	0	0	0	36033.2	56717.7	0	0	0	0	0	770.162	0	0	1430.45	274.984	0	66.7126	0	0	1873.07	0	0	6468.16	429.668	0	0	0	4886.61	33629.2	0	16954.8	0	0	1134.67	0	0	3595.08
g__Holdemanella	0	0	0	0	30049.7	37801.7	9525.51	0	0	0	0	1748.91	0	0	0	0	0	0	0	0	0	0	0	0	0	0	0	0	0	102178	0	0	0	0	0	0	0	0	0	0	0	0	0	0	0	0	1467.04	0	0
g__Turicibacter	317.292	37019.7	0	7677.92	0	0	0	18229.7	0	1406.73	12944.2	3697.06	0	7501.95	0	0	4639.81	0	0	199.273	15764.4	0	0	46.2182	1073.27	245.633	589.252	8945.69	333.563	0	2046.06	1579.26	0	0	1143.08	695.652	1561.78	1696.02	0	125.298	0	0	689.687	358.423	0	0	0	3609.4	1324.5
g__Tyzzerella	6768.91	0	1143.55	0	0	0	0	0	0	111.058	0	0	2402	0	0	0	0	3160.33	0	0	11302.8	13902.1	935.196	901.255	0	5533.96	0	12198.7	0	0	548.943	0	1712.3	0	2369.8	2066.5	1653.65	33213.7	1605.27	1002.38	0	2629.44	2310.45	0	4664.05	3105.4	0	0	0
g__Fusobacterium	0	0	0	0	0	0	0	1395.13	0	0	0	0	0	0	0	0	0	364.653	0	0	0	0	0	415.964	0	0	0	0	0	0	0	0	0	0	0	327.366	244.985	0	0	0	0	0	0	0	0	0	0	0	0
g__Terrisporobacter	0	4284.38	0	0	0	0	0	30475.9	0	0	0	7305.57	0	0	4227.47	0	79.9968	0	0	0	4015.47	0	0	0	0	0	0	0	466.988	3888.78	1023.03	1799.62	0	0	4851.12	2005.12	0	15659.9	0	1211.21	0	0	0	0	0	0	0	10040.7	23604.5
g__Paraprevotella	0	0	0	0	0	59485.7	0	682.065	0	0	0	11733.2	0	0	2943.57	0	0	0	0	0	0	0	0	0	0	101.143	0	0	155.663	0	0	0	9361.53	0	0	0	0	0	0	0	0	0	0	0	0	1911.02	0	0	17928.1
g__Marvinbryantia	0	5957.96	0	0	0	124.621	0	10820	2483.59	0	7082.67	9298	624.52	13932.2	18068.5	0	2179.91	0	2295.11	0	9071.98	0	2860.6	0	0	6429.8	9545.88	0	1578.87	0	573.895	0	4828.14	1375.89	2202.52	2741.69	1439.29	1045.88	7384.22	2338.89	0	2358.76	275.875	3369.18	0	1194.39	0	0	5392.62
g__Lachnospira	0	870.264	0	0	12652.5	8308.06	18160.8	0	3311.45	0	781.536	132.829	0	0	0	0	1699.93	0	0	249.091	0	4243.8	2200.46	0	5283.8	187.837	15477.7	3194.89	533.701	0	3892.51	5692.67	2147.4	2201.43	20101.5	0	0	2741.89	561.843	7977.28	6174.54	0	8701.55	0	0	5434.46	0	0	2175.97
g__Butyricicoccus	0	1539.7	857.66	0	0	7871.89	0	1953.19	3843.65	0	3883.26	1726.77	10280.6	8378.8	0	0	949.962	5409.02	5355.26	8518.91	0	0	0	3859.22	0	17858.9	3260.53	0	378.038	0	2694.81	0	3228.12	28825	920.04	879.795	459.348	3081.1	0	0	0	0	1367.88	2652.33	0	0	0	4560.97	5534.53
g__Lactobacillus	1269.17	0	74203.5	0	0	62.3105	0	93.0088	0	0	0	177.105	0	552.091	5699.25	7334.18	12499.5	0	0	0	0	0	0	6401.22	0	0	0	0	111.188	0	274.472	0	0	0	0	0	336.855	1441.61	0	208.829	0	10711.1	6885.37	3082.44	0	0	0	0	0
g__Desulfovibrio	11634.1	0	762.365	0	15363.8	13209.8	25816.8	2480.24	1005.26	0	10428.6	17821.2	336.28	2857.89	0	0	0	20420.6	0	0	0	0	0	184.873	7801.86	0	2514.14	0	0	0	0	0	0	0	17954.7	35907.9	0	5285.92	0	0	0	0	0	0	11761.5	0	5442.24	0	0
g__Megasphaera	0	0	0	0	0	0	0	0	0	0	0	0	0	0	0	0	0	0	0	0	0	41120.9	0	199432	0	7816.9	0	232.356	0	0	0	0	0	0	0	1534.53	0	565.339	0	0	0	0	0	0	0	0	0	3314.08	0
g__Erysipelatoclostridium	0	0	571.773	8957.57	0	124.621	0	248.024	0	1221.63	0	0	240.2	1266.56	4070.9	0	0	668.53	0	797.091	0	0	0	3373.93	3426.21	10403.3	274.984	580.889	12542	3694.34	199.616	440.723	84.2117	0	0	1350.38	2909.2	5540.32	2086.84	1336.51	0	1546.73	0	5232.97	4528.86	0	2366.19	0	1182.59
g__Catenibacterium	0	0	0	0	0	0	0	0	0	0	0	1970.29	0	0	0	0	0	0	0	0	0	0	0	0	0	0	0	0	0	0	0	0	0	0	0	0	0	0	0	0	0	0	0	0	0	0	0	0	0
g__Parasutterella	0	0	0	0	0	0	0	0	0	0	1099.04	0	552.46	0	0	0	0	182.326	0	0	0	0	0	161.764	0	187.837	7817.41	290.444	88.9502	0	22357	0	673.694	8048.98	1449.76	0	367.478	989.343	0	877.083	0	0	2333.44	0	0	0	3785.91	0	3122.04
g__Succiniclasticum	0	0	0	0	0	0	178.047	0	0	0	0	0	0	0	0	0	0	0	0	0	0	0	0	0	0	0	667.819	0	0	0	0	0	0	0	0	0	2725.46	207508	0	0	0	0	0	0	0	0	0	0	0
g__Bilophila	0	0	921.191	2067.13	0	1640.84	1068.28	0	0	0	1782.88	664.143	672.56	1656.27	0	0	0	1640.94	0	99.6363	0	0	1925.4	924.364	0	231.184	2435.58	3543.42	2735.22	11374.7	8957.76	0	5108.84	0	0	0	0	0	0	835.317	0	0	2000.09	0	0	1373.54	0	0	2980.13
g__Alloprevotella	0	0	0	0	0	0	0	0	0	0	0	0	0	0	0	0	0	0	0	0	0	0	0	0	0	0	0	0	0	0	0	0	0	0	52693.2	0	0	0	0	0	0	0	0	0	0	0	0	0	0
g__Colidextribacter	4547.86	0	0	0	0	1329.29	1335.35	4526.43	0	0	1660.76	376.348	1801.5	1363.99	939.438	0	39.9984	1458.61	5116.19	0	1041.05	0	0	0	2146.54	4782.61	117.85	7435.38	3357.87	0	2195.77	771.265	631.588	0	1449.76	0	979.942	904.542	0	3967.76	0	2126.75	1459.84	0	0	1552.7	2792.11	0	331.126
g__Sutterella	0	0	0	0	0	6625.68	6676.76	0	0	0	0	154.967	0	0	0	0	0	668.53	0	0	0	0	0	0	0	0	0	2439.73	0	0	0	0	0	0	9228.28	87979.5	0	1752.55	0	2338.89	0	0	8126.81	0	0	0	12635.5	0	0
g__Oscillibacter	0	0	0	787.479	0	768.496	0	372.035	0	0	219.807	841.248	792.659	0	1221.27	0	609.976	0	0	0	0	0	0	0	0	0	1335.64	987.511	1156.35	0	10055.6	0	2442.14	894.331	1589.16	2291.56	367.478	310.936	0	751.785	0	1933.41	1241.44	0	3109.37	0	473.238	0	614.948
g__Cloacibacillus	0	0	0	0	0	415.403	1691.44	0	0	0	0	1527.53	0	2727.98	0	0	0	0	0	0	0	0	0	0	0	0	0	0	0	0	0	0	2161.43	0	0	0	2602.97	282.67	0	0	0	0	0	0	0	0	0	0	0
g__Megamonas	0	0	0	0	0	0	25193.6	0	0	0	0	0	0	0	0	0	0	0	0	0	0	0	0	0	0	43.347	0	0	0	0	0	0	0	0	0	0	0	0	0	0	0	0	0	0	0	0	0	0	0
g__Enterococcus	0	0	63.5304	0	0	0	0	0	0	0	0	0	0	2598.08	876.808	0	0	0	0	0	0	0	0	0	0	0	0	1568.4	0	0	0	0	0	0	0	0	0	0	0	1879.46	0	1121.38	3793.28	0	540.76	0	0	0	8609.27
g__Faecalitalea	0	0	1588.26	5217.05	0	0	0	496.047	0	481.25	0	0	0	0	0	0	0	0	3490.48	348.727	0	0	0	1016.8	0	0	117.85	7261.11	2068.09	0	0	0	617.553	0	0	0	796.203	2346.16	0	0	992.337	0	1092	0	0	0	0	9253.18	0
g__Enterorhabdus	2538.34	1941.36	0	295.305	0	913.887	1335.35	5983.57	0	0	0	5800.18	0	0	0	0	0	0	0	0	0	0	0	0	0	0	0	0	0	0	0	220.361	0	0	3485	0	0	0	0	0	0	0	0	0	0	0	0	0	0
g__Coprobacter	0	736.377	0	0	0	2700.12	0	0	0	0	1807.3	0	0	0	0	6377.55	8959.64	13978.4	0	0	0	0	0	670.164	784.314	476.817	314.268	0	177.9	0	4341.64	0	98.247	0	1003.68	163.683	0	1413.35	0	0	0	1740.07	160.927	0	0	0	0	0	0
g__Butyricimonas	0	2677.73	0	0	0	5130.23	7032.85	0	1537.46	0	0	2479.47	1032.86	0	375.775	0	0	0	0	0	0	0	1430.3	0	4416.92	0	0	0	6270.99	0	2969.28	4517.41	2007.05	0	1923.72	0	0	367.47	321.053	0	0	0	0	0	0	4896.98	13771.2	0	2270.58
g__Butyrivibrio	0	76047.7	0	0	0	726.956	0	0	0	0	0	8656	0	3962.07	4290.1	0	0	0	0	0	0	0	0	0	0	0	0	0	0	0	0	2423.98	0	0	0	0	0	0	0	10190.9	0	0	0	716.846	0	0	0	0	0
g__Pseudomonas	0	401.66	1715.32	492.174	0	747.726	0	279.027	0	2776.44	97.692	66.4143	264.22	0	1002.07	0	149.994	546.979	13675.1	946.545	0	0	0	924.364	990.712	982.531	0	929.422	511.463	0	99.8079	661.084	0	481.563	83.64	0	581.84	706.674	802.633	0	0	1392.06	0	1003.58	0	0	0	2657.83	0
g__Eisenbergiella	0	0	4605.95	0	0	3344	0	248.024	0	0	317.499	464.9	408.34	1006.76	0	0	0	0	0	1046.18	0	1317.04	0	693.273	0	1285.96	0	0	978.452	0	648.751	0	505.27	0	0	1227.62	0	2798.43	0	0	0	0	4069.15	0	1689.87	0	2082.25	0	331.126
g__Gastranaerophilales	0	0	0	0	0	14892.2	4273.12	0	0	0	146.538	0	2522.1	1396.47	0	0	0	0	0	0	0	0	0	0	0	0	10449.4	0	289.088	0	0	4150.14	224.565	0	1338.24	0	0	0	0	12822.1	0	0	0	0	1284.3	537.474	0	0	0
g__Frisingicoccus	0	0	317.652	0	0	0	0	0	0	0	1050.19	0	0	584.567	0	0	0	2309.47	0	0	0	0	0	0	4334.37	0	0	0	3847.09	0	374.28	0	449.129	0	0	0	1071.81	819.742	481.58	2255.36	0	2281.43	436.802	0	2163.04	0	2744.78	0	0
g__Negativibacillus	0	0	0	0	0	0	0	558.053	0	0	1611.92	5313.14	984.819	0	0	0	0	0	0	0	2528.26	0	0	161.764	1238.39	57.796	982.087	0	2357.18	0	0	0	1796.52	0	250.92	0	0	0	0	542.956	0	5297.55	1965.61	0	3176.96	0	0	0	0
g__Peptococcus	17028	0	0	0	0	186.931	0	22880.2	0	0	0	3453.54	0	0	0	0	0	0	0	0	0	0	0	0	0	0	707.102	0	533.701	0	0	0	561.411	0	613.36	0	0	4607.51	240.79	375.893	0	0	264.38	0	0	0	1135.77	0	0
g__Mogibacterium	0	0	95.2956	0	0	62.3105	0	217.021	0	0	0	1903.88	0	0	0	0	1049.96	0	5450.89	0	0	0	0	231.091	0	72.2449	0	522.8	0	0	0	220.361	0	0	641.24	0	0	0	0	0	0	0	0	0	0	0	3501.96	0	0
g__Methanosphaera	18720.3	0	0	0	0	0	4006.05	0	0	0	0	8478.89	0	0	0	0	0	0	0	0	0	0	0	0	0	0	0	0	0	0	0	1101.81	0	0	0	0	0	0	0	12989.2	0	0	0	0	0	0	0	0	0
g__Succinivibrio	0	0	0	0	0	0	0	0	0	0	0	0	0	0	0	0	0	0	0	0	0	0	0	0	0	0	0	0	0	0	0	0	0	0	0	0	0	0	0	0	0	0	0	0	0	0	0	0	0
g__Flavonifractor	0	0	317.652	0	0	0	0	0	0	0	219.807	154.967	360.3	0	0	0	259.99	303.877	0	0	0	0	0	0	0	982.531	0	0	0	0	374.28	0	449.129	0	139.4	3887.47	0	0	0	710.02	0	850.702	586.234	0	0	597.193	0	0	0
g__Peptoclostridium	0	0	0	0	0	0	0	0	0	0	0	0	0	0	0	0	0	0	0	0	0	0	0	0	0	0	0	0	0	0	0	0	0	0	0	0	0	0	0	0	0	0	0	0	0	0	0	0	0
g__Sellimonas	0	0	7941.3	0	0	0	0	0	0	0	293.076	0	0	617.043	0	0	0	0	1004.11	0	0	0	0	0	2848.3	43.347	0	0	289.088	0	0	0	6484.3	0	0	286.445	2051.75	0	0	0	0	0	367.833	5376.34	1689.87	2567.93	0	0	0
g__Lactococcus	0	0	0	0	0	166.161	0	465.044	0	148.077	0	0	0	584.567	0	0	0	0	0	99.6363	0	0	0	0	0	115.592	0	1045.6	0	0	0	0	0	0	0	0	459.348	0	0	0	0	232.01	0	0	0	0	0	0	1513.72
g__Actinomyces	0	0	0	0	0	540.024	0	620.059	0	296.154	879.228	0	816.679	0	0	0	129.995	0	0	348.727	0	0	0	1825.62	0	1069.23	0	1916.93	422.513	0	0	0	0	0	0	572.89	704.333	0	882.896	0	0	0	425.307	1290.32	0	0	0	0	0
g__Hungatella	0	0	349.417	0	0	0	0	0	0	0	219.807	0	0	0	0	0	0	0	0	0	0	0	0	0	0	231.184	0	0	0	0	0	0	0	0	0	1186.7	0	0	0	0	0	734.697	436.802	0	1013.92	0	5820.83	0	0
g__Intestinimonas	0	0	381.182	0	0	0	0	0	0	0	0	154.967	456.38	779.423	0	0	0	2552.57	0	0	0	0	0	0	577.915	0	1453.49	0	1912.43	0	224.568	0	701.764	0	0	0	1255.55	706.674	561.843	1085.91	0	0	597.729	0	0	0	0	0	0
g__Weissella	0	0	0	0	0	0	0	0	0	0	122.115	0	0	0	0	0	0	0	0	0	0	0	0	0	0	0	0	0	0	0	0	0	0	0	0	0	0	0	0	0	0	0	0	0	0	0	0	0	0
g__Chloroplast	0	0	0	0	0	0	0	93.0088	0	0	73.269	0	0	714.471	0	0	0	0	0	498.182	0	0	0	0	0	260.082	0	0	133.425	0	0	0	0	0	223.04	0	0	0	0	0	0	0	0	0	0	0	0	0	0
g__Eggerthella	0	0	952.956	0	0	0	0	0	0	777.403	0	0	1056.88	2403.22	0	0	0	0	0	1394.91	0	0	0	716.382	0	3670.04	0	0	911.739	0	0	0	238.6	0	0	1104.86	3368.55	0	1605.27	0	0	0	0	1075.27	0	0	0	0	0
g__Howardella	1903.75	0	794.13	0	0	0	1691.44	4712.45	0	0	0	0	0	0	0	0	0	0	0	0	0	0	0	0	0	0	0	638.978	0	0	0	0	0	0	0	0	0	0	0	2004.76	0	0	0	0	0	0	236.619	0	0
g__Senegalimassilia	0	2276.07	508.243	0	0	0	623.164	3875.37	0	0	0	0	0	0	313.146	0	679.973	3403.43	0	0	0	0	0	0	0	0	0	0	0	0	0	0	0	0	0	0	0	0	13243.4	3633.63	0	0	0	0	0	0	0	0	0
g__Ruminiclostridium	3595.98	0	0	0	0	0	0	1147.11	0	0	0	0	0	0	2004.13	0	0	0	0	0	0	0	0	0	0	0	196.417	0	1623.34	0	0	0	0	0	0	0	122.493	1102.41	0	1837.7	0	0	172.422	0	1081.52	0	473.238	0	0
g__Parvimonas	0	0	0	0	0	83.0806	0	124.012	0	0	0	0	0	0	0	0	0	0	0	0	0	0	0	0	0	0	0	0	0	0	0	0	28.0706	0	55.76	0	275.609	0	0	0	0	0	0	0	0	0	0	0	0
g__Slackia	0	0	0	0	0	0	356.094	3162.3	0	0	4225.18	1129.04	0	0	0	0	0	0	0	0	0	0	0	0	0	0	0	0	0	0	0	0	0	0	529.72	0	0	0	0	0	0	0	0	0	0	0	0	0	0
g__Izemoplasmatales	1586.46	0	0	0	0	0	0	0	0	0	0	0	0	0	0	0	0	0	0	0	0	0	0	0	288.958	0	1532.06	0	711.601	0	0	0	0	0	0	61.3811	0	0	963.159	960.615	0	0	0	0	0	0	0	0	0
g__Peptostreptococcus	0	0	0	0	0	0	0	93.0088	0	0	0	0	0	0	0	0	0	0	0	0	0	0	0	0	0	0	0	0	0	0	0	0	0	0	0	0	1868.01	0	0	0	0	0	0	0	0	0	0	0	0
g__Solobacterium	0	0	0	0	0	0	0	0	4021.05	0	0	0	0	0	0	0	5549.78	0	0	0	0	0	0	0	0	0	0	0	0	0	0	0	0	0	0	0	0	0	0	0	0	0	0	0	0	0	0	0	0
g__Hafnia-Obesumbacterium	0	0	0	0	0	0	0	0	0	0	0	0	0	0	0	0	0	0	0	0	0	0	0	0	0	0	0	0	0	0	0	0	0	0	0	0	0	0	0	0	0	0	0	0	0	0	0	0	0
g__Sarcina	0	0	0	0	0	0	0	0	0	0	0	0	0	34327.1	0	0	0	0	0	0	0	0	0	0	0	0	0	0	0	0	0	0	0	0	0	0	0	0	0	0	0	0	0	0	0	0	0	0	0
g__Oscillospira	0	0	0	0	0	83.0806	0	0	0	0	0	575.591	144.12	0	0	0	0	0	0	0	0	0	0	0	412.797	0	353.551	0	1445.44	0	2495.2	0	940.364	0	0	0	0	226.136	0	125.298	0	0	0	0	0	0	0	0	0
g__Gemella	0	0	0	0	0	166.161	0	0	0	333.173	97.692	0	168.14	97.4279	0	0	19.9992	0	0	0	0	0	0	0	0	130.041	0	580.889	0	0	0	0	0	0	0	0	551.217	0	0	0	0	0	344.843	0	0	0	473.238	0	0
g__Anaerotruncus	0	0	0	0	0	0	0	0	0	0	0	0	0	487.14	0	0	59.9976	0	0	0	0	0	0	0	0	0	746.386	0	956.214	0	0	0	617.553	0	0	1186.7	0	0	240.79	0	0	1972.08	298.864	143.369	0	0	236.619	0	0
g__Shuttleworthia	0	0	0	0	0	0	0	0	0	0	0	376.348	0	0	0	0	0	0	0	0	0	0	0	0	4127.97	0	0	0	155.663	0	0	0	0	0	0	0	0	0	1284.21	2756.55	0	0	0	0	1284.3	0	0	0	0
g__Angelakisella	0	1071.09	0	0	0	290.782	0	620.059	236.532	0	0	398.486	144.12	0	407.09	0	159.994	0	478.149	0	0	0	0	0	0	0	0	0	333.563	0	523.991	0	322.812	0	446.08	0	214.362	339.203	0	0	0	0	0	0	0	0	0	0	0
g__Candidatus_Stoquefichus	0	0	476.478	0	0	0	0	0	0	0	0	0	0	422.188	0	0	0	0	0	0	0	0	0	577.727	0	0	0	0	0	0	0	0	0	0	0	0	0	0	0	0	0	0	1080.51	0	0	0	0	0	0
g__Eubacterium	0	0	0	0	0	0	0	0	0	0	0	0	144.12	0	0	0	0	0	0	0	0	0	0	0	0	0	0	0	200.138	0	0	0	0	0	0	122.762	673.71	0	0	0	0	0	0	0	0	0	0	0	0
g__Paludicola	0	0	0	0	2711.25	2056.25	0	0	0	0	0	0	0	0	0	0	0	0	0	0	0	0	0	0	0	0	0	0	956.214	0	0	0	0	0	0	0	0	0	0	0	0	0	1379.37	0	0	0	0	0	0
g__Allisonella	0	0	0	0	0	0	2581.68	124.012	0	0	0	0	0	0	0	0	1719.93	0	0	0	0	0	0	0	0	0	0	8539.06	0	0	0	0	0	0	1143.08	0	0	0	0	0	0	0	0	0	0	0	0	0	0
g__Gordonibacter	0	0	285.887	0	0	0	0	0	0	0	244.23	0	312.26	487.14	0	0	0	0	382.519	398.545	743.605	0	0	92.4364	0	0	235.701	0	0	0	74.8559	0	0	0	0	306.905	1653.65	0	1123.69	2004.76	0	0	0	1362.01	0	0	0	0	0
g__Hydrogenoanaerobacterium	0	0	0	0	0	0	0	0	0	0	0	0	0	0	0	0	0	0	0	0	0	0	0	0	0	0	0	0	622.651	0	0	0	0	0	362.44	0	0	0	0	0	0	0	0	0	0	0	0	0	0
g__Granulicatella	0	0	0	0	0	0	0	558.053	0	777.403	0	0	0	0	0	0	0	0	0	0	0	0	0	184.873	0	274.531	0	2614	0	0	0	0	0	0	0	347.826	0	0	0	0	0	0	678.192	0	0	0	0	0	0
g__Anaerosporobacter	0	803.32	0	0	0	0	0	0	0	0	0	0	0	0	6701.32	0	0	0	0	0	0	0	0	0	0	0	0	0	1289.78	0	0	0	0	1238.3	0	0	0	0	0	0	0	0	0	0	0	0	0	0	1892.15
g__Fournierella	0	0	0	0	0	0	0	0	0	0	0	265.657	192.16	129.904	0	0	0	0	0	0	0	0	0	0	0	0	0	0	0	0	199.616	918.172	407.023	1857.46	0	0	122.493	706.674	0	292.361	0	696.029	0	0	0	0	0	0	283.822
g__Cellulosilyticum	0	0	0	0	0	0	0	0	0	0	0	0	0	0	0	0	0	0	0	0	0	0	0	0	0	0	0	0	0	0	0	0	0	0	0	0	0	989.343	0	0	0	0	0	0	0	0	0	0	0
g__Anaerococcus	0	0	412.947	0	0	0	0	0	0	0	0	0	0	0	0	0	0	0	0	0	0	0	0	0	0	2181.8	0	0	0	0	0	0	0	0	0	0	275.609	0	0	0	0	0	0	0	0	0	0	0	0
g__Coprobacillus	2009.52	0	0	0	0	41.5403	0	0	0	0	0	66.4143	1056.88	0	0	0	0	0	0	0	0	0	0	277.309	0	43.347	0	290.444	0	0	0	0	0	0	0	0	91.8695	0	0	125.298	0	0	0	0	1554.68	0	0	0	0
g__Epulopiscium	0	0	0	0	0	0	0	1209.11	0	0	0	0	0	0	0	0	0	0	0	0	0	0	0	0	0	0	0	0	0	0	0	0	0	0	0	0	0	0	0	0	0	0	0	0	0	0	0	0	0
g__Moryella	0	0	0	0	0	456.943	0	279.027	0	0	0	0	336.28	227.332	0	0	229.991	0	0	0	0	0	0	0	0	0	0	0	0	0	0	0	308.776	756.742	0	0	0	0	481.58	0	0	0	0	0	0	0	0	0	0
g__Paenibacillus	0	0	0	0	0	0	0	0	0	0	0	0	0	0	0	0	0	0	0	0	0	0	0	0	0	0	0	0	0	0	0	0	0	0	0	0	0	0	0	0	0	0	0	0	0	0	0	0	0
g__Adlercreutzia	0	0	0	0	0	0	0	0	0	0	0	0	1801.5	0	0	0	0	0	0	0	0	0	0	554.618	0	765.796	0	0	822.789	0	0	0	364.917	0	0	0	0	0	0	0	0	0	0	0	0	0	0	0	0
g__Pyramidobacter	0	0	0	0	0	0	0	0	0	0	0	0	0	0	0	0	0	0	0	0	0	0	0	0	0	0	0	0	0	0	0	0	0	0	0	0	0	0	0	0	0	0	0	0	0	0	378.591	0	0
g__Ralstonia	0	0	0	0	0	0	0	0	0	0	0	0	0	0	0	0	0	0	0	0	0	0	0	0	0	0	0	0	0	0	0	0	0	0	0	0	0	0	0	0	0	0	0	0	0	0	0	0	0
g__Holdemania	0	0	95.2956	0	0	0	0	93.0088	0	0	0	88.5524	0	0	0	0	0	0	0	0	0	0	0	0	0	534.613	78.5669	0	66.7126	0	0	0	0	0	55.76	0	0	395.737	321.053	0	0	270.678	1402.36	0	0	0	0	0	0
g__Rikenella	0	0	0	0	0	0	0	0	0	0	0	0	0	0	0	0	0	0	0	0	0	0	0	0	0	0	0	0	0	0	0	0	0	0	501.84	0	0	0	0	0	0	0	0	0	0	0	0	0	0
g__Campylobacter	0	0	952.956	0	0	0	0	0	946.13	0	0	0	0	0	0	0	0	0	0	0	0	0	0	0	0	0	0	0	0	0	0	0	0	0	0	143.223	122.493	0	0	208.829	0	0	0	0	0	0	0	0	0
g__Anaerofustis	0	0	0	0	0	0	0	124.012	0	0	0	0	0	0	0	0	0	0	0	0	0	0	0	0	0	28.898	0	0	378.038	0	149.712	0	0	0	0	143.223	428.725	169.602	0	167.063	0	0	0	0	0	0	0	0	0
g__Clostridium_sensu_stricto_2	0	0	0	0	0	0	0	0	0	0	0	0	0	0	0	0	0	0	0	0	0	0	0	0	0	0	0	0	0	0	0	0	0	0	0	0	0	0	0	0	0	0	0	0	0	0	0	0	0
g__Peptoniphilus	0	0	0	0	0	0	0	0	0	0	0	0	0	0	0	0	0	0	0	0	0	0	0	92.4364	0	1950.61	0	0	0	0	0	0	0	0	0	0	214.362	0	0	0	0	0	0	0	0	0	0	0	0
g__Mitochondria	0	0	0	0	0	0	0	0	0	0	0	0	0	0	0	0	0	0	0	0	0	0	0	0	0	765.796	0	0	0	0	0	0	0	0	55.76	0	0	0	0	0	0	0	0	0	0	0	0	0	0
g__Leuconostoc	0	0	0	0	0	0	0	62.0059	0	0	0	0	0	0	0	0	0	0	0	0	0	0	0	0	0	0	0	0	0	0	0	0	0	0	0	0	0	0	0	250.595	0	0	0	0	0	0	0	0	0
g__Rothia	0	0	0	0	0	0	0	0	0	1517.79	0	0	0	0	0	0	0	0	0	0	0	0	0	161.764	0	0	0	0	0	0	0	0	0	0	0	0	0	0	0	0	0	0	459.791	0	0	0	0	0	0
g__Aggregatibacter	0	0	0	0	0	186.931	0	0	0	0	0	0	0	0	0	0	0	0	0	0	0	0	0	0	0	0	0	0	0	0	0	0	0	0	0	0	0	0	0	0	0	0	0	0	0	0	0	0	0
g__Clostridioides	0	0	0	0	0	0	0	0	0	0	0	0	0	0	0	0	0	0	0	0	0	0	0	0	0	0	0	0	0	0	0	0	0	0	0	0	0	0	0	0	0	0	0	0	0	0	0	0	0
g__Pediococcus	0	0	0	0	0	0	0	0	0	0	0	0	0	0	0	0	0	0	0	0	0	0	0	0	0	0	0	0	0	0	0	0	0	0	0	0	0	0	0	0	0	0	0	0	0	0	0	0	0
g__Methanomassiliicoccus	0	0	0	0	0	41.5403	0	0	0	0	0	0	0	0	0	0	0	0	0	0	0	0	0	0	0	0	0	0	133.425	0	0	0	0	0	0	0	0	0	0	0	0	0	0	0	0	0	0	0	0
g__Catenibacillus	0	0	0	0	0	0	0	0	0	0	0	0	0	0	0	0	0	0	0	0	0	0	0	1086.13	0	173.388	0	0	400.276	0	0	0	0	0	0	81.8414	0	0	0	0	0	0	57.4739	0	0	0	0	229.689	0
g__Parvibacter	0	0	0	0	0	0	0	0	0	0	0	0	0	0	0	0	0	0	0	0	0	0	0	0	0	0	0	0	0	0	0	0	0	0	0	0	0	0	0	0	0	0	0	0	0	0	0	0	0
g__Candidatus_Soleaferrea	0	0	0	0	0	0	0	0	0	0	0	110.69	120.1	811.899	0	0	0	0	0	0	0	0	0	0	0	0	0	0	600.414	0	0	0	56.1411	0	167.28	0	183.739	0	0	0	0	0	0	0	0	0	0	0	0
g__Dysgonomonas	0	0	0	0	0	0	0	0	0	0	0	0	0	0	0	0	0	0	0	0	0	0	0	0	0	0	0	0	0	0	0	0	0	0	0	0	0	0	0	0	0	0	0	0	0	0	0	0	0
g__Christensenella	0	0	0	0	0	166.161	0	0	0	0	244.23	0	0	0	0	0	0	0	0	0	0	0	0	0	0	0	0	290.444	0	0	0	0	0	0	0	0	0	0	0	0	0	0	0	0	0	0	0	0	0
g__Lawsonella	0	0	0	0	0	0	0	0	0	0	0	0	0	0	0	0	0	0	0	0	0	0	0	0	0	231.184	0	0	0	0	0	0	0	0	0	0	0	0	0	0	0	0	0	0	0	0	0	0	0
g__Merdibacter	0	0	0	0	0	0	0	0	0	0	0	0	0	0	0	0	0	1397.84	0	0	0	0	0	0	0	0	0	0	244.613	0	0	514.177	0	0	0	0	0	0	0	417.659	0	0	540.255	0	0	0	0	0	0
g__Dielma	0	0	0	0	0	0	0	0	0	0	0	0	0	0	0	0	0	0	0	0	0	0	0	0	0	0	0	0	0	0	0	0	0	0	0	0	0	0	0	0	0	0	0	0	0	0	0	0	0
g__Clostridium_sensu_stricto_13	0	0	0	0	0	0	0	0	0	0	0	0	0	0	0	0	0	0	0	0	0	0	0	0	0	0	0	0	0	0	0	0	0	0	0	0	0	0	0	0	0	0	0	0	0	0	0	0	0
g__Alloscardovia	0	0	0	0	0	0	0	0	0	0	0	0	0	0	0	0	0	0	0	0	0	0	0	0	0	0	0	0	0	0	0	0	0	0	0	0	0	0	0	0	0	0	0	0	0	0	0	0	0
g__Atopobium	0	0	0	0	0	41.5403	0	0	0	0	0	0	0	0	0	0	0	0	0	0	0	0	0	46.2182	0	101.143	0	8132.44	0	0	0	0	0	0	0	0	0	0	0	0	0	0	0	0	0	0	0	262.502	0
g__Acetitomaculum	0	0	0	0	0	0	0	0	0	0	0	0	0	0	0	0	0	0	0	0	0	0	0	0	0	0	0	0	0	0	0	0	0	0	0	0	0	0	0	0	0	0	0	0	0	0	0	0	0
g__Neisseria	0	0	0	0	0	0	0	62.0059	236.532	0	0	0	0	0	0	0	0	0	0	0	0	0	0	0	0	0	0	0	0	0	0	0	0	0	0	0	61.2464	0	0	0	0	0	149.432	0	0	0	0	0	0
g__Victivallis	0	0	0	0	0	0	0	124.012	0	0	0	0	0	0	0	0	0	0	0	0	0	0	0	0	0	0	0	0	0	0	0	0	0	0	0	0	0	0	0	0	0	0	0	0	0	0	0	0	0
g__Libanicoccus	0	0	0	0	0	0	0	744.071	0	0	0	0	0	0	0	0	0	0	0	0	0	0	0	0	0	0	0	0	0	0	0	0	0	0	0	0	0	0	0	0	0	0	0	0	0	0	0	0	0
g__Paeniclostridium	0	0	0	0	0	0	0	0	0	0	0	0	0	0	0	0	0	0	0	0	0	0	0	0	0	0	0	0	0	0	0	0	0	0	0	0	0	0	0	0	0	0	0	0	0	0	0	0	0
g__Elusimicrobium	0	0	0	0	0	0	0	0	0	0	0	0	0	0	0	0	0	0	0	0	0	0	0	0	0	0	0	0	0	0	0	0	0	0	0	0	0	0	0	0	0	0	0	0	0	0	0	0	0
g__Sanguibacteroides	0	0	0	0	0	0	0	0	0	0	0	0	0	0	0	0	0	0	0	0	0	0	0	0	0	0	0	0	0	0	0	0	0	0	0	0	0	0	0	0	0	0	0	0	0	0	0	0	0
g__Eikenella	0	0	0	0	0	0	0	0	0	0	0	0	0	0	0	0	0	0	0	0	0	0	0	0	0	0	0	0	0	0	0	0	0	0	0	0	0	0	0	0	0	0	0	0	0	0	0	0	0
g__Enorma	0	0	0	0	0	0	0	0	0	0	0	0	0	0	0	0	0	0	0	0	0	0	0	0	0	0	0	0	0	0	0	0	0	0	0	0	0	650.14	0	0	0	0	0	0	0	0	0	0	0
g__Lactonifactor	0	0	285.887	0	0	0	0	0	0	0	0	0	0	324.76	0	0	0	0	0	0	0	0	0	0	0	0	0	0	0	0	0	0	196.494	0	0	634.271	0	0	0	0	0	0	0	0	0	0	0	0	0
g__Muribaculum	0	0	0	0	0	0	0	0	0	0	0	0	0	0	0	0	0	0	0	0	0	0	0	0	0	0	0	0	0	0	0	0	0	0	0	0	0	0	0	0	0	0	0	0	0	0	0	0	0
g__Caproiciproducens	0	0	0	0	0	0	0	0	0	0	488.46	154.967	0	0	0	0	0	0	0	0	0	0	0	0	0	0	0	0	0	0	0	0	0	0	0	0	0	0	0	334.127	0	0	0	0	0	0	0	0	0
g__Fenollaria	0	0	0	0	0	0	0	0	0	0	0	0	0	0	0	0	0	0	0	0	0	0	0	0	0	43.347	0	0	0	0	0	0	0	0	0	0	0	0	0	0	0	0	0	0	0	0	0	0	0
g__Morganella	0	0	0	0	0	0	0	0	0	0	0	0	0	0	0	0	0	0	0	0	0	0	0	0	0	0	0	0	0	0	0	0	0	0	0	0	0	0	0	0	0	0	0	0	0	0	0	0	0
g__Anaerofilum	0	133.887	0	0	0	0	0	0	0	0	0	354.21	72.06	0	0	0	89.9964	0	0	0	0	0	0	0	0	0	0	232.356	88.9502	0	99.8079	0	140.353	0	139.4	0	91.8695	0	0	0	0	0	0	0	0	0	0	0	0
g__Pseudoflavonifractor	0	0	0	0	0	0	0	0	0	0	0	0	0	0	0	0	0	0	0	0	0	0	0	0	0	0	667.819	0	0	0	0	0	294.741	0	0	0	0	0	0	0	0	0	149.432	0	0	0	0	0	0
g__Myroides	0	0	0	0	0	0	0	0	0	0	0	0	0	0	0	0	0	0	0	0	0	0	0	0	0	0	0	0	0	0	0	0	0	0	0	0	0	0	0	0	0	0	0	0	0	0	0	0	0
g__Anaeroplasma	0	0	0	0	0	0	0	0	0	0	0	0	0	0	0	0	0	0	0	0	0	0	0	0	0	0	0	0	0	0	0	0	0	0	0	0	0	0	0	0	0	0	0	0	0	0	0	0	0
g__Anaerovibrio	0	0	0	0	0	0	0	0	0	0	0	0	0	0	0	0	0	0	0	0	0	0	0	0	0	0	0	0	0	0	0	0	0	0	0	0	0	0	0	0	0	0	0	0	0	0	0	0	0
g__Wolinella	0	0	0	0	0	0	0	0	0	0	0	0	0	0	0	0	0	0	0	0	0	0	0	0	0	0	0	0	0	0	0	0	0	0	0	0	0	0	0	0	0	0	0	0	0	0	0	0	0
g__Flavobacterium	0	0	0	0	0	0	0	0	0	0	0	0	0	0	0	0	0	0	0	0	0	0	0	0	0	0	0	0	0	0	0	0	0	0	0	0	0	0	0	0	0	0	0	0	0	0	0	0	0
g__Bacillus	0	0	0	0	0	0	0	0	0	0	0	0	0	0	0	0	0	0	0	0	0	0	0	0	0	0	0	0	0	0	0	0	0	0	0	0	153.116	0	0	0	0	0	0	0	0	0	0	0	0
g__Staphylococcus	0	0	0	0	0	0	0	93.0088	0	0	0	0	0	0	0	0	0	0	0	0	0	0	0	0	0	72.2449	0	0	0	0	0	0	0	0	0	0	244.985	0	0	0	0	0	0	0	0	0	0	328.127	0
g__Fretibacterium	0	0	0	0	0	0	0	0	0	0	0	0	0	0	0	0	0	0	0	0	0	0	0	0	0	0	0	0	0	0	0	0	0	0	0	0	0	0	0	0	0	0	0	0	0	0	0	0	0
g__Selenomonas	0	0	412.947	0	0	0	0	0	0	0	0	0	0	0	0	0	0	0	0	0	0	0	0	0	0	0	0	0	0	0	0	0	0	0	0	0	0	0	0	0	0	0	0	0	0	0	0	0	0
g__Oribacterium	0	0	0	0	0	0	0	0	0	0	0	110.69	0	0	0	0	0	0	0	0	0	0	0	0	0	0	0	406.622	0	0	0	0	0	0	0	0	0	0	0	0	0	0	0	0	0	0	0	0	0
g__Methylobacterium-Methylorubrum	0	0	0	0	0	0	0	0	0	0	0	0	0	0	0	0	0	0	239.074	0	0	0	0	0	0	0	0	0	0	0	0	0	0	0	0	0	0	0	0	0	0	0	0	0	0	0	0	0	0
g__Tannerellaceae	0	0	0	0	0	0	0	0	0	0	0	0	0	0	0	0	0	0	0	0	0	0	0	0	0	0	0	0	0	0	0	0	0	0	0	0	0	0	0	0	0	0	0	0	0	0	0	0	0
g__Verrucomicrobium	0	0	0	0	0	0	0	0	0	0	0	0	0	0	0	0	0	0	0	0	0	0	0	0	0	0	0	0	0	0	0	0	0	0	0	0	0	0	0	0	0	0	0	0	0	0	0	0	0
g__Anaeroglobus	0	0	0	0	0	0	0	0	0	0	0	0	0	0	0	0	0	0	0	0	0	0	0	0	0	0	0	0	0	0	0	0	0	0	0	0	0	0	0	0	0	0	0	0	0	0	0	0	0
g__Leptotrichia	0	0	0	0	0	0	0	0	0	0	0	0	0	0	0	0	0	0	0	0	0	0	0	0	0	0	0	0	0	0	0	0	0	0	0	0	0	0	0	0	0	0	0	0	0	0	0	0	0
g__Sphingobacterium	0	0	0	0	0	0	0	0	0	0	0	0	0	0	0	0	0	0	0	0	0	0	0	0	0	0	0	0	0	0	0	0	0	0	0	0	0	0	0	0	0	0	0	0	0	0	0	0	0
g__Pantoea	0	0	0	0	0	0	0	0	0	0	0	0	0	0	0	0	0	0	0	0	0	0	0	0	0	0	0	0	0	0	0	0	0	0	0	0	0	0	0	0	0	0	0	0	0	0	0	0	0
g__Faecalibaculum	0	0	0	0	0	0	0	0	0	0	0	0	0	0	0	0	0	0	0	0	0	0	0	0	0	0	0	0	0	0	0	0	0	0	0	0	0	0	0	0	0	0	0	0	0	0	0	0	0
g__Comamonas	0	0	0	0	0	1350.06	0	0	0	0	0	0	0	0	0	0	0	0	0	0	0	0	0	0	0	0	0	0	0	0	0	0	0	0	0	0	0	0	0	0	0	0	0	0	0	0	0	0	0
g__Corynebacterium	0	0	0	0	0	62.3105	0	0	0	0	0	0	0	0	0	0	0	0	0	0	0	0	0	0	0	549.062	0	0	0	0	0	0	0	0	0	61.3811	183.739	0	0	0	0	0	0	0	0	0	0	0	0
g__Finegoldia	0	0	0	0	0	0	0	0	0	0	0	0	0	0	0	0	0	0	0	0	0	0	0	0	0	910.286	0	0	0	0	0	0	0	0	0	163.683	91.8695	0	0	0	0	0	0	0	0	0	0	0	0
g__Proteus	0	0	0	0	0	0	0	0	0	0	0	0	0	0	0	0	0	0	0	0	0	0	0	0	0	0	0	0	0	0	0	0	0	0	0	0	0	0	0	0	0	0	0	0	0	0	0	0	0
g__Helicobacter	0	0	0	0	0	0	0	0	0	0	0	0	0	0	0	0	0	0	0	0	0	0	0	0	0	0	0	0	0	0	0	0	0	0	0	0	0	0	2889.48	0	0	0	0	0	0	0	0	0	0
g__Phocea	0	0	0	0	0	0	0	0	0	0	0	0	0	0	0	0	0	0	0	0	0	0	0	0	0	0	0	0	0	0	0	0	0	0	0	0	0	0	0	0	0	0	0	0	0	0	0	0	0
g__Harryflintia	0	0	0	0	0	0	0	0	0	0	0	0	0	0	0	0	0	0	0	0	0	0	0	0	0	0	0	0	0	0	0	0	0	0	0	0	0	0	0	0	0	0	0	0	0	0	0	0	0
g__Synergistes	0	0	0	0	0	0	0	0	0	0	0	0	0	0	0	0	0	0	0	0	0	0	0	0	0	0	0	0	0	0	0	0	0	0	1003.68	0	0	0	0	0	0	0	0	0	0	0	0	0	0
g__Mitsuokella	0	0	0	0	0	0	0	0	0	0	0	0	0	0	0	0	2479.9	0	0	0	0	0	0	0	0	0	0	0	0	0	0	0	0	0	0	0	0	0	0	0	0	0	0	0	0	0	0	0	0
g__Treponema	0	0	0	0	0	0	0	0	0	0	0	0	0	0	0	0	0	0	0	0	0	0	0	0	0	0	0	0	0	0	0	0	0	0	0	0	0	0	0	0	0	0	0	0	0	0	0	0	0
g__Acetanaerobacterium	0	0	0	0	0	0	0	0	0	0	0	0	0	129.904	0	0	0	0	0	0	0	0	0	0	0	0	0	0	0	0	0	0	0	0	0	0	0	0	0	0	0	0	0	0	0	0	0	0	0
g__Anaerocolumna	0	0	0	0	0	0	0	0	0	0	0	0	0	0	0	0	0	0	0	0	0	0	0	0	0	0	0	0	0	0	0	0	0	0	0	0	0	0	0	0	0	0	0	0	0	0	0	0	0
g__Lachnoanaerobaculum	0	0	0	0	0	0	0	0	0	0	0	0	0	0	0	0	0	0	0	0	0	0	0	0	0	0	0	0	0	0	0	0	0	0	0	0	0	0	0	0	0	0	0	0	0	0	0	0	0
g__Papillibacter	0	0	0	0	0	0	0	0	0	0	0	0	0	0	0	0	0	0	0	0	0	0	0	0	0	0	0	0	0	0	0	0	0	0	0	0	275.609	84.8009	0	0	0	0	0	0	0	0	0	0	0
g__Micrococcus	0	0	0	0	0	0	0	0	0	0	0	0	0	0	0	0	0	0	0	0	0	0	0	0	0	0	0	0	0	0	0	0	0	0	0	0	0	0	0	0	0	0	0	0	0	0	0	0	0
g__Anaerostignum	0	0	0	0	0	0	0	0	0	0	0	0	0	0	0	0	0	0	0	0	0	0	0	0	0	0	0	0	0	0	0	0	0	0	0	0	0	56.5339	0	0	0	0	0	0	0	0	0	0	0
g__Sedimentibacter	0	0	0	0	0	0	0	0	0	0	0	0	0	0	0	0	0	0	0	0	0	0	0	0	0	0	0	0	0	0	0	0	0	0	0	0	0	0	0	0	0	0	0	0	0	0	0	0	0
g__Caldicoprobacter	0	0	0	0	0	0	0	0	0	0	0	0	0	0	0	0	0	0	0	0	0	0	0	0	0	0	0	0	0	0	0	0	0	0	0	0	0	0	0	0	0	0	0	0	0	0	0	0	0
g__Varibaculum	0	0	95.2956	0	0	0	0	0	0	0	0	0	0	0	0	0	0	0	0	0	0	0	0	0	0	0	0	0	0	0	0	0	0	0	0	0	0	0	0	0	0	0	0	0	0	0	0	0	0
g__Raoultibacter	0	0	0	0	0	0	0	0	0	0	0	0	0	0	0	0	0	0	0	0	0	0	0	0	0	0	0	0	0	0	0	0	0	0	0	0	0	0	0	0	0	0	0	0	0	0	0	0	0
g__Tuzzerella	0	0	0	0	0	0	0	0	0	0	0	0	0	0	0	0	0	0	0	0	0	0	0	0	0	0	0	0	0	0	0	0	0	0	83.64	0	0	0	0	0	0	0	0	0	0	0	0	0	0
g__Olsenella	0	0	0	0	0	0	0	434.041	0	0	0	0	0	0	0	0	0	0	0	0	0	0	0	0	0	0	0	0	0	0	0	0	0	0	0	0	0	0	0	0	0	0	0	0	0	0	0	0	0
g__Phoenicibacter	0	0	0	0	0	0	0	0	0	0	0	0	0	0	0	0	0	0	0	0	0	0	0	0	0	0	0	0	0	0	0	0	0	0	0	0	0	0	0	0	0	0	0	0	0	0	0	0	0
g__Scardovia	0	0	349.417	0	0	0	0	0	0	0	0	0	0	0	0	0	0	0	0	0	0	0	0	0	0	0	0	0	0	0	0	0	0	0	0	0	0	0	0	0	0	0	0	0	0	0	0	0	0
g__Helcococcus	0	0	0	0	0	0	0	0	0	0	0	0	0	0	0	0	0	0	0	0	0	0	0	0	0	0	0	0	0	0	0	0	0	0	0	0	0	0	0	0	0	0	0	0	0	0	0	0	0
g__Robinsoniella	0	0	0	0	0	0	0	0	0	0	0	0	0	0	0	0	0	0	0	0	0	0	0	0	0	0	0	0	0	0	0	0	0	0	0	0	0	0	0	0	0	0	0	0	0	0	0	0	0
g__Cryptobacterium	0	0	0	0	0	0	0	0	0	0	0	0	0	0	0	0	0	0	0	0	0	0	0	0	0	0	0	0	0	0	0	0	0	0	0	0	0	0	0	0	0	0	0	0	0	0	0	0	0
g__TM7x	0	0	0	0	0	0	0	0	0	0	0	0	0	0	0	0	0	0	0	0	0	0	0	0	0	0	0	0	0	0	0	0	0	0	0	0	0	0	0	0	0	0	0	0	0	0	0	0	0
g__Aerococcus	0	0	0	0	0	0	0	0	0	0	0	0	0	0	0	0	0	0	0	0	0	0	0	0	0	0	0	0	0	0	0	0	0	0	0	0	0	0	0	0	0	0	0	0	0	0	0	0	0
g__Flexilinea	0	0	0	0	0	0	0	0	0	0	0	0	0	0	0	0	0	0	0	0	0	0	0	0	0	0	0	0	0	0	0	0	0	0	0	0	0	0	0	0	0	0	0	0	0	0	0	0	0
g__Deinococcus	0	0	0	0	0	0	0	124.012	0	0	0	0	0	0	0	0	0	0	0	0	0	0	0	0	0	0	0	0	0	0	0	0	0	0	0	0	214.362	0	0	0	0	0	0	0	0	298.597	0	0	0
g__Brochothrix	0	0	0	0	0	0	0	0	0	0	0	0	0	0	0	0	0	0	0	0	0	0	0	0	0	0	0	0	0	0	0	0	0	0	0	0	0	0	0	0	0	0	0	0	0	0	0	0	0
g__Ezakiella	0	0	0	0	0	0	0	0	0	0	0	0	0	0	0	0	0	0	0	0	0	0	0	0	0	158.939	0	0	0	0	0	0	0	0	0	0	0	0	0	0	0	0	0	0	0	0	0	0	0
g__Bergeyella	0	0	0	0	0	0	0	0	0	0	0	0	0	0	0	0	0	0	0	0	0	0	0	0	0	0	0	0	0	0	0	0	0	0	0	0	0	0	0	0	0	0	0	0	0	0	0	0	0
g__Arcanobacterium	0	0	0	0	0	0	0	0	0	0	0	0	0	0	0	0	0	0	0	0	0	0	0	0	0	0	0	0	0	0	0	0	0	0	0	0	0	0	0	0	0	0	0	0	0	0	0	0	0
g__Sneathia	0	0	0	0	0	0	0	0	0	0	0	0	0	0	0	0	0	0	0	0	0	0	0	0	0	0	0	0	0	0	0	0	0	0	0	0	0	0	0	0	0	0	0	0	0	0	0	0	0
g__Denitrobacterium	0	0	0	0	0	0	0	0	0	0	0	0	0	0	0	0	0	0	0	0	0	0	0	0	0	0	0	0	0	0	0	0	0	0	0	0	0	0	0	0	0	0	0	0	0	0	0	0	0
g__Clostridium_sensu_stricto_11	0	0	0	0	0	0	0	0	0	0	0	0	0	0	0	0	0	0	0	0	0	0	0	0	0	0	0	0	0	0	0	0	0	0	0	0	0	0	0	0	0	0	0	0	0	0	0	0	0
g__Clostridium_sensu_stricto_18	0	0	0	0	0	0	0	0	0	0	0	0	0	0	0	0	0	0	0	0	0	0	0	0	0	0	0	0	0	0	0	0	0	0	0	0	0	0	0	0	0	0	0	0	0	0	0	0	0
g__Murdochiella	0	0	0	0	0	0	0	0	0	0	0	0	0	0	0	0	0	0	0	0	0	0	0	0	0	0	0	0	0	0	0	0	0	0	0	0	0	0	0	0	0	0	0	0	0	0	0	0	0
g__Aeromonas	0	0	0	0	0	0	0	0	0	0	0	0	0	0	0	0	0	0	0	0	0	0	0	0	0	0	0	0	0	0	0	0	0	0	0	0	0	0	0	0	0	0	0	0	0	0	0	0	0
g__Acinetobacter	0	0	0	0	0	0	0	0	0	0	0	0	0	0	0	0	0	0	0	0	0	0	0	0	0	0	0	0	0	0	0	0	0	0	0	0	0	0	0	0	0	0	0	0	0	0	0	0	0
g__Geobacillus	0	0	0	0	0	0	0	0	0	0	0	0	0	0	0	0	0	0	0	0	0	0	0	0	0	0	0	0	0	0	0	0	0	0	0	0	0	0	0	0	0	0	0	0	0	0	0	0	0
g__Abiotrophia	0	0	0	0	0	0	0	0	0	0	0	0	0	0	0	0	0	0	0	0	0	0	0	0	0	0	0	0	0	0	0	0	0	0	0	0	0	0	0	0	0	0	0	0	0	0	0	0	0
g__Enteroscipio	0	0	0	0	0	0	0	0	0	0	0	0	0	0	0	0	0	0	0	0	0	0	0	0	0	0	0	0	222.375	0	0	0	0	0	0	0	0	0	0	0	0	0	0	0	0	0	0	0	0
g__Filifactor	0	0	0	0	0	0	0	0	0	0	0	0	0	0	0	0	0	0	0	0	0	0	0	0	0	0	0	0	0	0	0	0	0	0	0	0	0	0	0	0	0	0	0	0	0	0	0	0	0
g__Faecalicoccus	0	0	0	0	0	0	0	0	0	0	0	0	0	0	0	0	0	0	0	0	0	0	0	0	0	0	0	0	0	0	0	0	0	0	0	0	0	0	0	0	0	0	0	0	0	0	0	0	0
g__Psychrobacter	0	0	0	0	0	0	0	0	0	0	0	0	0	0	0	0	0	0	0	0	0	0	0	0	0	0	0	0	0	0	0	0	0	0	0	0	0	0	0	0	0	0	0	0	0	0	0	0	0
g__Syntrophomonas	0	0	0	0	0	0	0	0	0	0	0	0	0	0	0	0	0	0	0	0	0	0	0	0	0	0	0	0	0	0	0	0	0	0	0	0	0	0	0	0	0	0	0	0	0	0	0	0	0
g__Bulleidia	0	0	0	0	0	0	0	0	0	0	0	0	0	0	0	0	0	0	0	0	0	0	0	0	0	0	0	0	0	0	0	0	0	0	0	0	0	0	0	0	0	0	0	0	0	0	0	0	0
g__Gardnerella	0	0	0	0	0	0	0	0	0	0	0	0	0	0	0	0	0	0	0	0	0	0	0	0	0	0	0	0	0	0	0	0	0	0	0	0	0	0	0	0	0	0	0	0	0	0	0	0	0
g__Mailhella	0	0	0	0	0	0	0	0	0	0	0	0	0	0	0	0	0	0	0	0	0	0	0	0	0	0	0	0	0	0	0	0	0	0	0	0	0	0	0	0	0	0	0	0	0	0	0	0	0
g__Pygmaiobacter	0	0	0	0	0	0	0	0	0	0	0	0	0	0	0	0	0	0	0	0	0	0	0	0	0	0	0	0	0	0	0	0	0	0	0	0	0	0	0	0	0	0	0	0	0	0	0	0	0
g__Desulfitibacter	0	0	0	0	0	0	0	0	0	0	0	0	0	0	0	0	0	0	0	0	0	0	0	0	0	0	0	0	0	0	0	0	0	0	0	0	0	0	0	0	0	0	0	0	0	0	0	0	0
g__Lautropia	0	0	0	0	0	62.3105	0	0	0	0	0	0	0	0	0	0	0	0	0	0	0	0	0	0	0	0	0	0	0	0	0	0	0	0	0	0	0	0	0	0	0	0	68.9687	0	0	0	0	0	0
g__Actinotignum	0	0	0	0	0	0	0	0	0	0	0	0	0	0	0	0	0	0	0	0	0	0	0	0	0	0	0	0	0	0	0	0	0	0	0	0	0	0	0	0	0	0	0	0	0	0	0	0	0
g__Paludibacter	0	0	0	0	0	0	0	0	0	0	0	0	0	0	0	0	0	0	0	0	0	0	0	0	0	0	0	0	0	0	0	0	0	0	0	0	0	0	0	0	0	0	0	0	0	0	0	0	0
g__Chryseobacterium	0	0	0	0	0	0	0	0	0	0	0	0	0	0	0	0	0	0	0	0	0	0	0	0	0	0	0	0	0	0	0	0	0	0	0	0	0	0	0	0	0	0	0	0	0	0	0	0	0
g__Clostridium_sensu_stricto_6	0	0	0	0	0	0	0	0	0	0	0	0	0	0	0	0	0	0	0	0	0	0	0	0	0	0	0	0	0	0	0	0	0	0	0	0	0	0	0	0	0	0	0	0	0	0	0	0	0
g__Acetatifactor	0	0	0	0	0	0	0	0	0	0	0	0	0	0	0	0	0	0	0	0	0	0	0	0	0	0	0	0	0	0	0	0	0	0	0	0	0	0	0	0	0	0	0	0	0	0	0	0	0
g__Stomatobaculum	0	0	0	0	0	0	0	0	0	0	0	0	0	0	0	0	0	0	0	0	0	0	0	0	0	28.898	0	0	0	0	0	0	0	0	0	0	0	0	0	0	0	0	0	0	0	0	0	0	0
g__Pseudoramibacter	0	0	0	0	0	0	0	0	0	0	0	0	0	0	0	0	0	0	0	0	0	0	0	0	0	0	0	0	0	0	0	0	0	0	0	0	0	0	0	0	0	0	0	0	0	0	0	0	0
g__Anaerovorax	0	0	0	0	0	0	0	0	0	0	0	0	0	0	0	0	0	0	0	0	0	0	0	0	0	0	0	0	0	0	0	0	0	0	0	0	0	0	0	0	0	0	0	0	0	0	0	0	0
g__Sporobacter	0	0	0	0	0	0	0	0	0	0	0	0	0	0	0	0	0	0	0	0	0	0	0	0	0	0	0	0	0	0	0	0	0	0	0	0	0	0	0	0	0	0	0	0	0	0	0	0	0
g__Anoxybacillus	0	0	0	0	0	0	0	0	0	0	0	0	0	0	0	0	0	0	0	0	0	0	0	0	0	0	0	0	0	0	0	0	0	0	0	0	0	0	0	0	0	0	0	0	0	0	0	0	0
g__Mobiluncus	0	0	0	0	0	0	0	0	0	0	0	0	0	0	0	0	0	0	0	0	0	0	0	0	0	0	0	0	0	0	0	0	0	0	0	0	0	0	0	0	0	0	0	0	0	0	0	0	0
g__Stenotrophomonas	0	0	0	0	0	0	0	0	0	0	0	0	0	0	0	0	0	0	0	0	0	0	0	0	0	0	0	0	0	0	0	0	0	0	0	0	0	0	0	0	0	0	0	0	0	0	0	0	0
g__Candidatus_Saccharimonas	0	0	0	0	0	0	0	0	0	0	0	0	0	0	0	0	0	0	0	0	0	0	0	0	0	0	0	0	0	0	0	0	0	0	0	0	0	0	0	0	0	0	0	0	0	0	0	0	0
g__Gallicola	0	0	0	0	0	0	0	0	0	0	0	0	0	0	0	0	0	0	0	0	0	0	0	0	0	0	0	0	0	0	0	0	0	0	0	0	0	0	0	0	0	0	0	0	0	0	0	0	0
g__Listeria	0	0	0	0	0	0	0	0	0	0	0	0	0	0	0	0	0	0	0	0	0	0	0	0	0	0	0	0	0	0	0	0	0	0	0	0	0	0	0	0	0	0	0	0	0	0	0	0	0
g__Negativicoccus	0	0	0	0	0	0	0	0	0	0	0	0	0	0	0	0	0	0	0	0	0	0	0	0	0	0	0	0	0	0	0	0	0	0	0	0	0	0	0	0	0	0	0	0	0	0	0	0	0
g__Eremococcus	0	0	0	0	0	0	0	0	0	0	0	0	0	0	0	0	0	0	0	0	0	0	0	0	0	86.6939	0	0	0	0	0	0	0	0	0	0	0	0	0	0	0	0	0	0	0	0	0	0	0
g__Phocaeicola	0	0	0	0	0	0	0	0	0	0	0	0	0	0	0	0	0	0	0	0	0	0	0	0	0	0	0	0	0	0	0	0	0	0	0	0	0	0	0	0	0	0	0	0	0	0	0	0	0
g__Blastocystis	0	0	0	0	0	0	0	0	0	0	0	0	0	0	0	0	0	0	0	0	0	0	0	0	0	0	0	0	0	0	0	0	0	0	0	0	0	0	0	0	0	0	0	0	0	0	0	0	0
g__Methylobacillus	0	0	0	0	0	0	0	0	0	0	0	0	0	0	0	0	0	0	0	0	0	0	0	0	0	0	0	0	0	0	0	0	0	0	0	0	0	0	0	0	0	0	0	0	0	0	0	0	0
g__Tumebacillus	0	0	0	0	0	0	0	0	0	0	0	0	0	0	0	0	0	0	0	0	0	0	0	0	0	0	0	0	0	0	0	0	0	0	0	0	0	0	0	0	0	0	0	0	0	0	0	0	0
g__Candidatus_Arthromitus	0	0	0	0	0	0	0	0	0	0	0	0	0	0	0	0	0	0	0	0	0	0	0	0	0	0	0	0	0	0	0	0	0	0	0	0	0	0	0	0	0	0	0	0	0	0	0	0	0
g__Rhodobacter	0	0	0	0	0	0	0	0	0	0	0	0	0	0	0	0	0	0	0	0	0	0	0	0	0	0	0	0	0	0	0	0	0	0	0	0	0	0	0	0	0	0	0	0	0	0	0	0	0
g__Acidibacter	0	0	0	0	0	0	0	0	0	0	0	0	0	0	0	0	0	0	0	0	0	0	0	0	0	0	0	0	0	0	0	0	0	0	0	0	0	0	0	0	0	0	0	0	0	0	0	0	0
g__Brachybacterium	0	0	0	0	0	0	0	0	0	0	0	0	0	0	0	0	0	0	0	0	0	0	0	0	0	0	0	0	0	0	0	0	0	0	0	0	0	0	0	0	0	0	0	0	0	0	0	0	0
[truncated: 303 more columns]

## Sheet: CRC7_case
Case abundance table of CRC7 for fig1b
The relative abundance matrix for this study. Rows as bacteria and columns as samples. PCoA analysis can be implemented using R function "pco" based on this file
Detailed instructions to replot the figure can be accessed from Figure1.Rmd at https://doi.org/10.5281/zenodo.5913041
source data: data.zip	script: Figure1.Rmd
	SRR6931206	SRR6931201	SRR6931251	SRR6931411	SRR6931413	SRR6931395	SRR6931414	SRR6931516	SRR6931491	SRR6931512	SRR6931509	SRR6931493	SRR6931540	SRR6931589	SRR6931588	SRR6931590	SRR6931586	SRR6931591	SRR6931584	SRR6931731	SRR6931797	SRR6931796	SRR6931795	SRR6931762	SRR6931880	SRR6931893	SRR6931860	SRR6932060	SRR6932066	SRR6932063	SRR6932081	SRR6932155	SRR6932195	SRR6932264	SRR6932263	SRR6932239	SRR6932342	SRR6932366	SRR6932393	SRR6932486	SRR6932470	SRR6931157	SRR6931148	SRR6931138	SRR6931147	SRR6931204	SRR6931268	SRR6931273	SRR6931272
g__Bacteroides	629857	629276	423423	628713	58823.5	146667	500000	1000000	358652	340741	31847.1	326471	830192	754549	633814	691615	270270	223958	198496	850505	71428.6	0	600000	0	235445	1091.17	722380	294872	380000	272627	516683	294438	697047	32233.9	22834.6	54406.1	432099	552695	456741	527464	783693	632653	269868	446055	442739	622405	448087	410628	221477
g__Bacillus	0	0	207207	0	0	693333	0	0	0	0	0	0	162.496	0	0	0	0	0	0	0	0	0	0	785714	0	0	0	487179	0	0	0	0	0	0	0	0	6441.22	0	0	10158	0	0	0	0	0	0	3122.56	24154.6	19015.7
g__Prevotella	0	0	0	0	0	0	0	0	248855	22222.2	0	200000	0	0	0	0	0	0	0	0	0	71428.6	200000	0	219178	2788.55	0	12820.5	0	82748.4	162372	483097	10269.6	194153	346457	196169	0	142.227	124739	44018.1	0	15009.9	281522	0	0	0	1040.85	2415.46	1118.57
g__Fusobacterium	145194	190365	234234	9900.99	0	0	0	0	37239.5	244444	350318	202941	0	181830	258798	137376	0	5208.33	3157.89	0	0	0	0	0	367295	442653	609.261	12820.5	0	41189.5	68880.1	23173.4	0	632684	448031	104215	9125.07	250178	42783.8	10158	673.854	51612.9	137461	212093	16119.1	250294	414780	487923	651007
g__Parabacteroides	19427.4	11403.3	0	0	0	0	0	0	135806	0	0	94117.6	39811.5	4893.96	7271.78	11369	324324	67708.3	166316	35411	285714	142857	0	0	5136.99	484.966	48131.6	102564	420000	137791	0	22355.5	101669	2248.88	5511.81	3065.13	8051.53	69264.7	87088.8	116253	47843.7	73601.1	40157.3	49268.9	20724.6	9009.01	7025.76	9661.84	0
g__Faecalibacterium	0	465.441	0	0	0	66666.7	0	0	59553.7	0	0	44117.6	5199.87	0	0	473.709	0	0	0	4005.77	0	0	0	0	0	121.242	67627.9	0	0	7572.96	20812.7	18811.3	19768.9	0	4724.41	2298.85	21470.7	568.909	51720.9	20316	0	9216.59	2527.38	790.41	1842.19	130.565	1821.49	14492.8	0
g__Ruminococcus	1022.49	4188.97	0	0	0	0	0	0	15664.3	7407.41	0	0	5687.36	250.973	779.12	1421.13	0	26041.7	10375.9	4486.46	0	0	0	0	0	0	13809.9	25641	0	28998.9	6937.56	25899.7	43132.2	0	0	0	25228.1	25174.2	16352.9	15801.4	14824.8	5529.95	4352.71	10407.1	49432	2611.31	3903.2	0	4474.27
g__Streptococcus	1022.49	63765.4	9009.01	0	0	0	0	0	738.88	29629.6	0	8823.53	0	125.486	0	0	81081.1	114583	140902	0	214286	214286	0	0	0	363.725	21121	0	0	12375.3	1156.26	2453.65	4621.31	0	0	53639.8	5904.46	3271.23	4943.91	3762.23	43126.7	2633.31	0	131.735	9057.41	522.261	0	0	4474.27
g__Roseburia	2556.24	1163.6	0	0	0	0	0	0	6354.37	0	0	5882.35	974.976	250.973	259.707	1894.84	0	0	1503.76	1281.85	0	0	0	0	0	12730.4	34118.6	0	0	28998.9	14040.3	7906.22	12837	2248.88	1574.8	3831.42	146001	9102.55	4373.46	17682.5	6064.69	5134.96	280.82	526.94	1995.7	2089.05	102524	21739.1	1118.57
g__Pseudomonas	0	232.721	0	74257.4	0	0	0	0	0	22222.2	0	0	162.496	0	0	0	0	5208.33	0	0	0	0	0	0	0	0	0	0	20000	0	330.36	0	0	749.625	0	1532.57	0	0	0	0	0	10664.9	48862.7	25820.1	81363.2	0	0	0	0
g__Blautia	511.247	0	0	29703	0	0	0	0	8718.78	0	0	0	17062.1	125.486	0	4263.38	0	78125	36992.5	11536.6	0	0	0	0	0	0	17465.5	0	0	50055.4	7102.74	4907.31	11039.8	0	0	0	3220.61	6258	19585.5	48532.7	10107.8	60171.2	140.41	4347.25	4298.43	261.131	0	0	2237.14
g__Dorea	1022.49	930.882	0	0	0	0	83333.3	0	13890.9	0	0	0	33799.2	376.459	3246.33	3315.96	0	5208.33	0	22432.3	0	0	0	0	9417.81	0	12388.3	0	0	32323.6	13544.8	4089.42	2824.13	2248.88	1574.8	0	3757.38	2417.86	40121.7	71106.1	5390.84	36734.7	982.87	2766.43	7982.81	2872.44	0	2415.46	0
g__Dialister	1022.49	1396.32	45045	0	0	0	0	0	15220.9	0	0	35294.1	6662.33	501.945	519.413	2368.55	0	0	0	5287.61	0	0	0	0	17979.5	0	203.087	0	0	1108.24	3138.42	817.884	14890.9	11994	0	5363.98	0	995.591	1140.9	12039.1	0	8426.6	73715.2	2502.96	307.031	783.392	2341.92	7246.38	64877
g__Sutterella	511.247	232.721	9009.01	0	0	0	0	0	8275.45	7407.41	0	0	31849.2	125.486	0	0	54054.1	67708.3	66616.5	36853.1	0	0	0	0	0	2182.35	8529.65	0	0	19209.5	0	39258.5	12580.2	1499.25	0	28352.5	2147.07	12800.5	15782.5	16553.8	29649.6	9479.92	36506.6	1449.08	1842.19	261.131	0	0	0
g__Oscillospira	2556.24	6516.17	9009.01	0	0	13333.3	0	0	3989.95	0	0	0	19987	3764.59	5843.4	10421.6	0	0	0	17465.1	0	0	0	0	4280.82	0	12388.3	0	0	7203.55	13709.9	2453.65	6931.96	749.625	1574.8	0	3220.61	7822.5	24339.2	8653.12	11455.5	5924.95	4493.12	2239.49	6447.65	9139.57	260.213	0	0
g__Porphyromonas	150307	45380.5	0	0	0	0	0	0	0	0	0	0	0	23591.4	52590.6	83846.5	0	0	0	0	0	0	0	0	57363	727.449	0	0	0	2401.18	165.18	0	1026.96	44977.5	52755.9	224521	0	0	11028.7	0	0	0	0	75879.3	2763.28	35513.8	0	0	0
g__Lachnospira	0	0	9009.01	143564	0	0	0	0	2955.52	0	0	8823.53	0	0	129.853	473.709	0	10416.7	31578.9	0	0	71428.6	200000	0	0	0	2233.96	12820.5	0	0	825.9	272.628	19512.2	0	0	0	15029.5	1564.5	760.601	0	1347.71	0	280.82	0	0	130.565	0	0	0
g__Coprococcus	4601.23	5585.29	0	0	0	80000	0	0	6206.59	0	0	11764.7	3899.9	1003.89	649.266	5684.51	0	72916.7	29022.6	2403.46	0	0	0	0	0	0	8529.65	0	20000	14591.8	5616.12	2726.28	4621.31	749.625	13385.8	0	0	4977.95	6465.11	17682.5	3369.27	18169.8	1965.74	12514.8	1228.12	4830.92	2341.92	7246.38	3355.7
g__Delftia	0	0	0	0	294118	0	0	0	147.776	0	25477.7	8823.53	0	0	389.56	0	162162	5208.33	0	961.384	35714.3	0	0	0	0	606.208	0	0	20000	738.825	0	272.628	0	4497.75	0	0	0	142.227	0	0	1347.71	0	0	0	0	0	0	0	0
g__Granulicatella	0	0	0	0	0	0	0	0	0	0	0	0	0	0	0	0	0	0	451.128	0	0	0	0	0	0	0	0	0	0	0	0	1363.14	256.739	0	0	2298.85	2147.07	0	2091.65	0	0	0	0	0	4758.98	0	0	0	0
g__Treponema	0	0	0	0	0	0	0	0	0	0	0	0	0	0	0	0	0	0	0	0	0	0	0	0	0	0	0	0	0	0	0	0	0	0	0	0	0	0	0	0	0	0	421.23	0	0	0	0	0	0
g__Odoribacter	2044.99	4654.41	0	0	0	0	0	0	6058.81	0	0	0	0	627.431	2207.51	1894.84	0	0	0	0	0	0	0	0	856.164	0	17059.3	0	20000	2401.18	0	5452.56	3594.35	0	0	0	4294.15	0	0	5643.34	10107.8	2764.98	5756.81	7640.63	7061.71	7572.79	5984.91	0	0
g__Capnocytophaga	0	0	0	0	0	0	0	0	0	14814.8	0	0	0	0	0	0	0	0	0	0	0	0	0	0	0	517459	0	0	0	0	85398.1	0	0	0	0	242146	0	0	0	0	0	0	0	0	0	0	0	0	0
g__Campylobacter	13803.7	21177.6	0	0	0	0	0	0	886.656	0	0	0	0	12172.2	5843.4	20369.5	0	0	0	0	0	0	0	0	0	2424.83	0	12820.5	0	0	991.08	272.628	0	9745.13	16535.4	1532.57	211487	14507.2	380.3	0	0	0	280.82	13832.2	1228.12	7964.49	2862.35	4830.92	21252.8
g__Lysinibacillus	0	0	0	0	0	0	0	0	0	0	0	0	0	0	0	0	0	0	0	0	0	0	0	71428.6	0	0	0	0	0	0	0	0	0	0	1574.8	0	0	0	0	0	0	0	0	0	0	0	0	2415.46	0
g__Clostridium	0	0	0	0	0	0	0	0	147.776	0	0	0	324.992	125.486	649.266	0	0	0	0	1121.62	0	0	0	0	7705.48	0	812.348	0	0	0	25768.1	1635.77	14120.7	0	8661.42	0	0	2560.09	14261.3	0	0	263.331	13198.5	526.94	25330.1	913.957	2602.13	0	0
g__Phascolarctobacterium	0	232.721	0	0	0	0	166667	0	22018.6	14814.8	0	0	0	125.486	129.853	0	54054.1	26041.7	42406	0	71428.6	0	0	0	0	0	7108.04	0	0	11082.4	0	4362.05	0	0	0	0	1610.31	8675.86	4753.76	4890.9	4043.13	526.662	0	131.735	767.578	130.565	0	0	0
g__Leptotrichia	3578.73	2094.48	0	0	0	0	0	0	147.776	0	0	0	0	5144.94	7791.2	1421.13	0	0	0	0	0	0	0	0	0	0	0	12820.5	0	0	28080.6	0	0	48725.6	13385.8	0	0	0	8556.76	0	0	0	280.82	0	1074.61	7050.53	1301.07	0	0
g__Peptoniphilus	0	0	0	0	0	0	0	0	0	0	0	0	0	0	0	0	0	0	0	0	0	0	0	0	0	0	0	0	0	171223	0	0	256.739	0	0	0	0	0	0	0	0	0	0	5928.07	79367.5	0	0	0	0
g__Sphingomonas	0	0	0	0	0	0	0	0	0	0	0	2941.18	0	0	0	0	0	15625	0	0	0	0	0	0	0	0	0	0	0	184.706	0	0	256.739	0	0	0	0	0	0	0	0	0	0	0	0	0	0	0	0
g__Collinsella	0	0	0	0	58823.5	0	250000	0	6354.37	0	0	11764.7	0	0	0	0	0	15625	21804.5	0	0	71428.6	0	0	0	121.242	2843.22	0	0	12190.6	0	2181.03	1026.96	0	0	0	536.769	11662.6	10838.6	2633.56	1347.71	263.331	561.64	1053.88	0	0	0	2415.46	1118.57
g__Agrobacterium	0	0	0	0	470588	0	0	0	0	0	0	14705.9	0	0	0	0	0	0	0	0	0	0	0	71428.6	0	0	0	0	0	0	0	0	0	0	0	2298.85	536.769	0	0	0	0	0	0	0	0	0	0	0	0
g__Parvimonas	3067.48	232.721	54054.1	0	0	0	0	0	591.104	0	0	0	0	0	0	2368.55	27027	0	0	0	0	0	0	0	38527.4	0	0	0	0	1847.06	660.72	3271.54	0	0	1574.8	2298.85	10735.4	0	760.601	0	0	0	19938.2	31089.4	61559.7	0	0	0	0
g__Eubacterium	0	0	0	0	0	0	0	0	2364.42	0	0	0	974.976	0	0	0	0	57291.7	57744.4	1602.31	35714.3	0	0	0	0	0	203.087	0	0	11267.1	3138.42	17720.8	0	0	0	0	0	0	0	5267.12	0	3818.3	0	0	3377.34	0	0	0	0
g__Achromobacter	0	0	0	0	0	0	0	0	0	0	0	0	0	0	0	0	0	0	0	0	0	0	0	0	0	0	0	0	0	0	0	0	0	0	0	0	0	0	0	0	0	3949.97	12636.9	6059.81	6294.14	0	0	0	4474.27
g__Ochrobactrum	0	0	0	0	0	0	0	0	0	0	0	0	0	0	0	0	0	0	0	0	0	0	0	0	0	0	0	0	0	0	0	0	0	0	0	0	0	0	0	0	0	0	0	0	0	0	0	0	0
g__Propionibacterium	0	0	0	0	0	0	0	0	0	0	0	0	0	0	0	473.709	0	10416.7	0	0	107143	0	0	0	0	0	0	0	0	0	0	0	0	0	0	0	0	0	0	0	0	0	0	0	0	0	0	0	0
g__Butyricimonas	8179.96	4421.69	0	0	0	0	0	0	14629.8	7407.41	0	8823.53	0	1882.29	1817.95	9474.18	0	0	0	0	0	0	0	0	0	0	0	0	0	4248.25	0	1908.4	10012.8	0	0	0	0	3697.91	0	1881.11	0	2369.98	3791.07	0	0	5483.74	0	0	0
g__Selenomonas	0	698.162	0	0	0	0	0	0	1773.31	7407.41	0	11764.7	0	0	779.12	0	0	0	0	0	0	0	0	0	0	14791.5	0	0	0	0	1651.8	0	0	749.625	787.402	56705	0	3555.68	760.601	0	0	0	702.05	0	2763.28	913.957	0	0	0
g__Lachnobacterium	0	0	0	0	0	0	0	0	1921.09	0	0	0	0	0	0	473.709	0	0	0	0	0	0	0	0	0	0	0	0	0	0	0	0	256.739	0	0	0	0	142.227	760.601	752.445	0	0	0	0	0	130.565	0	0	0
g__Haemophilus	0	232.721	0	0	0	0	0	0	0	44444.4	0	0	0	0	0	0	0	0	1353.38	0	0	0	0	0	0	0	0	0	0	0	4294.68	17993.5	0	0	0	0	0	0	5324.21	0	0	0	421.23	0	0	0	0	0	0
g__Anaerococcus	0	0	0	0	0	0	0	0	0	0	0	0	0	0	0	0	0	0	0	0	0	0	0	0	5136.99	0	0	12820.5	0	2955.3	1486.62	0	0	0	0	0	2147.07	0	0	752.445	0	5134.96	0	84573.8	2456.25	0	0	0	0
g__Oribacterium	0	0	0	0	0	0	0	0	0	148148	585987	0	0	0	908.973	0	0	0	0	0	0	0	0	0	0	1333.66	0	0	0	0	0	0	0	0	0	1532.57	0	0	0	0	0	0	7582.14	0	0	261.131	0	0	0
g__Klebsiella	0	0	0	0	0	0	0	0	0	0	0	0	0	0	0	0	0	0	0	0	0	0	0	0	0	0	0	0	0	0	0	0	0	0	0	0	0	0	0	0	0	0	0	0	0	0	0	0	0
g__Morganella	0	0	0	0	0	0	0	0	0	0	0	0	0	0	0	0	0	0	0	0	0	0	0	0	0	0	0	0	0	0	0	272.628	0	6746.63	53543.3	0	0	0	950.751	0	0	0	0	0	129107	0	0	0	0
g__Lactobacillus	0	0	0	0	0	0	0	0	0	0	0	0	0	0	0	0	0	46875	44360.9	0	0	0	0	0	0	0	0	0	0	0	0	272.628	0	0	0	0	0	0	380.3	0	0	0	0	0	0	0	0	0	0
g__Enterococcus	0	0	0	0	0	0	0	0	0	0	0	0	0	0	0	0	0	0	0	0	0	0	0	0	0	0	0	0	0	0	0	0	0	0	0	0	0	142.227	0	0	0	0	0	0	0	0	0	0	0
g__Eikenella	0	0	0	0	0	0	0	0	0	14814.8	0	0	0	0	0	0	0	0	0	0	0	0	0	0	0	0	0	0	0	0	2147.34	0	0	0	0	0	77831.5	0	0	0	0	0	0	0	0	0	0	0	0
g__Paraprevotella	0	465.441	0	0	0	0	0	0	3251.07	0	0	0	0	0	129.853	0	0	0	5112.78	0	0	0	0	0	0	0	0	0	0	17362.4	0	272.628	0	0	0	0	2683.84	0	12549.9	28592.9	0	34628	280.82	0	0	0	0	0	0
g__Rhizobium	0	0	0	113861	58823.5	0	0	0	0	0	0	0	0	0	0	0	0	0	0	0	142857	0	0	0	0	121.242	0	0	40000	0	0	272.628	0	0	0	0	0	568.909	0	0	0	0	0	0	0	0	0	0	0
g__Staphylococcus	0	0	0	0	0	0	0	0	0	0	0	0	0	0	0	0	0	0	0	0	0	0	0	0	0	0	0	0	0	0	0	0	0	0	0	0	0	0	190.15	0	673.854	0	0	0	0	0	0	0	0
g__Geobacillus	0	0	0	0	58823.5	0	0	0	0	0	6369.43	0	0	0	0	0	0	0	0	0	0	142857	0	0	0	0	0	0	80000	0	0	0	0	0	787.402	0	0	0	0	0	0	0	0	0	0	0	0	2415.46	0
g__Peptostreptococcus	0	0	0	0	0	0	0	0	0	14814.8	0	0	0	0	0	0	0	0	0	0	0	0	0	0	24828.8	0	0	0	0	923.532	0	272.628	0	2248.88	787.402	7662.84	0	0	2281.8	0	0	0	8705.42	0	6140.62	0	0	0	0
g__Schwartzia	4601.23	2327.21	0	0	0	0	0	0	0	0	0	0	0	6148.83	13115.2	3315.96	0	0	0	0	0	0	0	0	0	0	0	0	0	0	0	0	0	0	0	0	0	0	0	0	0	0	8565.01	0	0	24154.6	0	0	0
g__Veillonella	0	0	0	0	0	0	0	0	1625.54	59259.3	0	0	0	0	0	0	0	41666.7	65413.5	0	0	0	0	0	0	0	812.348	0	0	0	825.9	272.628	0	0	0	0	0	1137.82	760.601	376.223	0	0	0	922.145	0	0	0	0	0
g__Bifidobacterium	0	0	0	0	0	0	0	0	0	0	0	0	0	0	0	0	27027	88541.7	65413.5	0	0	71428.6	0	0	0	0	0	0	0	0	0	0	0	0	0	0	0	0	190.15	0	0	0	0	0	0	0	0	0	0
g__Acidaminococcus	0	0	0	0	0	0	0	0	443.328	0	0	0	0	0	0	0	0	0	0	0	0	0	0	0	0	0	0	0	0	0	0	0	0	0	3149.61	0	0	0	5704.51	0	8086.25	0	140.41	0	0	0	0	0	0
g__Anaerostipes	0	0	0	0	0	0	0	0	1477.76	0	0	0	0	0	0	0	0	0	0	0	0	0	0	0	0	0	406.174	0	0	0	0	0	1283.7	0	0	0	2147.07	0	0	1128.67	0	0	0	0	0	0	0	0	0
g__Enterobacter	0	0	0	0	0	0	0	0	147.776	0	0	0	0	0	0	0	0	0	0	0	0	0	0	0	0	0	0	12820.5	0	0	0	0	0	0	0	0	0	0	0	0	16172.5	0	0	0	0	0	0	0	0
g__Escherichia	0	0	0	0	0	0	0	0	443.328	0	0	0	0	0	0	0	0	0	150.376	0	0	0	0	0	0	0	0	0	0	0	165.18	0	1540.44	0	0	0	0	142.227	0	752.445	0	131.666	0	0	153.516	0	0	0	0
g__Lactococcus	0	0	0	0	0	0	0	0	0	0	0	0	0	0	0	0	0	10416.7	1654.14	0	0	0	0	0	0	0	0	0	0	0	0	0	0	0	0	0	0	142.227	0	0	0	0	0	0	0	0	0	0	0
g__Alistipes	0	0	0	0	0	0	0	0	2807.74	0	0	0	1462.46	0	0	0	0	0	150.376	1922.77	0	0	0	0	0	0	203.087	0	0	1477.65	0	272.628	513.479	0	0	0	1073.54	0	0	0	0	0	3369.84	0	3684.37	0	0	0	0
g__Aggregatibacter	0	0	0	0	0	0	0	0	0	0	0	0	0	0	0	0	0	0	0	0	0	0	0	0	856.164	0	0	0	0	0	0	0	0	0	0	0	0	0	0	0	0	0	0	0	0	0	0	0	0
g__Anaerotruncus	511.247	1629.04	0	0	0	0	0	0	443.328	0	0	0	324.992	1380.35	779.12	1421.13	0	0	0	480.692	0	0	0	0	0	0	0	0	0	184.706	0	0	0	0	0	0	0	1848.95	0	0	0	0	0	0	1381.64	1697.35	0	0	0
g__Megasphaera	0	0	0	0	0	0	0	0	0	0	0	0	0	0	0	0	0	0	0	0	0	0	0	0	0	0	0	0	0	0	0	0	0	0	787.402	0	0	568.909	11218.9	0	0	0	0	0	614.062	0	0	0	0
g__Neisseria	0	0	0	0	0	0	0	0	0	0	0	0	0	0	0	0	0	0	0	0	0	214286	0	0	0	0	0	0	0	0	0	0	0	0	0	0	0	0	950.751	0	0	0	0	0	0	0	0	0	0
g__Epulopiscium	0	0	0	0	0	0	0	0	0	0	0	0	0	0	0	0	0	0	0	0	0	0	0	0	0	0	0	0	0	0	1321.44	0	0	0	0	0	0	0	0	0	0	0	0	0	0	0	0	0	0
g__Bulleidia	0	0	0	0	0	0	0	0	147.776	0	0	2941.18	0	0	0	0	0	0	0	0	0	0	0	0	1712.33	0	0	0	0	184.706	330.36	0	0	0	0	6130.27	0	0	0	0	0	0	3229.43	0	0	0	0	0	0
g__Tissierella_Soehngenia	0	0	0	0	0	0	0	0	0	0	0	0	0	0	0	0	0	0	0	0	0	0	0	0	0	0	0	0	0	0	5946.48	0	0	0	0	0	0	0	0	0	0	0	0	0	0	0	0	0	0
g__Finegoldia	0	0	0	0	0	0	0	0	0	0	0	0	0	0	0	0	0	0	0	0	0	0	0	0	0	0	0	0	0	0	0	0	0	0	0	0	1073.54	0	190.15	1504.89	0	526.662	0	0	0	0	0	0	0
g__Eggerthella	0	465.441	0	0	0	0	0	0	0	0	0	0	1299.97	0	259.707	947.418	0	0	0	1121.62	0	0	0	0	0	0	203.087	0	0	0	1486.62	0	0	0	0	0	0	0	950.751	376.223	0	0	280.82	131.735	4298.43	913.957	0	0	0
g__Actinomyces	0	0	0	0	0	0	0	0	0	0	0	0	0	0	0	0	0	0	1203.01	0	0	0	0	0	0	0	0	0	0	0	165.18	0	0	0	0	0	0	0	190.15	0	0	0	0	790.41	153.516	391.696	0	0	0
g__Slackia	511.247	0	0	0	0	0	0	0	0	0	0	0	0	501.945	908.973	473.709	0	0	7218.05	0	0	0	0	0	0	0	0	0	0	369.413	0	2726.28	0	0	0	0	0	995.591	0	376.223	0	0	1123.28	0	0	0	0	0	0
g__Vibrio	0	0	0	0	0	0	0	0	0	0	0	0	0	0	0	0	0	0	0	0	0	0	0	0	0	0	0	0	0	0	0	0	0	0	0	0	0	0	0	0	0	0	0	0	0	0	0	0	0
g__Ralstonia	0	0	0	0	0	0	0	0	0	0	0	0	0	0	0	0	0	0	0	0	0	0	0	0	0	0	0	0	0	0	0	0	0	0	0	0	0	0	0	0	0	0	0	0	0	0	0	0	0
g__Holdemania	0	0	0	0	0	0	0	0	1182.21	0	0	0	0	0	0	0	0	0	0	0	0	0	0	0	0	0	203.087	0	0	554.119	0	545.256	513.479	0	0	0	0	0	0	0	0	0	0	0	0	0	0	0	0
g__Bilophila	0	0	0	0	0	0	0	0	443.328	0	0	0	0	125.486	0	0	0	0	0	0	0	0	0	0	0	0	203.087	0	0	0	0	0	0	0	0	0	0	568.909	570.451	0	0	131.666	0	0	1074.61	522.261	0	0	0
g__SMB53	1533.74	0	0	0	0	0	0	0	0	0	0	0	0	0	0	0	0	0	0	0	0	0	0	0	0	0	0	0	0	0	0	0	0	0	0	0	0	0	0	0	0	0	0	0	0	0	0	0	0
g__Nesterenkonia	0	0	0	0	0	0	0	0	0	0	0	0	0	0	0	0	0	0	0	0	0	0	0	0	0	0	0	0	0	0	0	0	0	0	0	0	0	0	0	0	0	0	0	0	0	0	0	0	0
g__Coprobacillus	0	0	0	0	0	0	0	0	443.328	0	0	0	0	0	0	0	0	0	0	0	0	0	0	0	0	0	0	0	0	369.413	0	0	1283.7	0	0	0	0	0	380.3	0	0	0	140.41	0	460.547	0	0	0	0
g__Desulfovibrio	0	0	0	0	0	0	0	0	2512.19	0	0	0	0	0	0	0	0	0	0	0	0	0	0	0	0	0	0	0	0	3509.42	0	1635.77	0	0	0	0	0	0	0	3762.23	0	131.666	421.23	263.47	0	0	0	0	0
g__Variovorax	0	0	0	0	0	0	0	0	0	0	0	0	0	0	0	0	0	0	0	0	0	0	0	0	0	0	0	0	0	0	0	0	0	0	0	0	0	0	0	0	0	0	0	0	0	0	0	0	0
g__Akkermansia	0	0	0	0	0	0	0	0	1034.43	0	0	0	0	0	0	0	0	0	0	160.231	0	0	0	0	0	0	0	0	0	0	0	0	770.218	0	0	0	0	1706.73	5704.51	752.445	0	263.331	0	0	614.062	130.565	0	0	0
g__Microbacterium	0	0	0	0	0	0	0	0	0	0	0	0	0	0	0	0	0	0	0	0	0	0	0	0	0	0	0	0	0	0	0	0	0	0	0	0	0	0	0	0	0	0	0	0	0	0	0	0	0
g__Sediminibacterium	0	0	0	0	0	0	0	0	0	0	0	0	0	0	0	0	0	0	0	0	0	0	0	0	0	0	0	0	0	0	0	0	0	0	0	0	0	0	0	0	0	0	0	0	0	0	0	0	0
g__Acinetobacter	0	0	0	0	0	0	0	0	0	0	0	0	0	0	0	0	0	0	0	0	0	0	0	0	0	0	0	0	0	0	0	0	0	0	0	0	0	0	0	0	0	0	0	0	0	0	0	0	0
g__Turicibacter	0	0	0	0	0	0	0	0	886.656	0	0	0	0	0	0	0	0	0	0	0	0	0	0	0	0	0	0	0	0	0	495.54	0	0	0	0	0	0	0	0	0	0	0	0	0	460.547	0	0	0	0
g__Burkholderia	0	0	0	0	0	0	0	0	0	0	0	0	0	0	0	0	0	0	0	0	0	0	0	0	0	0	0	0	0	0	0	0	0	0	0	0	0	0	0	0	0	0	0	0	0	0	0	0	0
g__Moryella	0	0	0	0	0	0	0	0	0	0	0	0	0	0	0	0	0	0	0	0	0	0	0	0	0	0	0	0	0	923.532	0	0	0	0	0	0	0	0	0	0	0	0	0	0	0	0	0	0	0
g__Mitsuokella	0	0	0	0	0	0	0	0	0	0	0	0	0	0	0	0	0	0	0	0	0	0	0	0	0	0	0	0	0	0	0	0	0	0	0	0	0	0	0	0	0	0	0	0	0	0	0	0	0
g__Catenibacterium	0	0	0	0	0	0	0	0	0	0	0	0	162.496	0	0	0	0	0	0	0	0	0	0	0	0	0	0	0	0	0	0	2453.65	0	0	0	0	0	0	0	0	0	0	0	0	0	0	0	0	0
g__Stenotrophomonas	0	0	0	0	0	0	0	0	0	0	0	0	0	0	0	0	0	0	0	0	0	0	0	71428.6	0	0	0	0	0	0	0	0	0	0	0	0	0	0	0	0	0	0	0	0	0	0	0	0	0
g__Erwinia	0	0	0	0	0	0	0	0	0	0	0	0	0	0	0	0	0	0	0	0	0	0	0	0	0	0	0	0	0	0	0	0	0	0	0	0	0	0	0	0	0	0	0	0	0	0	0	0	0
g__Brachyspira	0	0	0	0	0	0	0	0	0	0	0	0	0	0	0	0	0	0	0	0	0	0	0	0	0	0	0	0	0	0	0	0	0	0	0	0	0	0	0	0	0	0	0	0	0	0	0	0	0
g__Cloacibacillus	0	0	0	0	0	0	0	0	0	0	0	0	0	0	0	0	0	0	0	0	0	0	0	0	0	0	0	0	0	0	0	0	1540.44	0	0	0	0	0	0	0	0	0	0	0	0	0	0	0	0
g__Methylobacterium	511.247	0	0	0	0	0	0	0	0	0	0	0	0	0	0	0	0	0	0	0	0	0	0	0	0	0	0	0	0	0	0	0	0	0	0	0	0	0	0	0	0	0	0	0	0	0	0	0	0
g__Filifactor	0	0	0	0	0	0	0	0	0	0	0	0	0	0	0	0	0	0	0	0	0	0	0	0	0	0	0	0	0	0	0	0	0	749.625	0	0	0	0	0	0	0	0	0	0	0	0	0	0	0
g__Corynebacterium	0	0	0	0	0	0	0	0	295.552	0	0	0	0	0	0	0	0	0	0	0	0	0	0	0	0	0	0	0	0	0	0	0	0	0	0	0	0	0	0	0	0	0	0	0	0	0	0	0	0
g__Atopobium	0	0	0	0	0	0	0	0	0	0	0	0	0	0	0	0	0	5208.33	150.376	0	0	0	0	0	0	0	0	0	0	0	330.36	0	0	0	0	0	0	0	190.15	0	0	0	421.23	0	0	0	0	0	0
g__Catonella	0	0	0	0	0	0	0	0	0	0	0	0	0	0	0	0	0	0	0	0	0	0	0	0	0	0	0	0	0	0	0	0	0	0	0	0	0	0	0	0	0	0	0	0	0	0	0	0	0
g__Paracoccus	0	0	0	0	0	0	0	0	0	0	0	0	0	0	0	0	0	0	0	160.231	0	0	0	0	0	0	0	0	0	0	0	0	0	0	0	0	0	0	0	0	0	0	0	0	0	0	0	0	0
g__Adlercreutzia	0	0	0	0	0	0	0	0	0	0	0	0	0	0	129.853	0	0	0	0	0	0	0	0	0	0	0	203.087	0	0	0	0	0	0	0	0	0	0	0	0	0	673.854	0	0	0	0	130.565	0	0	0
g__Mogibacterium	2044.99	232.721	0	0	0	0	0	0	0	0	0	0	0	0	259.707	2842.25	0	0	0	0	0	0	0	0	0	0	0	0	0	0	0	545.256	0	0	0	0	0	0	0	0	0	131.666	1263.69	0	0	261.131	0	0	0
g__Citrobacter	0	0	0	0	0	0	0	0	1329.98	0	0	0	0	0	0	0	0	0	0	0	0	0	0	0	0	0	0	0	0	0	0	0	0	0	0	0	0	0	0	0	0	0	0	0	0	0	0	0	0
g__Moraxella	0	0	0	0	0	0	0	0	0	0	0	0	0	0	0	0	0	0	0	0	0	0	0	0	0	0	0	0	0	0	0	0	0	0	0	0	0	0	0	0	0	0	0	0	0	0	0	0	0
g__Peptococcus	0	0	0	0	0	0	0	0	0	0	0	0	0	0	0	0	0	0	0	0	0	0	0	0	0	0	0	0	0	0	0	0	0	0	0	0	0	0	0	0	0	0	0	0	460.547	0	0	0	0
g__Christensenella	0	0	0	0	0	0	0	0	0	0	0	0	0	0	0	0	0	0	0	0	0	0	0	0	2568.49	0	0	0	0	0	0	0	0	0	0	0	0	0	0	0	0	0	280.82	0	6294.14	391.696	0	0	0
g__Dysgonomonas	0	0	0	0	0	0	0	0	0	0	0	0	0	0	0	0	0	0	0	0	0	0	0	0	0	0	0	0	0	0	0	0	0	0	0	0	0	0	0	0	0	0	0	0	0	0	0	0	0
g__Arthrobacter	0	0	0	0	0	0	0	0	0	0	0	0	0	0	0	0	0	0	0	0	35714.3	0	0	0	0	0	0	0	0	0	0	0	0	0	0	0	0	0	0	0	0	0	0	0	0	0	0	0	0
g__Pannonibacter	0	0	0	0	0	0	0	0	0	0	0	0	0	0	0	0	0	0	0	0	0	0	0	0	0	0	0	0	0	0	0	0	0	0	0	0	0	0	0	0	0	0	561.64	0	460.547	0	0	0	0
g__Dermacoccus	0	0	0	0	0	0	0	0	0	0	0	0	0	0	0	0	0	0	0	0	0	0	0	0	0	0	0	0	0	0	0	0	0	0	0	0	0	0	0	0	0	0	0	0	0	0	0	0	0
g__Polaromonas	0	0	0	0	0	0	0	0	0	0	0	0	0	0	0	0	0	0	0	0	0	0	0	0	0	0	0	0	0	0	0	0	0	0	0	0	0	0	0	0	0	0	0	0	0	0	0	0	0
g__Anaerovorax	0	0	0	0	0	0	0	0	0	0	0	0	0	0	0	0	0	0	0	0	0	0	0	0	0	0	0	0	0	0	0	0	0	0	0	0	0	0	0	0	0	0	0	0	0	0	0	0	0
g__Chryseobacterium	0	0	0	0	0	0	0	0	0	0	0	0	0	0	0	0	0	0	0	0	0	0	0	0	0	0	0	0	0	0	0	0	0	0	0	0	0	0	0	0	0	0	0	0	0	0	0	0	0
g__Oxalobacter	0	0	0	0	0	0	0	0	1329.98	0	0	0	0	0	0	0	0	0	0	0	0	0	0	0	0	0	0	0	0	0	0	545.256	0	0	0	0	0	0	0	376.223	0	0	0	0	0	0	0	0	0
g__Megamonas	0	0	0	0	0	0	0	0	0	0	0	0	0	0	0	0	0	0	0	0	0	0	0	0	0	0	0	0	0	16808.3	0	0	0	0	0	0	0	0	0	0	0	0	0	0	0	0	0	0	0
g__WAL_1855D	0	0	0	0	0	0	0	0	0	0	0	0	0	0	0	0	0	0	0	0	0	0	0	0	1712.33	0	0	0	0	0	0	0	0	0	0	0	0	0	0	0	0	0	0	0	0	0	0	0	0
g__Bdellovibrio	0	0	0	0	0	0	0	0	0	0	0	0	0	0	0	0	0	0	0	0	0	0	0	0	0	0	0	0	0	0	0	0	0	0	0	0	0	0	0	0	0	0	0	0	0	0	0	0	0
g__Anaerovibrio	0	0	0	0	0	0	0	0	0	0	0	0	0	0	0	0	0	0	0	0	0	0	0	0	0	0	0	0	0	0	0	0	0	0	0	0	0	0	0	0	0	0	0	0	0	0	0	0	0
g__Shigella	0	0	0	0	0	0	0	0	0	0	0	0	0	0	0	0	0	0	0	0	0	0	0	0	0	0	0	0	0	0	0	0	0	0	0	0	0	0	0	0	0	0	0	0	0	0	0	0	0
g__Microbispora	0	0	0	0	0	0	0	0	0	0	0	0	0	0	0	0	0	0	0	0	0	0	0	0	0	0	0	0	0	0	0	0	0	0	0	0	0	0	0	0	0	0	0	0	0	0	0	0	0
g__Rhodococcus	0	0	0	0	0	0	0	0	0	0	0	0	0	0	0	0	0	0	0	0	0	0	0	0	0	0	0	0	0	0	0	0	0	0	0	0	0	0	0	0	0	0	0	0	0	0	0	0	0
g__Pseudoramibacter_Eubacterium	0	0	0	0	0	0	0	0	0	0	0	0	0	0	0	0	0	0	0	0	0	0	0	0	0	0	0	0	0	0	0	0	0	0	0	0	0	0	0	0	0	0	0	0	0	0	0	0	0
g__Rhodoplanes	0	0	0	0	0	0	0	0	0	0	0	0	0	0	0	0	0	0	0	0	0	0	0	0	0	0	0	0	0	0	0	0	0	0	0	0	0	0	0	0	0	0	0	0	0	0	0	0	0
g__Beijerinckia	0	0	0	0	0	0	0	0	0	0	0	0	0	0	0	0	0	0	0	0	0	0	0	0	0	0	0	0	0	0	0	0	0	0	0	0	0	0	0	0	0	0	0	0	0	0	0	0	0
g__Novosphingobium	0	0	0	0	0	0	0	0	0	0	0	0	0	0	0	0	0	0	0	0	0	0	0	0	0	0	0	0	0	0	0	0	0	0	0	0	0	0	0	0	0	0	0	0	0	0	0	0	0
g__Victivallis	0	0	0	0	0	0	0	0	0	0	0	0	0	0	0	0	0	0	0	0	0	0	0	0	0	0	0	0	0	0	0	0	0	0	0	0	0	0	0	0	0	0	0	0	0	0	0	0	0
g__Comamonas	0	0	0	0	0	0	0	0	0	0	0	0	0	0	0	0	0	0	0	0	0	0	0	0	0	0	0	0	0	0	0	0	0	0	0	0	0	0	0	0	0	0	0	0	0	0	0	0	0
g__Helicobacter	0	0	0	0	0	0	0	0	0	0	0	0	0	0	0	0	0	0	0	0	0	0	0	0	0	0	0	0	0	0	0	0	0	0	0	0	0	0	0	0	0	0	0	0	0	0	0	0	0
g__Butyrivibrio	0	0	0	0	0	0	0	0	0	0	0	0	0	0	0	0	0	0	0	0	0	0	0	0	0	0	0	0	0	0	0	0	0	0	0	0	0	0	0	0	0	0	0	0	0	0	0	0	0
g__Succiniclasticum	0	0	0	0	0	0	0	0	0	0	0	0	0	0	0	0	0	0	0	0	0	0	0	0	0	0	0	0	0	0	0	0	0	0	0	0	0	0	0	0	0	0	0	0	0	0	0	0	0
g__Alicyclobacillus	0	0	0	0	0	0	0	0	0	0	0	0	0	0	0	0	0	0	0	0	0	0	0	0	0	0	0	0	0	0	0	0	0	0	0	0	0	0	0	0	0	0	0	0	0	0	0	0	0
g__Mobiluncus	0	232.721	0	0	0	0	0	0	0	0	0	0	0	0	0	0	0	0	0	0	0	0	0	0	0	0	0	0	0	0	0	0	0	0	0	0	0	0	0	0	0	0	0	0	0	0	0	0	0
g__Hyphomicrobium	0	0	0	0	0	0	0	0	0	0	0	0	0	0	0	0	0	0	0	0	0	0	0	0	0	0	0	0	0	0	0	0	0	0	0	0	0	0	0	0	0	0	0	0	0	0	0	0	0
g__Robinsoniella	0	0	0	0	0	0	0	0	0	0	0	0	0	0	0	0	0	0	0	0	0	0	0	0	0	0	0	0	0	0	0	0	0	0	0	0	0	0	0	0	0	0	0	0	0	0	0	0	0
g__Butyricicoccus	0	0	0	0	0	0	0	0	0	0	0	0	0	0	0	0	0	0	0	0	0	0	0	0	0	0	0	0	0	0	0	0	0	0	0	0	0	0	0	0	0	0	0	0	0	0	0	0	0
g__Herbaspirillum	0	0	0	0	0	0	0	0	0	0	0	0	0	0	0	0	0	0	0	0	0	0	0	0	0	0	0	0	0	0	0	0	0	0	0	0	0	0	0	0	0	0	0	0	0	0	0	0	0
g__Anaerofustis	0	0	0	0	0	0	0	0	295.552	0	0	0	0	0	0	0	0	0	0	160.231	0	0	0	0	0	0	203.087	0	0	0	0	0	0	0	0	0	0	0	0	0	0	0	0	263.47	153.516	0	0	0	0
g__Dehalobacterium	0	0	0	0	0	0	0	0	0	0	0	0	0	376.459	0	0	0	0	0	0	0	0	0	0	0	0	0	0	0	0	0	0	0	0	0	0	0	0	0	0	0	0	0	0	0	0	0	0	0
g__Salinibacterium	0	0	0	0	0	0	0	0	0	0	0	0	0	0	0	0	0	0	0	0	0	0	0	0	0	0	0	0	0	0	0	0	0	0	0	0	0	0	0	0	0	0	0	0	0	0	0	0	0
g__Pyramidobacter	0	0	0	0	0	0	0	0	0	0	0	0	0	0	0	0	0	0	0	0	0	0	0	0	0	0	0	0	0	0	0	0	0	0	0	0	0	0	0	0	0	0	0	0	0	0	0	0	0
g__Tannerella	0	0	0	0	0	0	0	0	0	0	0	0	0	0	0	0	0	0	0	0	0	0	0	0	0	0	0	0	0	0	0	0	0	0	0	0	0	0	0	0	0	0	1404.1	0	0	0	0	0	0
g__Gemella	0	0	0	0	0	0	0	0	147.776	0	0	0	0	0	0	0	0	0	0	0	0	0	0	0	0	0	0	0	0	0	0	0	0	0	0	0	0	0	0	0	0	0	0	0	0	0	0	0	0
g__Mycoplana	0	0	0	0	0	0	0	0	0	0	0	0	0	0	0	0	0	0	0	0	0	0	0	0	0	0	0	0	0	0	0	0	0	0	0	0	0	0	0	0	0	0	0	0	0	0	0	0	0
g__YRC22	0	0	0	0	0	0	0	0	0	0	0	0	0	0	0	0	0	0	0	0	0	0	0	0	0	0	0	0	0	0	0	0	0	0	0	0	0	0	0	0	0	0	0	0	0	0	0	0	0
g__Friedmanniella	0	0	0	0	0	0	0	0	0	0	0	0	0	0	0	0	0	0	0	0	0	0	0	0	0	0	0	0	0	0	0	0	0	0	0	0	0	0	0	0	0	0	0	0	0	0	0	0	0
g__Varibaculum	0	0	0	0	0	0	0	0	0	0	0	0	0	0	0	0	0	0	0	0	0	0	0	0	0	0	0	0	0	0	0	0	0	0	0	0	0	0	0	0	0	0	0	0	153.516	0	0	0	0
g__Proteus	0	0	0	0	0	0	0	0	0	0	0	0	0	0	0	0	0	0	0	0	0	0	0	0	0	0	0	0	0	0	0	0	0	0	0	0	0	0	0	0	0	0	0	0	0	0	0	0	0
g__Cardiobacterium	0	0	0	0	0	0	0	0	0	0	0	0	0	0	0	0	0	0	0	0	0	0	0	0	0	0	0	0	0	0	0	0	0	0	0	0	0	0	0	0	0	0	0	0	0	0	0	0	0
g__Serratia	0	0	0	0	0	0	0	0	0	0	0	0	0	0	0	0	0	0	0	0	0	0	0	0	0	0	0	0	0	0	0	0	0	0	0	0	0	0	0	0	0	0	0	0	153.516	0	0	0	0
g__Rothia	0	0	0	0	0	0	0	0	0	0	0	0	0	0	0	0	0	0	451.128	0	0	0	0	0	0	0	0	0	0	0	0	0	0	0	0	0	0	0	0	0	0	0	0	0	0	0	0	0	0
g__Caulobacter	0	0	0	0	0	0	0	0	0	0	0	0	0	0	0	0	0	0	0	0	0	0	0	0	0	0	0	0	0	0	0	0	0	0	0	0	0	0	0	0	0	0	0	0	0	0	0	0	0
g__Pantoea	0	0	0	0	0	0	0	0	0	0	0	0	0	0	0	0	0	0	0	0	0	0	0	0	0	0	0	0	0	0	0	0	0	0	0	0	0	0	0	0	0	0	0	0	0	0	0	0	0
g__Hydrogenophaga	0	0	0	0	0	0	0	0	0	0	0	0	0	0	0	0	0	0	0	0	0	0	0	0	0	0	0	0	0	0	0	0	0	0	0	0	0	0	0	0	0	0	0	0	0	0	0	0	0
g__Weissella	0	0	0	0	0	0	0	0	0	0	0	0	0	0	0	0	0	0	0	0	0	0	0	0	0	0	0	0	0	0	0	0	0	0	0	0	0	0	0	0	0	0	0	0	0	0	0	0	0
g__Mycoplasma	0	0	0	0	0	0	0	0	0	0	0	0	0	0	0	0	0	0	0	0	0	0	0	0	0	0	0	0	0	0	0	0	0	0	0	0	0	0	0	0	0	0	1123.28	0	0	0	0	0	0
g__Actinobacillus	0	0	0	0	0	0	0	0	0	0	0	0	0	0	0	0	0	0	0	0	0	0	0	0	0	0	0	0	0	0	0	545.256	0	0	0	0	0	0	190.15	0	0	0	0	0	0	0	0	0	0
g__Leptospira	0	0	0	0	0	0	0	0	0	0	0	0	0	0	0	0	0	0	0	0	0	0	0	0	0	0	0	0	0	0	0	0	0	0	0	0	0	0	0	0	0	0	0	0	0	0	0	0	0
g__Pedomicrobium	0	0	0	0	0	0	0	0	0	0	0	0	0	0	0	0	0	0	0	0	0	0	0	0	0	0	0	0	0	0	0	0	0	0	0	0	0	0	0	0	0	0	0	0	0	0	0	0	0
g__Micrococcus	0	0	0	0	0	0	0	0	0	0	0	0	0	0	0	0	0	0	0	640.923	0	0	0	0	0	0	0	0	0	0	0	0	0	0	0	0	0	0	0	0	0	0	0	0	0	0	0	0	0
g__Synergistes	0	0	0	0	0	0	0	0	0	0	0	0	0	0	0	0	0	0	0	0	0	0	0	0	0	0	0	0	0	0	0	0	0	0	0	0	0	0	0	0	0	0	0	0	0	0	0	0	0
g__Sphingopyxis	0	0	0	0	0	0	0	0	0	0	0	0	0	0	0	0	0	0	0	0	0	0	0	0	0	0	0	0	0	0	0	0	0	0	0	0	0	0	0	0	0	0	0	0	0	0	0	0	0
g__Phenylobacterium	0	0	0	0	0	0	0	0	0	0	0	0	0	0	0	0	0	0	0	0	0	0	0	0	0	0	0	0	0	0	0	0	0	0	0	0	0	0	0	0	0	0	0	0	0	0	0	0	0
g__Halomonas	0	0	0	0	0	0	0	0	0	0	0	0	0	0	0	0	0	0	0	0	0	0	0	0	0	0	0	0	0	0	0	0	0	0	0	0	0	0	0	0	0	0	0	0	0	0	0	0	0
g__Wolinella	0	0	0	0	0	0	0	0	0	0	0	0	0	0	0	0	0	0	0	0	0	0	0	0	0	0	0	0	0	0	0	0	0	0	0	0	0	0	0	0	0	0	0	0	0	0	0	0	0
g__Brevundimonas	0	0	0	0	0	0	0	0	0	0	0	0	0	0	0	0	0	0	0	0	0	0	0	0	0	0	0	0	0	0	0	0	0	0	0	0	0	0	0	0	0	0	0	0	0	0	0	0	0
g__Kocuria	0	0	0	0	0	0	0	0	0	0	0	0	0	0	0	0	0	0	0	0	0	0	0	0	0	0	0	0	0	0	0	0	0	0	0	0	0	0	0	0	0	0	0	0	0	0	0	0	0
g__Curvibacter	0	0	0	0	0	0	0	0	0	0	0	0	0	0	0	0	0	0	0	0	0	0	0	0	0	0	0	0	0	0	0	0	0	0	0	0	0	0	0	0	0	0	0	0	0	0	0	0	0
g__Cloacibacterium	0	0	0	0	0	0	0	0	0	0	0	0	0	0	0	0	0	0	0	0	0	0	0	0	0	0	0	0	0	0	0	0	0	0	0	0	0	0	0	0	0	0	0	0	0	0	0	0	0
g__Bradyrhizobium	0	0	0	0	0	0	0	0	0	0	0	0	0	0	0	0	0	0	0	0	0	0	0	0	0	0	0	0	0	0	0	0	0	0	0	0	0	0	0	0	0	0	0	0	0	0	0	0	0
g__Leucobacter	0	0	0	0	0	0	0	0	0	0	0	0	0	0	0	0	0	0	0	0	0	0	0	0	0	0	0	0	0	0	0	0	0	0	0	0	0	0	0	0	0	0	0	0	0	0	0	0	0
g__Kingella	0	0	0	0	0	0	0	0	0	0	0	0	0	0	0	0	0	0	0	0	0	0	0	0	0	0	0	0	0	0	0	0	0	0	0	0	0	0	0	0	0	0	0	0	0	0	0	0	0
g__Syntrophomonas	0	0	0	0	0	0	0	0	0	0	0	0	0	0	0	0	0	0	0	0	0	0	0	0	0	0	0	0	0	0	0	0	0	0	0	0	0	0	0	0	0	0	0	0	0	130.565	0	0	0
g__Roseateles	0	0	0	0	0	0	0	0	0	0	0	0	0	0	0	0	0	0	0	0	0	0	0	0	0	0	0	0	0	0	0	0	0	0	0	0	0	0	0	0	0	0	0	0	0	0	0	0	0
g__Roseomonas	0	0	0	0	0	0	0	0	0	0	0	0	0	0	0	0	0	0	0	0	0	0	0	0	0	0	0	0	0	0	0	0	0	0	0	0	0	0	0	0	0	0	0	0	0	0	0	0	0
g__Lautropia	0	0	0	0	0	0	0	0	147.776	0	0	0	0	0	0	0	0	0	0	0	0	0	0	0	0	0	0	0	0	0	0	0	0	0	0	0	0	0	0	0	0	0	0	0	0	0	0	0	0
g__Legionella	0	0	0	0	0	0	0	0	0	0	0	0	0	0	0	0	0	0	0	0	0	0	0	0	0	0	0	0	0	0	0	0	0	0	0	0	0	0	0	0	0	0	0	0	0	0	0	0	0
g__Methylibium	0	0	0	0	0	0	0	0	0	0	0	0	0	0	0	0	0	0	0	0	0	0	0	0	0	0	0	0	0	0	0	0	0	0	0	0	0	0	0	0	0	0	0	0	0	0	0	0	0
g__Rhodobacter	0	0	0	0	0	0	0	0	0	0	0	0	0	0	0	0	0	0	0	0	0	0	0	0	0	0	0	0	0	0	0	0	0	0	0	0	0	0	0	0	0	0	0	0	0	0	0	0	0
g__Rubrivivax	0	0	0	0	0	0	0	0	0	0	0	0	0	0	0	0	0	0	0	0	0	0	0	0	0	0	0	0	0	0	0	0	0	0	0	0	0	0	0	0	0	0	0	0	0	0	0	0	0
g__Bosea	0	0	0	0	0	0	0	0	0	0	0	0	0	0	0	0	0	0	0	0	0	0	0	0	0	0	0	0	0	0	0	0	0	0	0	0	0	0	0	0	0	0	0	0	0	0	0	0	0
g__Janthinobacterium	0	0	0	0	0	0	0	0	0	0	0	0	0	0	0	0	0	0	0	0	0	0	0	0	0	0	0	0	0	0	0	0	0	0	0	0	0	0	0	0	0	0	0	0	0	0	0	0	0
g__Nitrospira	0	0	0	0	0	0	0	0	0	0	0	0	0	0	0	0	0	0	0	0	0	0	0	0	0	0	0	0	0	0	0	0	0	0	0	0	0	0	0	0	0	0	0	0	0	0	0	0	0
g__Afipia	0	0	0	0	0	0	0	0	0	0	0	0	0	0	0	0	0	0	0	0	0	0	0	0	0	0	0	0	0	0	0	0	0	0	0	0	0	0	0	0	0	0	0	0	0	0	0	0	0
g__Wautersiella	0	0	0	0	0	0	0	0	0	0	0	0	0	0	0	0	0	0	0	0	0	0	0	0	0	0	0	0	0	0	0	0	0	0	0	0	0	0	0	0	0	0	0	0	0	0	0	0	0
g__Polynucleobacter	0	0	0	0	0	0	0	0	0	0	0	0	0	0	0	0	0	0	0	0	0	0	0	0	0	0	0	0	0	0	0	0	0	0	0	0	0	0	0	0	0	0	0	0	0	0	0	0	0
g__Sarcina	0	0	0	0	0	0	0	0	0	0	0	0	0	0	0	0	0	0	0	0	0	0	0	0	0	0	0	0	0	0	0	0	0	0	0	0	0	0	0	0	0	0	0	0	0	0	0	0	0
g__Pediococcus	0	0	0	0	0	0	0	0	0	0	0	0	0	0	0	0	0	0	0	0	0	0	0	0	0	0	0	0	0	0	0	0	0	0	0	0	0	0	0	0	0	0	0	0	0	0	0	0	0
g__Trabulsiella	0	0	0	0	0	0	0	0	0	0	0	0	0	0	0	0	0	0	0	0	0	0	0	0	0	0	0	0	0	0	0	0	0	0	0	0	0	0	0	0	0	0	0	0	0	0	0	0	0
g__Janibacter	0	0	0	0	0	0	0	0	0	0	0	0	0	0	0	0	0	0	0	0	0	0	0	0	0	0	0	0	0	0	0	0	0	0	0	0	0	0	0	0	0	0	0	0	0	0	0	0	0
g__Massilia	0	0	0	0	0	0	0	0	0	0	0	0	0	0	0	0	0	0	0	0	0	0	0	0	0	0	0	0	0	0	0	0	0	0	0	0	0	0	0	0	0	0	0	0	0	0	0	0	0
g__Photobacterium	0	0	0	0	0	0	0	0	0	0	0	0	0	0	0	0	0	0	0	0	0	0	0	0	0	0	0	0	0	0	0	0	0	0	0	0	0	0	0	0	0	0	0	0	0	0	0	0	0
g__Paludibacter	0	0	0	0	0	0	0	0	0	0	0	0	0	0	0	0	0	0	0	0	0	0	0	0	0	0	0	0	0	0	0	0	0	0	0	0	0	0	0	0	0	0	0	0	0	0	0	0	0
g__Phyllobacterium	0	0	0	0	0	0	0	0	0	0	0	0	0	0	0	0	0	0	0	0	0	0	0	0	0	0	0	0	0	0	0	0	0	0	0	0	0	0	0	0	0	0	0	0	0	0	0	0	0
g__Methanobrevibacter	0	0	0	0	0	0	0	0	0	0	0	0	0	0	0	0	0	0	0	0	0	0	0	0	0	0	0	0	0	0	0	0	0	0	0	0	0	0	0	0	0	0	0	0	0	0	0	0	0
[truncated: 616 more columns]

## Sheet: CRC1_control
Control abundance table of CRC1 for fig1b
The relative abundance matrix for this study. Rows as bacteria and columns as samples. PCoA analysis can be implemented using R function "pco" based on this file
Detailed instructions to replot the figure can be accessed from Figure1.Rmd at https://doi.org/10.5281/zenodo.5913041
source data: data.zip	script: Figure1.Rmd
	SRR2082638	SRR2082641	SRR2082645	SRR2082649	SRR2082652	SRR2082654	SRR2082655	SRR2082635	SRR2082636	SRR2082637	SRR2082639	SRR2082640	SRR2082642	SRR2082643	SRR2082644	SRR2082646	SRR2082647	SRR2082648	SRR2082650	SRR2082651	SRR2082653	SRR2082656	SRR2082657
g__Bacteroides	119699	199851	310572	155663	412475	30828.5	221421	176913	129499	30527.8	523439	301226	72279.4	333771	351175	18850.8	292361	207398	207065	47896.6	312472	182712	406200
g__Escherichia-Shigella	22370.6	120478	182178	21936.3	76458.8	741169	292453	151461	365677	252496	25970.7	49912.4	322685	260330	262521	233023	33319.8	99489.8	14129.7	109225	46975.8	610932	133253
g__Halomonas	45409	28101.6	52728.7	48513	202414	82851.6	152608	247177	207421	224822	73756.7	100117	179210	64246.5	56847.9	222803	105851	106760	44958.3	323112	114513	60187.3	49785.3
g__Prevotella	547746	315994	47719.5	65598	40241.4	1712.7	113762	22763.9	7421.15	88159.8	69861.1	80560.4	21927.4	84189.2	73225.7	15216.9	45916.3	51913.3	266667	20527.1	262344	6141.56	14626.9
g__Shewanella	17529.2	9715.99	13445.8	18983.3	58350.1	46242.8	45505	83169	38961	88445.1	19088.4	29188.6	35192.2	19942.7	17920.7	98796.3	26818.4	45408.2	12845.2	99594.5	39321.6	28558.3	13553.4
g__Streptococcus	10350.6	36023.9	44028.5	310483	2012.07	7064.87	8324.08	4660.33	46938.8	35948.6	18828.7	22183.3	47103.4	23883.4	23024	9993.19	101788	45025.5	39820.2	7602.64	4202.31	4759.71	3891.57
g__Fusobacterium	98330.6	149.477	2109.15	65176.1	0	3639.48	24417.3	716.974	17439.7	97289.6	17660	48161.1	1082.84	955.338	712.082	454.236	63592	57780.6	181760	1520.53	7804.29	7676.95	87090.7
g__Peptostreptococcus	17195.3	1494.77	4218.3	153554	4828.97	9633.91	33296.3	6990.5	20408.2	13980	18439.2	33275	2165.67	1552.42	1661.52	8630.48	80251.9	55484.7	69492.6	16725.8	8104.46	7523.41	51798.2
g__Granulicatella	667.78	1046.34	1054.57	0	20523.1	3639.48	2774.69	30471.4	6493.51	17974.3	3116.48	2918.86	2436.38	119.417	237.361	105610	203.169	127.551	256.904	121642	21762	921.234	3354.8
g__Akkermansia	0	1195.81	790.931	9491.67	0	1926.78	3329.63	0	4452.69	0	0	0	270.709	1433.01	1898.88	0	18894.8	113393	6936.42	0	0	2763.7	142780
g__Mitochondria	166.945	597.907	14764	0	22132.8	7493.04	3884.57	29216.7	21706.9	15977.2	908.973	2043.2	15971.8	477.669	474.721	18623.7	7110.93	382.653	385.356	56766.3	5703.14	38691.8	4562.53
g__Lachnoclostridium	2170.28	15097.2	31637.2	11390	2816.9	856.348	0	2150.92	1113.17	2853.07	5064.28	4670.17	21656.7	13852.4	23736.1	681.354	16456.7	8163.27	10790	1773.95	1951.07	460.617	1476.11
g__Porphyromonas	2003.34	4932.74	8700.24	6538.7	2816.9	642.261	3329.63	1075.46	556.586	285.307	2856.77	37361.4	2707.09	25674.7	9731.78	0	12190.2	18239.8	33397.6	253.421	1800.99	767.695	2952.23
g__Dorea	4006.68	5082.21	13182.2	9280.74	11670	1712.7	3329.63	6632.01	2226.35	6562.05	17140.6	37653.2	7038.44	4299.02	5815.33	5905.06	8939.46	4336.73	5009.63	3801.32	5102.81	2303.09	5233.49
g__Faecalibacterium	2671.12	18535.1	18718.7	4218.52	7243.46	428.174	0	4301.85	371.058	7703.28	18698.9	17221.2	11911.2	8239.79	11630.7	6359.3	6501.42	2168.37	1541.43	2534.21	11856.5	1228.31	1073.54
g__Gemella	4340.57	12406.6	23991.6	2952.96	804.829	0	1109.88	716.974	742.115	4564.91	5194.13	6421.48	52788.3	15046.6	12817.5	227.118	4876.07	2678.57	2569.04	253.421	900.495	614.156	134.192
g__Parabacteroides	1502.5	11061.3	16609.5	2742.04	7243.46	0	2219.76	2688.65	742.115	1426.53	12985.3	2335.08	4602.06	9433.96	24448.1	2271.18	10158.5	16071.4	5908.8	5068.42	10205.6	1842.47	2818.04
g__Alloprevotella	16360.6	61435	9754.81	1054.63	1207.24	0	554.939	537.731	371.058	1426.53	7141.93	5837.71	2977.8	12061.1	10681.2	0	1422.19	1530.61	4238.92	506.842	300.165	307.078	134.192
g__Roseburia	4507.51	6128.55	12918.5	6538.7	4828.97	642.261	554.939	5198.06	1484.23	7703.28	14933.1	18388.8	8933.41	3104.85	5815.33	3179.65	10768	4974.49	4881.18	3041.05	7504.13	1535.39	939.345
g__Blautia	3505.84	5082.21	13445.8	2742.04	3621.73	214.087	0	3226.38	185.529	7132.67	22984	38528.9	7038.44	5015.52	5696.65	2725.41	3047.54	1403.06	1541.43	1773.95	6753.71	767.695	1073.54
g__Barnesiella	1168.61	11061.3	16082.3	4640.37	5633.8	0	1664.82	1075.46	371.058	285.307	7921.05	8172.8	2977.8	8239.79	7002.14	2044.06	13612.4	5867.35	4881.18	506.842	4952.72	153.539	536.769
g__Parvimonas	12687.8	298.954	263.644	2320.19	0	4924	8324.08	537.731	7421.15	11982.9	8180.76	15178.1	812.128	716.503	593.401	681.354	6704.59	2168.37	2825.95	253.421	450.248	4759.71	16505.6
g__Acinetobacter	333.89	597.907	1054.57	0	10462.8	0	1109.88	32622.3	927.644	855.92	129.853	0	4331.35	3104.85	830.762	24755.8	406.339	510.204	128.452	12671.1	9605.28	307.078	268.384
g__Dialister	15525.9	2989.54	2636.44	9913.52	402.414	1498.61	1109.88	1792.44	1113.17	10271	6103.1	13426.7	6226.31	2030.09	2254.93	1816.94	7110.93	7397.96	6422.61	506.842	1500.83	1074.77	1878.69
g__Agathobacter	667.78	18385.7	20827.8	1054.63	1609.66	0	554.939	537.731	371.058	855.92	3246.33	5545.83	14618.3	11464.1	10206.5	2271.18	3453.88	1275.51	642.261	1013.68	450.248	153.539	268.384
g__Aeromonas	0	0	0	0	11267.6	2783.13	1109.88	13264	371.058	0	0	291.886	0	0	118.68	20894.8	0	0	0	33705	7654.21	921.234	402.576
g__Sphingomonas	1335.56	1345.29	1054.57	1898.33	5633.8	2140.87	7769.15	7707.47	6864.56	3423.68	1817.95	2335.08	5684.89	2149.51	1661.52	10220.3	3047.54	2933.67	1027.62	6842.37	4502.48	1688.93	2147.07
g__Lactobacillus	0	0	263.644	421.852	804.829	4281.74	2774.69	716.974	47866.4	285.307	0	291.886	0	119.417	237.361	2044.06	203.169	0	256.904	1267.11	450.248	3224.32	3489
g__Alistipes	834.725	4484.3	6327.45	843.704	1609.66	0	0	896.218	0	570.613	4934.42	3502.63	2165.67	2149.51	1780.2	1362.71	8533.12	20663.3	2569.04	253.421	1650.91	153.539	536.769
g__Morganella	0	597.907	790.931	0	5231.39	0	0	9141.42	185.529	0	0	0	2977.8	2030.09	712.082	24755.8	203.169	0	0	14698.4	3902.15	0	0
g__Coprococcus	2170.28	1644.25	2636.44	4640.37	2012.07	642.261	554.939	2330.17	927.644	3994.29	8440.46	9632.22	1894.96	1313.59	1305.48	2044.06	5079.24	2168.37	3082.85	2280.79	3151.73	460.617	1073.54
g__Rubrobacter	333.89	0	527.287	843.704	8853.12	428.174	1109.88	17207.4	742.115	1141.23	519.413	2043.2	541.419	597.086	356.041	8630.48	1219.02	892.857	385.356	8362.9	6903.8	460.617	402.576
g__Hungatella	500.835	5530.64	10282.1	2109.26	804.829	0	554.939	179.244	185.529	570.613	1038.83	1459.43	12994	3821.35	8188.94	908.471	4469.73	2423.47	2697.5	1267.11	300.165	0	805.153
g__Enterococcus	0	896.861	1845.5	210.926	1609.66	8991.65	8879.02	1792.44	13729.1	570.613	129.853	291.886	2436.38	1313.59	474.721	8403.36	0	0	0	1773.95	1350.74	2610.16	3757.38
g__Corynebacterium	667.78	597.907	527.287	632.778	4426.56	1070.43	2219.76	15414.9	1113.17	1141.23	519.413	1167.54	1894.96	1194.17	593.401	11810.1	203.169	1530.61	385.356	4308.16	3601.98	614.156	1207.73
g__Butyricimonas	500.835	5829.6	12127.6	421.852	402.414	0	0	716.974	0	0	8440.46	583.771	3248.51	3104.85	2492.29	0	6501.42	6760.2	2569.04	0	1200.66	0	0
g__Phascolarctobacterium	1502.5	1793.72	2900.08	1476.48	1609.66	642.261	0	3405.63	556.586	1997.15	9219.58	4086.4	1894.96	1074.76	1068.12	2725.41	2031.69	1913.27	3082.85	2534.21	5853.22	153.539	1610.31
g__Subdoligranulum	667.78	9865.47	7382.02	632.778	1207.24	0	554.939	716.974	371.058	570.613	2467.21	6713.37	5955.6	3940.77	3797.77	1135.59	609.508	382.653	513.809	1773.95	2551.4	460.617	134.192
g__Tyzzerella	500.835	1494.77	3163.72	5905.93	402.414	0	0	179.244	185.529	0	1428.39	1459.43	1894.96	4657.27	2017.56	908.471	12190.2	4081.63	4752.73	506.842	1800.99	153.539	268.384
g__Sutterella	834.725	149.477	263.644	0	3219.32	1498.61	3329.63	2867.9	1669.76	1141.23	649.266	9924.11	541.419	119.417	237.361	5677.95	609.508	127.551	770.713	3801.32	3301.82	460.617	6575.42
g__Pygmaiobacter	0	6875.93	12654.9	0	0	0	0	0	0	0	0	0	11099.1	5373.78	6527.42	0	0	0	0	0	0	0	0
g__Bilophila	500.835	298.954	2636.44	2952.96	1609.66	642.261	554.939	2867.9	927.644	1997.15	2726.92	2626.97	1624.26	2866.01	830.762	2044.06	3453.88	2806.12	642.261	1520.53	2401.32	767.695	1610.31
g__Staphylococcus	333.89	298.954	527.287	0	1609.66	1498.61	1109.88	10037.6	1855.29	855.92	1168.68	875.657	1082.84	477.669	118.68	6586.42	406.339	892.857	385.356	5068.42	3301.82	460.617	1207.73
g__Holdemanella	0	23019.4	3954.65	421.852	0	0	0	0	0	0	0	0	6226.31	3940.77	2373.61	0	0	0	0	0	0	0	0
g__Erysipelatoclostridium	500.835	2690.58	3427.37	3796.67	804.829	428.174	1109.88	358.487	556.586	570.613	389.56	1167.54	4060.64	3224.27	2729.65	1589.83	2234.86	3443.88	4367.37	253.421	450.248	153.539	536.769
g__Parasutterella	667.78	2092.68	6063.8	421.852	2012.07	0	0	1613.19	556.586	1711.84	3895.6	3210.74	3789.93	2030.09	2254.93	1135.59	3250.71	1020.41	0	1267.11	1200.66	153.539	134.192
g__Paeniclostridium	0	0	0	0	4024.14	0	0	4839.58	0	0	0	0	0	0	0	20894.8	0	0	0	4561.58	4052.23	0	0
g__Eisenbergiella	333.89	3139.01	7118.38	2742.04	0	0	0	0	185.529	285.307	0	291.886	7850.57	1910.68	4035.13	0	3047.54	2295.92	3339.76	0	0	0	0
g__Pseudomonas	6844.74	298.954	263.644	210.926	1207.24	214.087	554.939	2330.17	185.529	6562.05	1558.24	3502.63	1624.26	0	474.721	2498.3	203.169	255.102	0	1267.11	300.165	307.078	805.153
g__Pyramidobacter	1335.56	0	0	3796.67	0	0	0	0	0	0	519.413	0	0	0	118.68	0	4469.73	17346.9	3082.85	0	0	0	0
g__Solobacterium	2003.34	1943.2	1845.5	2109.26	402.414	214.087	0	537.731	0	2282.45	649.266	1751.31	1624.26	3463.1	1424.16	3861	1625.36	637.755	1541.43	1267.11	450.248	153.539	134.192
g__Selenomonas	3338.9	149.477	527.287	3585.74	0	0	0	537.731	371.058	3138.37	4285.16	3502.63	270.709	119.417	237.361	227.118	4063.39	1785.71	1669.88	253.421	750.413	307.078	134.192
g__Veillonella	0	896.861	527.287	9280.74	0	0	0	537.731	0	0	0	0	1353.55	358.252	593.401	908.471	5688.74	3188.78	2183.69	1013.68	2551.4	0	134.192
g__Bacillus	333.89	448.43	1054.57	0	1207.24	0	1664.82	7348.99	1113.17	1141.23	129.853	1459.43	3248.51	835.921	118.68	3633.89	203.169	0	256.904	3041.05	1050.58	153.539	268.384
g__Comamonas	0	1494.77	1054.57	1898.33	402.414	0	0	179.244	0	0	0	0	1624.26	955.338	593.401	454.236	4063.39	12882.7	2569.04	253.421	0	0	0
g__Ruminococcus	0	3736.92	8172.95	0	402.414	428.174	554.939	896.218	371.058	0	129.853	583.771	4060.64	1791.26	2254.93	454.236	812.678	892.857	513.809	760.264	600.33	153.539	134.192
g__Haemophilus	166.945	896.861	790.931	210.926	804.829	1070.43	1109.88	1254.71	371.058	570.613	0	1751.31	4060.64	1552.42	1305.48	2725.41	1219.02	765.306	256.904	2534.21	3151.73	460.617	134.192
g__Proteus	0	0	0	0	0	7707.13	4994.45	0	5009.28	0	0	0	0	119.417	0	0	0	127.551	0	0	0	4299.09	1878.69
g__Johnsonella	3005.01	0	0	0	0	0	0	0	0	2282.45	7401.64	8756.57	0	0	0	0	0	0	0	0	0	0	0
g__Catenibacterium	0	6576.98	3691.01	0	0	0	0	0	0	0	0	0	5414.19	2866.01	2017.56	0	0	127.551	0	0	0	0	0
g__Cutibacterium	500.835	0	263.644	421.852	402.414	856.348	2774.69	4839.58	1298.7	1141.23	779.12	583.771	270.709	119.417	118.68	1135.59	406.339	1147.96	513.809	1013.68	1200.66	0	402.576
g__Megasphaera	166.945	448.43	263.644	843.704	2816.9	0	1109.88	1254.71	185.529	0	1168.68	583.771	541.419	238.834	118.68	3179.65	203.169	637.755	256.904	2534.21	2701.49	307.078	0
g__Mongoliicoccus	500.835	448.43	263.644	210.926	1207.24	428.174	554.939	1254.71	2040.82	285.307	259.707	291.886	1353.55	955.338	237.361	1362.71	203.169	1020.41	513.809	1773.95	2701.49	460.617	402.576
g__Bifidobacterium	0	1345.29	0	1054.63	1207.24	856.348	0	716.974	371.058	0	259.707	0	812.128	597.086	2848.33	1362.71	203.169	1020.41	385.356	1520.53	1800.99	0	1878.69
g__Acidovorax	166.945	149.477	263.644	210.926	804.829	0	1109.88	1613.19	371.058	855.92	129.853	1167.54	1082.84	238.834	118.68	1816.94	609.508	1020.41	513.809	1773.95	600.33	460.617	134.192
g__Variovorax	166.945	0	263.644	0	402.414	0	2219.76	2150.92	742.115	1997.15	389.56	875.657	270.709	597.086	118.68	1135.59	406.339	382.653	128.452	2027.37	450.248	307.078	134.192
g__Dietzia	333.89	149.477	263.644	421.852	1207.24	428.174	1109.88	2150.92	371.058	570.613	0	0	812.128	477.669	237.361	1589.83	609.508	510.204	0	2787.63	600.33	0	402.576
g__Oribacterium	166.945	0	0	1687.41	0	428.174	1109.88	179.244	556.586	855.92	908.973	875.657	0	0	118.68	454.236	1219.02	2423.47	1156.07	0	450.248	614.156	1610.31
g__Burkholderia-Caballeronia-Paraburkholderia	166.945	149.477	0	0	1609.66	214.087	0	1433.95	556.586	570.613	389.56	875.657	1082.84	238.834	118.68	1362.71	812.678	892.857	256.904	2534.21	750.413	153.539	0
g__Novosphingobium	333.89	149.477	263.644	0	1207.24	214.087	1664.82	1792.44	185.529	570.613	389.56	583.771	812.128	955.338	356.041	908.471	406.339	255.102	0	1267.11	600.33	153.539	134.192
g__Oscillibacter	0	448.43	1318.22	2320.19	1207.24	0	0	0	1113.17	285.307	0	0	270.709	119.417	237.361	227.118	2234.86	892.857	1156.07	253.421	300.165	153.539	0
g__Eikenella	0	149.477	0	0	0	2140.87	1664.82	0	2040.82	0	0	0	1082.84	119.417	237.361	0	609.508	0	128.452	0	0	2917.24	1341.92
g__Filifactor	1502.5	0	0	1898.33	402.414	0	0	0	0	570.613	1428.39	3210.74	0	0	0	0	812.678	637.755	770.713	0	0	0	0
g__Desulfovibrio	0	747.384	1845.5	210.926	0	642.261	1109.88	179.244	371.058	285.307	0	0	1353.55	597.086	593.401	227.118	203.169	1913.27	0	253.421	600.33	0	0
g__Nitrososphaeraceae	0	149.477	0	210.926	0	0	554.939	716.974	0	570.613	649.266	0	2165.67	358.252	474.721	1589.83	406.339	255.102	385.356	1267.11	1200.66	0	0
g__Megamonas	834.725	149.477	0	0	0	0	0	179.244	1113.17	1141.23	2986.63	875.657	0	0	0	0	0	0	0	253.421	300.165	153.539	2549.65
g__Micrococcus	0	149.477	527.287	0	402.414	642.261	554.939	2330.17	371.058	285.307	0	291.886	1082.84	358.252	474.721	908.471	0	0	0	1013.68	600.33	153.539	268.384
g__Odoribacter	0	1046.34	527.287	210.926	0	0	0	0	0	0	779.12	1459.43	0	716.503	474.721	0	2031.69	1785.71	642.261	0	450.248	153.539	0
g__Incertae_Sedis	0	149.477	1054.57	632.778	402.414	0	0	537.731	371.058	285.307	0	0	1082.84	477.669	474.721	227.118	203.169	1020.41	513.809	1013.68	1050.58	153.539	536.769
g__SC-I-84	0	0	263.644	632.778	0	214.087	0	1613.19	0	855.92	649.266	583.771	270.709	119.417	356.041	1816.94	406.339	510.204	256.904	1013.68	300.165	0	0
g__Anaerostipes	0	149.477	263.644	1898.33	402.414	0	0	179.244	0	0	259.707	2918.86	0	0	0	0	2031.69	1147.96	513.809	0	0	0	0
g__Helcococcus	0	597.907	2109.15	0	0	0	0	358.487	0	0	0	0	4060.64	1552.42	474.721	0	0	0	0	253.421	0	0	0
g__Treponema	2504.17	0	0	843.704	0	0	0	0	0	855.92	259.707	1167.54	541.419	0	0	0	203.169	0	2697.5	0	0	0	0
g__Gemmatimonas	166.945	149.477	263.644	210.926	1207.24	214.087	554.939	896.218	185.529	285.307	129.853	583.771	0	0	237.361	2044.06	0	127.551	128.452	760.264	300.165	0	402.576
g__Flavonifractor	0	1195.81	1318.22	632.778	0	0	0	537.731	0	0	259.707	0	541.419	358.252	1424.16	681.354	406.339	0	0	506.842	750.413	0	0
g__Fusicatenibacter	0	298.954	1054.57	1687.41	0	0	0	179.244	185.529	285.307	908.973	291.886	0	597.086	474.721	0	609.508	382.653	899.165	253.421	300.165	0	134.192
g__NK4A214_group	166.945	298.954	1054.57	632.778	0	214.087	0	0	0	0	519.413	291.886	812.128	238.834	356.041	454.236	1015.85	1020.41	513.809	506.842	300.165	0	134.192
g__Mogibacterium	0	747.384	1845.5	210.926	0	0	0	0	0	0	0	583.771	1894.96	955.338	1068.12	0	609.508	127.551	385.356	0	0	0	0
g__Campylobacter	0	1046.34	1318.22	421.852	0	0	0	0	0	855.92	129.853	0	1082.84	1194.17	474.721	0	203.169	510.204	1027.62	0	0	0	0
g__Methylobacterium-Methylorubrum	0	0	0	0	0	214.087	554.939	1613.19	556.586	0	389.56	291.886	0	119.417	593.401	1135.59	812.678	382.653	0	760.264	600.33	0	0
g__Catonella	1502.5	149.477	0	1265.56	0	0	0	179.244	0	570.613	1817.95	875.657	0	0	0	0	812.678	255.102	513.809	0	0	0	0
g__Vicinamibacteraceae	166.945	0	0	0	0	428.174	0	537.731	927.644	855.92	519.413	583.771	270.709	238.834	237.361	454.236	609.508	382.653	0	253.421	150.083	614.156	134.192
g__Intestinimonas	0	597.907	263.644	421.852	0	0	0	0	0	0	649.266	875.657	1624.26	358.252	237.361	0	1015.85	892.857	385.356	0	0	0	0
g__Mycoplasma	667.78	0	0	0	0	0	0	0	0	1141.23	1688.09	3210.74	0	0	0	0	0	0	0	0	0	0	0
g__Peptococcus	0	149.477	0	1898.33	0	0	0	0	0	0	259.707	0	0	238.834	118.68	0	1828.52	1020.41	770.713	0	300.165	0	0
g__Butyricicoccus	166.945	149.477	0	421.852	1207.24	0	0	537.731	0	0	389.56	583.771	541.419	119.417	356.041	681.354	0	382.653	0	506.842	450.248	0	0
g__Nitrospira	166.945	0	0	210.926	402.414	856.348	0	179.244	185.529	855.92	129.853	583.771	541.419	477.669	0	454.236	0	637.755	256.904	253.421	0	0	134.192
g__Coprobacter	0	747.384	263.644	0	1207.24	0	0	716.974	0	0	0	0	0	835.921	0	0	812.678	510.204	256.904	506.842	450.248	0	0
g__Veillonellaceae	166.945	149.477	0	632.778	402.414	428.174	0	0	0	285.307	779.12	1167.54	0	119.417	0	0	0	1147.96	642.261	0	150.083	0	134.192
g__Brevundimonas	0	0	263.644	210.926	402.414	214.087	554.939	1075.46	185.529	570.613	0	0	0	0	0	454.236	203.169	127.551	256.904	506.842	900.495	0	268.384
g__Rhodanobacter	667.78	149.477	527.287	210.926	0	0	0	896.218	0	0	649.266	583.771	0	358.252	356.041	0	812.678	637.755	0	0	150.083	0	134.192
g__Methanobrevibacter	166.945	2242.15	0	0	0	0	0	0	0	0	0	0	0	0	0	0	203.169	3316.33	0	0	0	0	0
g__Cetobacterium	0	0	0	0	0	642.261	0	0	185.529	0	0	0	0	0	0	0	0	0	0	0	0	1074.77	4025.76
g__Armatimonadales	0	0	0	1476.48	0	0	0	0	0	0	0	291.886	0	0	0	227.118	1219.02	1147.96	1412.97	0	150.083	0	0
g__Lachnospira	0	448.43	790.931	0	402.414	0	554.939	358.487	185.529	0	0	0	541.419	238.834	712.082	454.236	203.169	0	128.452	0	750.413	153.539	0
g__Anaerotruncus	0	0	263.644	843.704	0	0	0	0	0	0	129.853	0	0	0	0	0	1015.85	2423.47	1027.62	0	0	0	0
g__Frisingicoccus	0	448.43	790.931	210.926	0	0	0	537.731	0	0	0	291.886	812.128	597.086	237.361	0	203.169	382.653	770.713	253.421	150.083	0	0
g__Stenotrophomonas	0	0	0	0	0	0	554.939	896.218	742.115	0	0	291.886	270.709	0	0	1362.71	0	0	0	1013.68	300.165	0	0
g__Bradyrhizobium	0	0	263.644	210.926	804.829	0	554.939	716.974	185.529	0	0	583.771	0	358.252	237.361	454.236	203.169	127.551	256.904	253.421	0	0	0
g__Aquabacterium	0	0	0	0	804.829	0	0	1075.46	0	285.307	0	0	812.128	0	237.361	908.471	406.339	0	0	506.842	150.083	0	0
g__Colidextribacter	333.89	0	263.644	0	0	0	0	0	0	570.613	519.413	2043.2	270.709	238.834	0	0	203.169	127.551	128.452	0	450.248	0	0
g__Massilia	500.835	0	0	0	402.414	214.087	0	1075.46	185.529	0	129.853	0	0	0	0	681.354	203.169	127.551	0	506.842	600.33	307.078	0
g__Lachnoanaerobaculum	333.89	0	263.644	0	402.414	0	0	0	0	570.613	779.12	1751.31	0	0	237.361	0	406.339	127.551	0	0	0	0	0
g__Geobacillus	0	0	0	0	0	214.087	1109.88	0	371.058	0	129.853	0	541.419	716.503	118.68	1135.59	0	0	0	0	0	460.617	0
g__Serratia	0	0	0	0	804.829	0	0	1075.46	0	0	0	0	0	0	0	1135.59	0	0	0	1520.53	150.083	0	0
g__Nocardioides	0	0	0	0	0	0	554.939	537.731	185.529	0	0	291.886	270.709	119.417	0	1362.71	406.339	127.551	0	253.421	150.083	0	402.576
g__Aerosphaera	0	0	0	0	0	0	0	1075.46	0	0	0	0	541.419	0	237.361	1816.94	0	0	0	506.842	450.248	0	0
g__Enhydrobacter	0	0	263.644	0	804.829	214.087	0	716.974	185.529	570.613	129.853	0	0	0	0	681.354	0	0	0	760.264	300.165	0	0
g__Moryella	0	149.477	0	0	0	214.087	554.939	0	185.529	285.307	129.853	0	0	238.834	237.361	0	609.508	0	0	0	0	307.078	1341.92
g__Tsukamurella	333.89	149.477	0	0	0	0	0	896.218	185.529	285.307	519.413	0	0	238.834	118.68	227.118	203.169	127.551	0	506.842	0	153.539	268.384
g__Peptoanaerobacter	1168.61	0	0	0	0	0	0	0	0	285.307	389.56	1751.31	0	0	0	0	0	0	0	253.421	150.083	0	0
g__Cellvibrio	333.89	0	0	0	0	0	0	179.244	0	1997.15	389.56	583.771	0	238.834	0	0	0	0	0	0	150.083	0	0
g__Mycobacterium	0	0	0	0	402.414	0	0	1075.46	0	285.307	0	0	0	0	118.68	1135.59	0	127.551	128.452	0	300.165	153.539	0
g__Methyloversatilis	0	0	0	210.926	402.414	214.087	554.939	896.218	0	0	0	0	0	119.417	118.68	227.118	406.339	0	128.452	0	150.083	0	134.192
g__Haliangium	166.945	0	0	0	402.414	642.261	554.939	358.487	185.529	285.307	0	0	0	119.417	118.68	0	203.169	0	128.452	253.421	0	0	134.192
g__Fournierella	0	448.43	790.931	0	402.414	0	0	179.244	0	0	0	0	270.709	238.834	474.721	0	0	0	0	253.421	450.248	0	0
g__Anaerosporobacter	0	149.477	263.644	632.778	0	0	0	0	185.529	0	0	0	541.419	238.834	118.68	0	406.339	255.102	256.904	0	300.165	0	134.192
g__Marvinbryantia	0	0	263.644	0	0	0	554.939	0	0	0	1168.68	875.657	0	0	0	227.118	0	0	0	0	150.083	0	134.192
g__Paraclostridium	0	298.954	790.931	0	0	0	0	358.487	0	0	0	0	270.709	119.417	593.401	681.354	0	0	0	253.421	0	0	0
g__Hymenobacter	0	149.477	263.644	0	402.414	0	554.939	0	0	0	0	0	270.709	119.417	0	0	812.678	637.755	0	0	0	153.539	0
g__Howardella	0	149.477	527.287	0	0	0	0	0	0	0	389.56	291.886	541.419	835.921	474.721	0	0	0	0	0	0	0	134.192
g__S0134_terrestrial_group	0	0	0	0	402.414	0	554.939	358.487	0	285.307	0	291.886	0	0	0	227.118	0	255.102	128.452	253.421	150.083	153.539	268.384
g__Allisonella	0	0	0	0	0	428.174	0	0	556.586	855.92	0	1459.43	0	0	0	0	0	0	0	0	0	0	0
g__WD2101_soil_group	0	0	0	210.926	804.829	0	0	0	0	0	0	291.886	0	238.834	237.361	681.354	0	0	128.452	253.421	450.248	0	0
g__Arenimonas	0	0	0	0	0	0	0	179.244	0	285.307	0	291.886	541.419	119.417	237.361	227.118	609.508	255.102	128.452	253.421	0	153.539	0
g__Lawsonella	0	0	0	0	402.414	0	0	537.731	371.058	855.92	519.413	0	0	119.417	118.68	227.118	0	127.551	0	0	0	0	0
g__Monoglobus	0	298.954	0	0	0	0	0	0	0	285.307	0	0	812.128	119.417	712.082	0	203.169	127.551	0	253.421	450.248	0	0
g__Neisseria	0	0	0	0	0	0	554.939	358.487	0	285.307	129.853	0	0	119.417	118.68	454.236	0	255.102	0	760.264	0	0	134.192
g__Pir4_lineage	166.945	0	263.644	210.926	0	0	0	179.244	0	0	259.707	583.771	0	119.417	237.361	0	0	0	256.904	506.842	300.165	0	0
g__Paracoccus	0	0	0	0	402.414	0	0	358.487	0	0	0	0	270.709	119.417	118.68	227.118	0	127.551	256.904	253.421	750.413	0	134.192
g__Caulobacter	0	0	263.644	0	0	0	0	896.218	0	285.307	129.853	0	0	0	0	1135.59	0	0	0	0	150.083	153.539	0
g__Atopostipes	0	149.477	263.644	0	0	214.087	0	537.731	0	0	129.853	0	0	0	0	454.236	0	127.551	0	506.842	450.248	0	134.192
g__Anoxybacillus	0	0	0	0	0	0	554.939	179.244	371.058	0	259.707	0	0	0	0	454.236	0	0	0	506.842	150.083	307.078	134.192
g__UTCFX1	0	0	263.644	0	0	428.174	0	0	371.058	285.307	0	291.886	0	0	0	227.118	0	255.102	0	506.842	0	153.539	134.192
g__Ellin6067	333.89	0	0	0	0	0	0	537.731	0	0	259.707	0	0	238.834	118.68	454.236	609.508	0	0	0	150.083	153.539	0
g__Altererythrobacter	166.945	0	263.644	0	0	0	0	0	0	570.613	0	0	270.709	0	0	454.236	203.169	255.102	128.452	0	300.165	153.539	0
g__PLTA13	0	0	0	0	402.414	0	0	179.244	185.529	285.307	259.707	583.771	0	119.417	0	0	203.169	0	0	253.421	0	153.539	134.192
g__Actinomyces	166.945	149.477	0	210.926	0	0	0	358.487	185.529	0	129.853	0	0	0	118.68	1135.59	0	0	0	0	150.083	153.539	0
g__Chthoniobacter	0	149.477	0	421.852	0	0	554.939	0	0	570.613	0	0	270.709	119.417	118.68	0	0	382.653	0	0	0	0	134.192
g__Aliihoeflea	166.945	0	263.644	0	0	0	0	179.244	185.529	0	129.853	291.886	270.709	0	118.68	227.118	0	127.551	0	506.842	150.083	0	0
g__Buttiauxella	0	0	0	0	402.414	0	554.939	358.487	0	285.307	0	0	0	0	0	454.236	0	255.102	0	0	0	307.078	0
g__Bryobacter	0	149.477	0	0	0	428.174	0	179.244	185.529	285.307	0	0	0	0	0	681.354	0	255.102	0	0	300.165	0	134.192
g__Hydrogenophaga	0	0	0	0	402.414	214.087	0	537.731	185.529	0	129.853	0	270.709	119.417	0	227.118	203.169	127.551	0	0	150.083	0	0
g__Rikenellaceae_RC9_gut_group	0	1345.29	0	0	0	0	0	0	0	0	0	0	541.419	477.669	0	0	203.169	0	0	0	0	0	0
g__Negativibacillus	333.89	298.954	0	0	402.414	0	554.939	0	0	0	129.853	0	541.419	0	0	0	0	0	0	0	0	153.539	134.192
g__Dechloromonas	0	0	0	0	0	0	0	1075.46	0	0	0	0	0	0	0	454.236	0	0	0	1013.68	0	0	0
g__Tepidimonas	500.835	0	0	0	0	0	0	0	185.529	0	129.853	291.886	541.419	119.417	0	0	0	0	0	0	450.248	153.539	134.192
g__Aerococcus	0	0	0	0	0	0	554.939	0	371.058	285.307	0	0	0	0	0	454.236	0	0	0	253.421	450.248	0	134.192
g__Delftia	0	0	0	0	0	428.174	0	358.487	371.058	285.307	129.853	0	0	238.834	0	0	0	127.551	128.452	0	300.165	0	134.192
g__Eggerthella	0	149.477	527.287	0	0	0	0	358.487	0	0	0	0	270.709	119.417	1068.12	0	0	0	0	0	0	0	0
g__Aquicella	0	0	0	0	0	428.174	0	358.487	0	0	129.853	0	0	0	237.361	227.118	203.169	127.551	0	0	300.165	153.539	268.384
g__Terrisporobacter	0	0	0	0	0	214.087	1109.88	0	556.586	0	0	0	0	0	0	0	0	0	0	0	0	0	536.769
g__Butyrivibrio	0	149.477	263.644	421.852	0	0	0	0	0	0	259.707	0	0	0	0	0	0	510.204	770.713	0	0	0	0
g__Kocuria	0	0	0	0	0	214.087	0	716.974	185.529	0	129.853	0	270.709	0	0	0	0	0	0	253.421	600.33	0	0
g__Anaerococcus	0	0	0	0	0	214.087	554.939	537.731	0	0	0	0	541.419	0	118.68	0	0	0	0	253.421	0	0	134.192
g__Leptotrichia	166.945	0	263.644	632.778	0	0	0	0	0	0	0	0	270.709	0	0	0	203.169	255.102	513.809	0	0	0	0
g__Trichococcus	0	0	0	0	402.414	0	0	179.244	0	0	0	0	0	0	0	908.471	0	0	0	253.421	450.248	0	0
g__Pseudoalteromonas	0	0	0	210.926	0	0	0	179.244	0	0	0	0	541.419	0	0	227.118	203.169	0	128.452	506.842	150.083	0	0
g__Ramlibacter	0	0	0	0	402.414	214.087	0	358.487	371.058	0	0	0	270.709	119.417	0	0	0	127.551	0	253.421	0	0	0
g__Phenylobacterium	333.89	0	263.644	0	402.414	0	0	716.974	0	0	0	0	0	0	118.68	227.118	0	0	0	0	0	0	0
g__Intestinibacter	0	149.477	790.931	0	0	214.087	0	0	185.529	0	0	0	0	238.834	0	0	0	127.551	0	0	150.083	0	134.192
g__Rhizobacter	166.945	0	0	0	0	0	0	537.731	0	0	129.853	0	0	0	0	227.118	203.169	0	0	506.842	0	153.539	0
g__Weissella	0	149.477	1054.57	0	0	0	0	0	0	0	0	0	0	358.252	356.041	0	0	0	0	0	0	0	0
g__Rokubacteriales	0	298.954	0	0	0	0	0	0	0	285.307	0	0	0	119.417	118.68	227.118	203.169	510.204	0	0	150.083	0	0
g__Streptomyces	166.945	149.477	263.644	0	0	0	0	0	0	0	0	0	270.709	0	0	454.236	0	0	0	253.421	300.165	0	0
g__Bosea	500.835	0	0	210.926	402.414	0	0	179.244	0	0	259.707	0	0	0	118.68	0	0	0	0	0	0	153.539	0
g__Fretibacterium	166.945	0	0	210.926	0	214.087	0	0	185.529	285.307	259.707	0	0	0	0	0	203.169	127.551	0	0	150.083	0	0
g__Tumebacillus	0	0	0	421.852	0	0	554.939	0	0	0	259.707	291.886	0	119.417	0	0	0	0	0	0	0	0	134.192
g__bacteriap25	0	0	0	210.926	0	0	0	358.487	0	0	0	0	270.709	0	0	227.118	0	127.551	0	253.421	150.083	0	134.192
g__Elev-16S-573	0	0	0	0	0	0	0	0	0	0	129.853	0	270.709	119.417	356.041	227.118	0	255.102	0	0	300.165	0	0
g__Zoogloea	0	0	0	0	402.414	0	0	0	0	0	0	0	0	0	0	681.354	0	0	0	253.421	300.165	0	0
g__Lysobacter	0	0	527.287	0	0	0	0	179.244	0	0	0	0	0	0	118.68	454.236	203.169	0	128.452	0	0	0	0
g__Ellin6055	0	0	0	0	0	214.087	0	0	0	285.307	0	0	0	0	0	454.236	0	0	0	506.842	150.083	0	0
g__BIrii41	0	0	0	0	0	0	0	537.731	0	285.307	0	291.886	0	238.834	0	0	0	0	0	253.421	0	0	0
g__Lactococcus	0	149.477	263.644	0	0	0	0	0	371.058	0	0	0	812.128	0	0	0	0	0	0	0	0	0	0
g__SBR1031	0	0	0	0	1207.24	0	0	0	0	0	0	0	0	119.417	118.68	0	0	0	0	0	150.083	0	0
g__Roseisolibacter	0	149.477	0	0	0	0	0	0	185.529	0	129.853	0	270.709	0	0	227.118	406.339	0	0	0	0	153.539	0
g__Dielma	0	0	0	421.852	0	0	0	0	0	0	0	0	0	0	0	0	203.169	765.306	128.452	0	0	0	0
g__Chujaibacter	0	0	0	210.926	0	214.087	0	0	0	0	0	291.886	541.419	0	118.68	0	0	127.551	0	0	0	0	0
g__Aggregatibacter	0	149.477	0	0	0	0	0	0	0	0	0	0	812.128	119.417	118.68	0	0	0	0	0	300.165	0	0
g__Allorhizobium-Neorhizobium-Pararhizobium-Rhizobium	0	0	0	0	0	0	0	179.244	0	0	0	0	270.709	0	0	454.236	203.169	127.551	0	253.421	0	0	0
g__Lysinibacillus	0	0	0	632.778	0	0	0	0	0	0	0	0	0	0	0	0	203.169	510.204	128.452	0	0	0	0
g__Holdemania	0	0	0	0	0	0	0	0	0	0	259.707	291.886	270.709	119.417	118.68	0	0	127.551	256.904	0	0	0	0
g__Polynucleobacter	0	0	0	0	0	0	0	358.487	185.529	0	0	0	270.709	0	237.361	227.118	0	0	0	0	0	153.539	0
g__Azospira	0	0	0	0	0	0	0	1075.46	0	0	0	0	0	0	0	227.118	0	127.551	0	0	0	0	0
g__Pedomicrobium	0	0	0	210.926	402.414	0	0	179.244	0	285.307	0	0	0	0	0	0	203.169	127.551	0	0	0	0	0
g__AKAU4049	0	0	0	0	0	214.087	0	358.487	0	0	0	291.886	270.709	0	0	0	0	0	0	253.421	0	0	0
g__Paraprevotella	166.945	0	0	0	0	0	0	0	0	0	259.707	0	0	119.417	0	227.118	0	0	0	0	600.33	0	0
g__Deinococcus	0	149.477	0	0	0	0	0	179.244	0	0	0	0	812.128	0	0	227.118	0	0	0	0	0	0	0
g__Pseudoxanthomonas	0	0	263.644	0	0	0	0	179.244	185.529	0	0	0	0	0	0	454.236	0	0	128.452	0	150.083	0	0
g__Devosia	0	0	0	0	0	0	0	0	0	0	0	0	0	358.252	0	227.118	0	255.102	128.452	253.421	0	0	134.192
g__Bulleidia	333.89	0	0	0	0	0	0	0	0	0	129.853	875.657	0	0	0	0	0	0	0	0	0	0	0
g__Luteimonas	0	0	0	0	0	0	0	179.244	0	0	0	291.886	0	0	0	0	203.169	127.551	128.452	253.421	150.083	0	0
g__Pirellula	0	0	0	0	0	0	0	0	0	285.307	0	0	270.709	238.834	0	0	0	0	0	253.421	150.083	0	134.192
g__Flavisolibacter	0	149.477	0	0	0	0	554.939	358.487	0	0	0	0	0	0	0	0	0	127.551	128.452	0	0	0	0
g__Blastocatella	0	149.477	0	0	0	0	0	179.244	0	285.307	0	0	0	0	118.68	227.118	203.169	0	0	0	0	153.539	0
g__Limnobacter	0	0	0	0	402.414	0	554.939	0	0	0	0	0	0	358.252	0	0	0	0	0	0	0	0	0
g__Solirubrobacter	0	0	0	0	804.829	0	0	0	185.529	0	0	0	0	0	0	0	0	0	0	0	150.083	153.539	0
g__Longilinea	0	0	0	0	0	0	0	0	0	0	0	0	0	119.417	0	454.236	0	0	0	506.842	150.083	0	0
g__Epulopiscium	0	0	0	0	0	0	0	0	556.586	0	0	0	0	0	0	227.118	0	0	0	0	150.083	153.539	134.192
g__Acidibacter	166.945	0	0	0	0	214.087	0	0	185.529	0	129.853	0	0	119.417	0	0	0	0	0	253.421	150.083	0	0
g__Gordonia	0	0	0	0	0	0	0	179.244	0	0	0	0	0	0	0	454.236	0	382.653	0	0	150.083	0	0
g__Myxococcus	0	0	0	0	0	0	0	358.487	0	0	0	0	0	0	0	0	0	0	0	506.842	300.165	0	0
g__Pseudonocardia	0	0	0	0	0	0	0	0	0	0	0	0	270.709	0	118.68	227.118	0	0	0	253.421	0	153.539	134.192
g__Blastococcus	0	0	0	0	0	0	0	358.487	0	0	129.853	0	0	0	0	227.118	0	127.551	0	0	300.165	0	0
g__Ferruginibacter	166.945	0	263.644	0	0	0	0	0	0	0	0	0	0	0	0	454.236	0	0	0	253.421	0	0	0
g__Microbacterium	0	0	0	0	0	0	0	716.974	0	0	0	0	270.709	0	0	0	0	0	0	0	150.083	0	0
g__Hydrogenophilus	0	0	0	0	402.414	0	0	179.244	0	0	0	0	0	0	0	0	0	0	0	253.421	300.165	0	0
g__Woeseia	0	149.477	263.644	0	402.414	0	0	179.244	0	0	129.853	0	0	0	0	0	0	0	0	0	0	0	0
g__Pajaroellobacter	0	149.477	0	0	0	0	0	358.487	0	0	0	0	0	238.834	118.68	227.118	0	0	0	0	0	0	0
g__Pseudolabrys	0	0	0	0	0	0	0	0	0	0	0	0	0	119.417	0	454.236	0	0	0	506.842	0	0	0
g__Oscillospira	0	0	263.644	0	0	0	0	0	0	0	389.56	291.886	0	119.417	0	0	0	0	0	0	0	0	0
g__Methylotenera	0	0	0	0	0	0	0	179.244	0	0	0	0	0	0	0	227.118	0	0	0	506.842	150.083	0	0
g__Phreatobacter	0	0	0	0	0	0	554.939	0	185.529	285.307	0	0	0	0	0	0	0	0	0	0	0	0	0
g__Pantoea	0	0	0	0	0	0	0	358.487	0	285.307	0	0	0	0	0	227.118	0	0	0	0	0	153.539	0
g__DS-100	0	0	0	210.926	0	0	0	179.244	0	0	0	0	0	0	0	0	203.169	127.551	0	0	300.165	0	0
g__Latescibacterota	0	0	0	0	0	0	0	179.244	0	0	0	291.886	0	119.417	0	0	0	127.551	0	0	150.083	0	134.192
g__Flavobacterium	0	0	0	0	0	0	554.939	179.244	0	0	0	0	0	0	0	0	0	0	0	253.421	0	0	0
g__Inhella	0	0	0	0	0	0	0	0	0	0	0	0	0	0	0	454.236	0	127.551	0	253.421	150.083	0	0
g__Ochrobactrum	0	0	0	0	0	0	0	179.244	0	0	0	0	541.419	0	0	227.118	0	0	0	0	0	0	0
g__Psychrobacter	0	0	263.644	0	0	0	554.939	0	0	0	0	0	0	0	0	0	0	127.551	0	0	0	0	0
g__NB1-j	0	0	0	0	0	0	0	179.244	0	285.307	0	0	0	0	0	227.118	0	0	0	253.421	0	0	0
g__Rhodococcus	0	0	0	0	0	0	0	179.244	0	0	0	0	0	0	0	227.118	0	0	0	253.421	150.083	0	134.192
g__Fimbriiglobus	0	0	0	0	0	0	0	0	0	285.307	0	0	0	0	0	0	203.169	127.551	0	0	300.165	0	0
g__Finegoldia	0	0	0	0	0	0	0	537.731	0	0	0	0	0	0	0	227.118	0	0	0	0	150.083	0	0
g__Pontibacter	0	149.477	0	0	0	0	0	537.731	0	0	0	0	0	0	0	227.118	0	0	0	0	0	0	0
g__Sphingobium	166.945	0	0	0	0	0	0	0	0	0	0	0	270.709	119.417	118.68	227.118	0	0	0	0	0	0	0
g__Ahniella	0	0	0	0	0	214.087	0	0	0	0	0	0	0	0	0	227.118	203.169	127.551	128.452	0	0	0	0
g__Alkanibacter	0	0	0	0	0	0	0	0	0	0	0	0	270.709	0	118.68	227.118	0	0	128.452	0	150.083	0	0
g__Arcanobacterium	0	0	0	0	0	0	554.939	0	185.529	0	0	0	0	0	0	0	0	0	0	0	0	153.539	0
g__Rothia	0	0	0	0	0	0	0	0	0	285.307	0	583.771	0	0	0	0	0	0	0	0	0	0	0
g__Centipeda	0	0	0	0	0	0	0	0	185.529	0	0	0	0	0	0	0	0	0	128.452	253.421	300.165	0	0
g__Thermomonas	0	0	0	0	0	0	0	358.487	0	0	0	0	0	0	0	0	0	0	0	506.842	0	0	0
g__DTU014	0	0	0	0	0	0	0	179.244	0	0	0	0	0	0	0	227.118	203.169	0	0	253.421	0	0	0
g__Faecalitalea	0	0	0	210.926	0	0	0	0	185.529	0	0	0	0	0	0	0	203.169	255.102	0	0	0	0	0
g__Herbaspirillum	0	0	263.644	0	0	0	0	0	0	0	0	0	0	0	118.68	0	0	0	0	0	0	153.539	268.384
g__Curvibacter	0	149.477	0	210.926	0	0	0	0	185.529	0	0	0	0	0	0	0	0	127.551	128.452	0	0	0	0
g__Aridibacter	0	0	0	0	0	0	0	0	185.529	0	0	0	0	0	0	0	203.169	127.551	128.452	0	150.083	0	0
g__Singulisphaera	0	0	0	0	0	0	0	179.244	0	0	0	0	0	119.417	237.361	0	0	0	0	253.421	0	0	0
g__Terrimonas	0	0	0	0	0	0	554.939	0	0	0	0	0	0	0	0	227.118	0	0	0	0	0	0	0
g__Saccharopolyspora	0	0	0	0	0	0	0	179.244	371.058	0	0	0	0	0	0	227.118	0	0	0	0	0	0	0
g__Gaiella	0	0	0	0	0	214.087	0	0	0	0	0	0	0	0	0	0	0	0	128.452	0	300.165	0	134.192
g__Exiguobacterium	0	0	0	0	0	0	0	537.731	0	0	0	0	0	0	0	227.118	0	0	0	0	0	0	0
g__Auricoccus-Abyssicoccus	0	0	0	0	402.414	0	0	358.487	0	0	0	0	0	0	0	0	0	0	0	0	0	0	0
g__Arthrobacter	0	0	0	0	0	0	0	0	0	0	0	291.886	0	0	0	454.236	0	0	0	0	0	0	0
g__Dyadobacter	0	0	0	0	0	0	0	0	0	0	0	0	0	0	0	0	203.169	127.551	0	253.421	150.083	0	0
g__Colwellia	0	0	0	0	402.414	0	0	179.244	0	0	0	0	0	0	0	0	0	0	0	0	150.083	0	0
g__Mobiluncus	0	0	0	0	0	0	0	358.487	371.058	0	0	0	0	0	0	0	0	0	0	0	0	0	0
g__Lechevalieria	0	0	0	0	0	0	0	0	185.529	285.307	0	0	0	0	0	0	0	0	0	253.421	0	0	0
g__Izemoplasmatales	0	0	263.644	0	0	0	0	0	0	0	0	0	0	0	0	0	203.169	127.551	128.452	0	0	0	0
g__Marinospirillum	0	0	0	0	0	0	0	0	0	0	129.853	583.771	0	0	0	0	0	0	0	0	0	0	0
g__Turicibacter	0	0	0	0	0	0	0	179.244	185.529	0	0	0	0	119.417	0	227.118	0	0	0	0	0	0	0
g__Rhodoplanes	0	0	0	0	402.414	0	0	179.244	0	0	0	0	0	0	0	0	0	127.551	0	0	0	0	0
g__Ornithinimicrobium	0	0	0	0	0	0	0	179.244	0	0	0	0	0	0	0	227.118	0	0	0	0	300.165	0	0
g__Carnobacterium	0	0	0	0	0	0	0	0	0	0	129.853	0	0	119.417	0	454.236	0	0	0	0	0	0	0
g__LD29	0	0	0	0	0	0	554.939	0	0	0	129.853	0	0	0	0	0	0	0	0	0	0	0	0
g__Desulfosporosinus	0	298.954	263.644	0	0	0	0	0	0	0	0	0	0	0	118.68	0	0	0	0	0	0	0	0
g__Longimicrobium	0	0	0	0	0	0	0	0	0	0	0	291.886	0	0	0	0	0	255.102	128.452	0	0	0	0
g__Vibrio	0	0	0	0	0	0	0	0	0	0	0	0	270.709	0	0	0	0	0	0	253.421	150.083	0	0
g__Pedobacter	0	0	0	0	402.414	0	0	0	0	0	0	0	270.709	0	0	0	0	0	0	0	0	0	0
g__Brachybacterium	0	0	0	0	0	0	0	358.487	0	0	0	0	0	0	0	0	0	0	0	0	150.083	0	134.192
g__Millisia	0	0	0	0	0	0	0	179.244	0	0	0	0	0	0	0	454.236	0	0	0	0	0	0	0
g__Chitinivorax	0	0	0	0	0	0	0	179.244	0	0	0	0	0	0	0	454.236	0	0	0	0	0	0	0
g__Chryseolinea	166.945	0	0	0	0	0	0	0	0	0	0	0	0	0	0	0	0	0	0	0	300.165	153.539	0
g__Ezakiella	0	0	0	0	0	0	0	358.487	0	0	0	0	0	0	0	0	0	0	0	253.421	0	0	0
g__Lautropia	0	0	0	0	0	0	0	0	0	0	0	0	0	0	0	227.118	0	127.551	0	253.421	0	0	0
g__Pseudofulvimonas	0	0	0	0	0	0	0	0	185.529	285.307	129.853	0	0	0	0	0	0	0	0	0	0	0	0
g__Blastopirellula	0	0	0	0	0	0	0	179.244	0	0	0	0	270.709	0	0	0	0	0	0	0	150.083	0	0
g__Paenibacillus	0	0	0	0	0	0	0	0	0	0	0	0	0	0	0	454.236	0	0	0	0	0	0	134.192
g__Leucobacter	0	0	0	0	0	0	0	358.487	0	0	0	0	0	0	0	227.118	0	0	0	0	0	0	0
g__Conexibacter	0	0	0	0	0	0	0	0	185.529	0	0	0	270.709	0	0	0	0	0	128.452	0	0	0	0
g__Truepera	0	0	0	0	0	0	0	0	0	0	129.853	0	0	0	0	454.236	0	0	0	0	0	0	0
g__Lineage_IIb	0	0	0	0	0	0	0	179.244	0	0	0	0	0	0	0	0	0	0	0	253.421	150.083	0	0
g__Amphibacillus	166.945	0	0	0	402.414	0	0	0	0	0	0	0	0	0	0	0	0	0	0	0	0	0	0
g__Ralstonia	0	0	0	0	0	0	0	179.244	0	0	0	0	0	0	0	227.118	0	0	0	0	150.083	0	0
g__Beggiatoa	0	0	0	0	0	0	0	179.244	0	0	0	0	0	0	0	227.118	0	0	0	0	150.083	0	0
g__Acidisoma	0	0	0	0	0	0	0	0	0	285.307	0	0	270.709	0	0	0	0	0	0	0	0	0	0
g__Anaerofustis	0	0	0	421.852	0	0	0	0	0	0	0	0	0	0	0	0	0	0	128.452	0	0	0	0
g__Ruminiclostridium	0	0	0	0	0	0	0	0	0	0	0	291.886	0	0	0	0	0	127.551	128.452	0	0	0	0
g__Cloacibacterium	0	0	0	0	0	0	0	537.731	0	0	0	0	0	0	0	0	0	0	0	0	0	0	0
g__env.OPS_17	0	0	0	0	0	0	0	0	0	0	0	0	0	0	0	0	0	0	0	253.421	150.083	0	134.192
g__Puia	0	0	0	0	0	0	0	0	0	0	0	0	0	0	0	0	0	127.551	0	253.421	150.083	0	0
g__Bdellovibrio	0	0	0	0	0	214.087	0	179.244	0	0	0	0	0	0	0	0	0	0	128.452	0	0	0	0
g__Blastomonas	0	0	0	0	0	214.087	0	0	185.529	0	0	0	0	119.417	0	0	0	0	0	0	0	0	0
g__Atopobium	0	0	0	210.926	0	0	0	179.244	0	0	0	0	0	0	0	0	0	0	128.452	0	0	0	0
g__Phaselicystis	0	0	0	0	0	0	0	0	0	285.307	0	0	0	0	0	227.118	0	0	0	0	0	0	0
g__Flavitalea	0	0	0	0	0	0	0	358.487	0	0	0	0	0	0	0	0	0	0	0	0	150.083	0	0
g__Schlegelella	0	0	0	0	0	0	0	0	0	0	0	0	0	0	0	0	0	0	0	506.842	0	0	0
g__Kapabacteriales	0	0	0	0	0	214.087	0	0	0	0	129.853	0	0	0	0	0	0	0	0	0	150.083	0	0
g__Citricoccus	0	0	0	0	0	0	0	358.487	0	0	0	0	0	0	0	0	0	0	0	0	0	0	134.192
g__Slackia	0	0	0	0	0	0	0	0	0	0	0	0	0	0	0	227.118	0	255.102	0	0	0	0	0
g__Rhodocytophaga	0	0	0	210.926	0	0	0	0	0	0	129.853	0	0	0	0	0	0	0	0	0	0	0	134.192
g__Abditibacterium	0	0	0	0	0	0	0	0	185.529	0	0	0	0	0	0	0	0	127.551	0	0	150.083	0	0
g__Iamia	0	149.477	0	0	0	0	0	0	185.529	0	0	0	0	0	118.68	0	0	0	0	0	0	0	0
g__Brachymonas	0	0	0	0	0	0	0	0	185.529	0	0	0	0	0	0	0	0	0	0	253.421	0	0	0
g__Harryflintia	0	0	0	0	0	0	0	0	185.529	0	129.853	0	0	119.417	0	0	0	0	0	0	0	0	0
g__Porphyrobacter	0	0	0	0	0	0	0	179.244	0	0	0	0	0	0	0	0	0	0	0	253.421	0	0	0
g__Panacagrimonas	0	0	0	0	0	0	0	179.244	0	0	0	0	0	0	0	0	0	0	0	253.421	0	0	0
g__Lacunisphaera	0	0	0	421.852	0	0	0	0	0	0	0	0	0	0	0	0	0	0	0	0	0	0	0
g__Tardiphaga	0	0	0	0	0	0	0	0	0	0	129.853	291.886	0	0	0	0	0	0	0	0	0	0	0
g__cvE6	0	0	0	0	0	0	0	0	0	0	0	0	270.709	0	0	0	0	0	0	0	150.083	0	0
g__Opitutus	0	0	0	0	0	0	0	0	0	0	129.853	0	0	0	0	0	0	0	128.452	0	150.083	0	0
g__Salinisphaera	0	0	0	0	0	0	0	179.244	0	0	0	0	0	0	0	227.118	0	0	0	0	0	0	0
g__Mammalia	0	0	0	0	0	0	0	0	0	0	0	0	0	0	0	0	0	0	0	253.421	150.083	0	0
g__Ohtaekwangia	0	0	0	0	0	0	0	0	0	0	0	0	0	0	0	0	0	0	0	253.421	150.083	0	0
g__Dactylosporangium	0	0	0	0	402.414	0	0	0	0	0	0	0	0	0	0	0	0	0	0	0	0	0	0
g__Nitriliruptoraceae	0	0	0	0	0	0	0	0	0	0	0	0	270.709	0	0	0	0	127.551	0	0	0	0	0
g__Phocea	0	0	0	0	0	0	0	0	0	0	0	0	270.709	0	0	0	0	127.551	0	0	0	0	0
g__Romboutsia	0	0	263.644	0	0	0	0	0	0	0	0	0	0	0	0	0	0	0	128.452	0	0	0	0
g__Silanimonas	0	149.477	0	0	0	0	0	0	0	0	0	0	0	119.417	118.68	0	0	0	0	0	0	0	0
g__Lentimicrobium	0	0	0	0	0	0	0	0	0	0	0	0	0	0	0	0	0	127.551	256.904	0	0	0	0
g__Eubacterium	0	0	0	0	0	0	0	0	0	0	0	0	0	0	0	0	0	255.102	128.452	0	0	0	0
g__Tissierella	0	0	0	0	0	0	0	0	0	0	0	0	0	0	0	227.118	0	0	0	0	150.083	0	0
g__Fenollaria	0	0	0	0	0	0	0	179.244	185.529	0	0	0	0	0	0	0	0	0	0	0	0	0	0
g__Paeniglutamicibacter	0	0	0	0	0	0	0	179.244	185.529	0	0	0	0	0	0	0	0	0	0	0	0	0	0
g__Gitt-GS-136	0	0	0	0	0	0	0	0	0	0	0	0	0	0	0	227.118	0	0	0	0	0	0	134.192
g__Hoeflea	0	0	0	0	0	0	0	358.487	0	0	0	0	0	0	0	0	0	0	0	0	0	0	0
g__Actinoplanes	0	0	0	0	0	0	0	358.487	0	0	0	0	0	0	0	0	0	0	0	0	0	0	0
g__Dolosigranulum	0	0	0	0	0	214.087	0	0	0	0	0	0	0	0	0	0	0	0	0	0	0	0	134.192
g__Sporosarcina	166.945	0	0	0	0	0	0	179.244	0	0	0	0	0	0	0	0	0	0	0	0	0	0	0
g__Rhodomicrobium	0	0	0	0	0	0	0	0	185.529	0	0	0	0	0	0	0	0	0	0	0	0	153.539	0
g__Bauldia	0	0	0	210.926	0	0	0	0	0	0	0	0	0	0	0	0	0	127.551	0	0	0	0	0
g__Aeromicrobium	0	0	0	0	0	214.087	0	0	0	0	0	0	0	119.417	0	0	0	0	0	0	0	0	0
g__Luteolibacter	0	0	0	0	0	0	0	0	0	0	0	0	0	0	0	0	203.169	0	128.452	0	0	0	0
g__DTU089	0	0	0	0	0	0	0	179.244	0	0	0	0	0	0	0	0	0	0	0	0	150.083	0	0
g__HdN1	0	0	0	0	0	0	0	179.244	0	0	0	0	0	0	0	0	0	0	0	0	150.083	0	0
g__AKYH767	0	0	0	0	0	0	0	0	185.529	0	0	0	0	0	0	0	0	0	0	0	0	0	134.192
g__Noviherbaspirillum	0	0	0	0	0	0	0	0	185.529	0	0	0	0	0	0	0	0	127.551	0	0	0	0	0
g__Hyphomicrobium	0	0	0	0	0	0	0	0	185.529	0	0	0	0	119.417	0	0	0	0	0	0	0	0	0
g__Sumerlaea	0	0	0	0	0	0	0	0	0	0	0	0	0	0	0	0	0	0	0	0	150.083	153.539	0
g__Herpetosiphon	0	0	0	0	0	0	0	0	0	0	0	0	0	0	0	0	0	0	0	0	300.165	0	0
g__Nitrosomonas	0	0	0	0	0	0	0	179.244	0	0	0	0	0	0	118.68	0	0	0	0	0	0	0	0
g__Capnocytophaga	166.945	0	0	0	0	0	0	0	0	0	129.853	0	0	0	0	0	0	0	0	0	0	0	0
g__Phocaeicola	166.945	0	0	0	0	0	0	0	0	0	129.853	0	0	0	0	0	0	0	0	0	0	0	0
g__Olsenella	0	0	0	0	0	0	0	0	0	0	0	291.886	0	0	0	0	0	0	0	0	0	0	0
g__Sporacetigenium	0	0	0	0	0	0	0	0	0	0	0	291.886	0	0	0	0	0	0	0	0	0	0	0
g__Propioniciclava	166.945	0	0	0	0	0	0	0	0	0	0	0	0	0	118.68	0	0	0	0	0	0	0	0
g__AKYG1722	0	0	0	0	0	0	0	0	0	0	0	0	0	0	0	0	0	0	0	0	150.083	0	134.192
g__Nitrosospira	0	0	263.644	0	0	0	0	0	0	0	0	0	0	0	0	0	0	0	0	0	0	0	0
g__Eremococcus	0	0	0	0	0	0	0	0	0	0	0	0	0	0	0	0	0	0	128.452	0	0	0	134.192
g__Luteitalea	0	0	0	0	0	0	0	0	0	0	0	0	0	0	0	0	0	0	128.452	0	0	0	134.192
g__Acidipila	0	0	0	0	0	0	0	0	0	0	0	0	0	0	0	0	0	0	128.452	0	0	0	134.192
g__Gemmata	0	0	0	0	0	0	0	0	0	0	0	0	0	0	0	0	0	127.551	0	0	0	0	134.192
g__Marmoricola	0	0	0	0	0	0	0	0	0	0	129.853	0	0	0	0	0	0	127.551	0	0	0	0	0
g__Parapedobacter	0	0	0	0	0	0	0	0	0	0	0	0	0	0	0	0	0	127.551	128.452	0	0	0	0
g__Actinobacillus	0	0	0	0	0	0	0	0	0	0	0	0	0	0	0	0	0	0	0	253.421	0	0	0
g__AKIW781	0	0	0	0	0	0	0	0	0	0	0	0	0	0	0	0	0	0	0	253.421	0	0	0
g__Cupriavidus	0	0	0	0	0	0	0	0	0	0	0	0	0	0	118.68	0	0	0	0	0	0	0	134.192
g__Steroidobacter	0	0	0	0	0	0	0	0	0	0	0	0	0	119.417	0	0	0	127.551	0	0	0	0	0
g__Thiobacillus	0	0	0	0	0	0	0	0	0	0	0	0	0	0	0	227.118	0	0	0	0	0	0	0
g__HOC36	0	0	0	0	0	0	0	0	0	0	0	0	0	0	0	227.118	0	0	0	0	0	0	0
g__Duganella	0	0	0	0	0	0	0	0	0	0	0	0	0	0	0	227.118	0	0	0	0	0	0	0
g__Nevskia	0	0	0	210.926	0	0	0	0	0	0	0	0	0	0	0	0	0	0	0	0	0	0	0
g__Tuzzerella	0	0	0	210.926	0	0	0	0	0	0	0	0	0	0	0	0	0	0	0	0	0	0	0
g__Adhaeribacter	0	0	0	0	0	0	0	0	0	0	0	0	0	0	0	0	203.169	0	0	0	0	0	0
g__Phyllobacterium	0	0	0	0	0	0	0	0	185.529	0	0	0	0	0	0	0	0	0	0	0	0	0	0
g__Dongia	0	0	0	0	0	0	0	0	185.529	0	0	0	0	0	0	0	0	0	0	0	0	0	0
g__Skermanella	0	0	0	0	0	0	0	0	185.529	0	0	0	0	0	0	0	0	0	0	0	0	0	0
g__Microvirga	0	0	0	0	0	0	0	179.244	0	0	0	0	0	0	0	0	0	0	0	0	0	0	0
g__Anaeromyxobacter	0	0	0	0	0	0	0	179.244	0	0	0	0	0	0	0	0	0	0	0	0	0	0	0
g__Chryseobacterium	0	0	0	0	0	0	0	179.244	0	0	0	0	0	0	0	0	0	0	0	0	0	0	0
g__Polaromonas	0	0	0	0	0	0	0	179.244	0	0	0	0	0	0	0	0	0	0	0	0	0	0	0
g__Tepidiphilus	0	0	0	0	0	0	0	179.244	0	0	0	0	0	0	0	0	0	0	0	0	0	0	0
g__Proteiniphilum	0	0	0	0	0	0	0	0	0	0	0	0	0	0	0	0	0	0	0	0	0	153.539	0
g__Pandoraea	0	0	0	0	0	0	0	0	0	0	0	0	0	0	0	0	0	0	0	0	150.083	0	0
g__Stenotrophobacter	0	149.477	0	0	0	0	0	0	0	0	0	0	0	0	0	0	0	0	0	0	0	0	0
g__Pediococcus	0	149.477	0	0	0	0	0	0	0	0	0	0	0	0	0	0	0	0	0	0	0	0	0
g__Peptoniphilus	0	149.477	0	0	0	0	0	0	0	0	0	0	0	0	0	0	0	0	0	0	0	0	0
g__Moraxella	0	0	0	0	0	0	0	0	0	0	129.853	0	0	0	0	0	0	0	0	0	0	0	0
g__Paraeggerthella	0	0	0	0	0	0	0	0	0	0	129.853	0	0	0	0	0	0	0	0	0	0	0	0
g__Macellibacteroides	0	0	0	0	0	0	0	0	0	0	129.853	0	0	0	0	0	0	0	0	0	0	0	0
g__Patulibacter	0	0	0	0	0	0	0	0	0	0	129.853	0	0	0	0	0	0	0	0	0	0	0	0
g__Polymorphobacter	0	0	0	0	0	0	0	0	0	0	129.853	0	0	0	0	0	0	0	0	0	0	0	0
g__Anditalea	0	0	0	0	0	0	0	0	0	0	0	0	0	0	0	0	0	0	128.452	0	0	0	0
g__Kytococcus	0	0	0	0	0	0	0	0	0	0	0	0	0	0	0	0	0	127.551	0	0	0	0	0
g__Actinophytocola	0	0	0	0	0	0	0	0	0	0	0	0	0	0	0	0	0	127.551	0	0	0	0	0
g__Salinivibrio	0	0	0	0	0	0	0	0	0	0	0	0	0	0	0	0	0	127.551	0	0	0	0	0
g__Nesterenkonia	0	0	0	0	0	0	0	0	0	0	0	0	0	119.417	0	0	0	0	0	0	0	0	0
g__Saccharimonadales	0	0	0	0	0	0	0	0	0	0	0	0	0	119.417	0	0	0	0	0	0	0	0	0
g__Rubellimicrobium	0	0	0	0	0	0	0	0	0	0	0	0	0	0	118.68	0	0	0	0	0	0	0	0
g__S085	0	0	0	0	0	0	0	0	0	0	0	0	0	0	118.68	0	0	0	0	0	0	0	0

## Sheet: CRC2_control
Control abundance table of CRC2 for fig1b
The relative abundance matrix for this study. Rows as bacteria and columns as samples. PCoA analysis can be implemented using R function "pco" based on this file
Detailed instructions to replot the figure can be accessed from Figure1.Rmd at https://doi.org/10.5281/zenodo.5913041
source data: data.zip	script: Figure1.Rmd
	SRR1743224	SRR1743225	SRR1743227	SRR1743228	SRR1743229	SRR1743230	SRR1743231	SRR1743232	SRR1743233	SRR1743234	SRR1743235	SRR1743236	SRR1743237	SRR1743238	SRR1743239	SRR1743240	SRR1743241	SRR1743242	SRR1743244	SRR1743245	SRR1743247	SRR1743249	SRR1743250
g__Serratia	308042	277980	51321.7	124752	228013	208348	249758	292208	89430.9	83405.1	231677	163043	277190	256972	280855	262546	260577	191734	212243	216247	245087	242934	285714
g__Pseudomonas	136187	175748	34448.8	194059	142237	142563	183854	127435	53523	72064.3	159157	208696	154380	180838	152575	151487	158494	155978	168220	160845	165015	171704	155844
g__Shewanella	138132	139249	26715.4	124752	121607	116798	157912	134740	48780.5	46368.1	110617	147826	122810	138922	113703	141729	136378	115631	132712	132250	141140	129717	136364
g__Vibrio	119974	133887	19966.3	85148.5	122693	99450.4	126974	111201	41666.7	40769.5	97273.3	139130	115004	121814	128280	118030	114423	111694	97043.7	103981	110119	107662	154762
g__Aeromonas	125162	108978	19544.4	91089.1	103149	88285.8	113439	110390	30487.8	37037	104235	93478.3	104076	114970	111759	99442.4	111218	84631.8	96240.4	92770.1	104759	99330.2	110390
g__Bacteroides	1297.02	2594.71	564961	176238	28230.2	77121.3	6606.51	24350.6	239837	102354	117579	58695.7	46487.4	684.346	23323.6	4182.16	21474.4	1148.11	49325.2	101219	25174.6	23362.2	2164.5
g__Erwinia	32425.4	42726.2	6046.12	23762.4	55374.6	32463.1	43022.9	47077.9	12872.6	15073.2	32875.7	13043.5	51170.9	44311.4	46647.2	46933.1	44551.3	33623.1	42095.1	32006.5	37680.7	37738.9	31385.3
g__Prevotella	0	518.941	0	0	1085.78	1030.57	0	811.688	233401	411714	1160.32	6521.74	173.461	0	1943.63	0	4166.67	656.06	19119.5	974.817	974.501	326.744	3246.75
g__Lactococcus	25940.3	28368.8	4640.04	27722.8	20629.8	21470.3	24492.4	21915.6	7113.82	12345.7	38483.9	30434.8	24804.9	32335.3	21380	19981.4	24038.5	69542.4	30045	22745.7	25174.6	32347.7	18398.3
g__Rahnella1	31776.9	23871.3	4499.44	17821.8	24972.9	17863.3	22397.7	26785.7	7452.57	11340.8	22239.4	19565.2	27580.2	23096.7	26239.1	19516.7	22435.9	19517.8	22172.2	22258.3	22413.5	21728.5	27056.3
g__Escherichia-Shigella	4539.56	172.98	140.607	5940.59	55374.6	59773.3	161.134	4058.44	4403.79	287.109	4834.65	8695.65	14570.7	2908.47	10690	65985.1	7371.79	1968.18	1124.68	13647.4	33620.3	44273.8	10822.5
g__Acinetobacter	12321.7	9686.91	2109.11	9900.99	10857.8	12195.1	14018.7	10551.9	3387.53	4019.52	11409.8	17391.3	10581.1	12489.3	13605.4	11152.4	11698.7	20993.9	9479.43	9910.64	10557.1	12252.9	9740.26
g__Flavobacterium	11673.2	12281.6	2952.76	5940.59	10857.8	10134	9345.79	10551.9	3387.53	2440.42	10249.5	21739.1	9193.41	13173.7	10690	11152.4	10416.7	11645.1	11407.5	10560.5	11206.8	10619.2	10822.5
g__Faecalibacterium	0	345.961	37682.8	9900.99	5428.88	8072.83	966.806	12987	73170.7	15503.9	193.386	8695.65	520.382	0	4859.09	0	4326.92	164.015	1446.02	7961.01	2598.67	326.744	1082.25
g__Aerosphaera	1945.53	6919.22	1827.9	7920.79	3257.33	8244.59	11118.3	1623.38	1355.01	3014.64	13537	4347.83	5203.82	16082.1	5830.9	3252.79	8814.1	11481.1	9800.77	13160	8120.84	11436	2164.5
g__Yersinia	8430.61	4843.45	1265.47	1980.2	7600.43	4809.34	5478.57	9740.26	3048.78	2009.76	5414.81	4347.83	5203.82	7527.8	7774.54	6505.58	4967.95	5084.47	4338.05	6986.19	5522.17	6371.51	7575.76
g__Leuconostoc	1297.02	1210.86	0	3960.4	9771.99	1889.39	322.269	1623.38	1016.26	143.554	2127.25	0	1040.76	1026.52	971.817	929.368	641.026	94964.7	482.005	812.348	487.25	980.232	1082.25
g__Parabacteroides	0	0	16029.2	3960.4	1085.78	18035	161.134	0	9823.85	17800.7	2320.63	2173.91	173.461	171.086	2915.45	929.368	2724.36	0	11086.1	2924.45	1461.75	0	0
g__Blautia	648.508	172.98	25309.3	9900.99	2171.55	1202.34	322.269	811.688	17953.9	11627.9	580.159	0	0	0	3887.27	929.368	961.538	164.015	1767.35	4386.68	487.25	2123.84	1082.25
g__Megamonas	0	0	29808.8	0	0	0	161.134	0	0	45363.2	0	0	0	0	0	0	3044.87	0	0	162.47	0	163.372	0
g__Chryseobacterium	3242.54	2248.75	281.215	0	4343.11	4637.58	3061.55	4870.13	1693.77	1148.44	1740.48	4347.83	2081.53	3592.81	2915.45	3252.79	1602.56	5740.53	2570.69	2274.57	2436.25	2940.7	6493.51
g__Alistipes	0	345.961	25168.7	9900.99	0	6011.68	483.403	0	2032.52	9043.93	0	2173.91	0	171.086	2915.45	0	3525.64	0	964.01	0	0	0	0
g__Fusobacterium	2594.03	345.961	0	0	6514.66	11679.8	0	0	0	12919.9	2707.41	2173.91	173.461	0	0	2788.1	11378.2	984.091	321.337	487.409	4547.67	816.86	0
g__Phascolarctobacterium	0	0	21794.2	1980.2	0	2404.67	0	811.688	15921.4	5885.73	1160.32	0	346.921	0	0	0	641.026	0	1446.02	1137.29	162.417	653.488	0
g__Roseburia	0	345.961	7733.41	3960.4	0	515.287	161.134	811.688	13211.4	11197.2	0	2173.91	0	0	2915.45	1394.05	0	0	3695.37	3574.33	0	163.372	1082.25
g__Pantoea	5188.07	3632.59	281.215	0	1085.78	2404.67	3222.69	4870.13	1693.77	1148.44	1547.09	0	3295.75	3934.99	1943.63	1394.05	2243.59	2132.2	1767.35	1949.63	3898	2777.32	2164.5
g__Psychrobacter	3891.05	2248.75	703.037	1980.2	3257.33	2232.91	2578.15	4058.44	338.753	1579.1	1547.09	4347.83	2775.37	2395.21	0	1858.74	2083.33	2132.2	1285.35	812.348	2273.83	2287.21	4329
g__Sphingobacterium	3891.05	2248.75	281.215	3960.4	3257.33	1717.62	1933.61	1623.38	677.507	430.663	1740.48	6521.74	1387.68	1881.95	4859.09	1858.74	1442.31	2132.2	2731.36	2112.1	2923.5	1143.6	0
g__Pseudoalteromonas	1945.53	2075.77	281.215	1980.2	2171.55	2404.67	2417.02	3246.75	677.507	717.772	1547.09	4347.83	2601.91	3763.9	971.817	1394.05	2564.1	1968.18	2088.69	1624.7	1624.17	1797.09	3246.75
g__Myroides	1297.02	1902.78	0	3960.4	1085.78	1374.1	1450.21	3246.75	677.507	287.109	1353.7	6521.74	3295.75	2395.21	2915.45	1394.05	1121.79	1312.12	1285.35	1949.63	2761.08	1797.09	1082.25
g__Barnesiella	0	0	17716.5	0	0	2919.96	0	1623.38	14566.4	0	0	0	0	0	0	0	480.769	0	0	0	0	0	0
g__Sutterella	0	172.98	12232.8	0	0	2232.91	0	0	0	7608.38	2514.02	0	0	0	0	0	0	0	10282.8	0	2111.42	0	0
g__Chloroplast	1945.53	1729.8	140.607	3960.4	1085.78	1374.1	1289.08	811.688	677.507	1004.88	1160.32	2173.91	1040.76	2566.3	0	929.368	801.282	2952.27	1928.02	1624.7	1949	1960.46	3246.75
g__Streptococcus	0	864.902	1546.68	1980.2	1085.78	1030.57	483.403	1623.38	1016.26	0	773.545	0	520.382	855.432	971.817	929.368	1121.79	12957.2	803.342	1787.16	487.25	326.744	0
g__Thermus	2594.03	1210.86	0	1980.2	1085.78	1545.86	1127.94	2435.06	677.507	287.109	966.931	0	2601.91	855.432	0	929.368	641.026	2624.24	964.01	1299.76	1461.75	980.232	3246.75
g__Subdoligranulum	0	0	7452.19	0	0	0	322.269	1623.38	13550.1	861.326	0	0	0	0	0	464.684	641.026	0	321.337	0	0	0	0
g__Parasutterella	0	0	2671.54	0	0	0	0	0	19308.9	0	0	0	0	0	0	0	320.513	0	0	0	0	0	0
g__Dorea	0	0	3937.01	0	0	171.762	0	2435.06	4403.79	574.218	193.386	6521.74	0	0	0	0	160.256	0	964.01	0	162.417	326.744	0
g__Staphylococcus	1297.02	518.941	281.215	3960.4	0	858.811	483.403	2435.06	0	430.663	193.386	2173.91	1040.76	855.432	0	1394.05	801.282	328.03	803.342	162.47	324.834	326.744	0
g__Veillonella	0	0	0	1980.2	1085.78	515.287	0	811.688	0	0	0	0	0	342.173	0	0	160.256	4756.44	321.337	487.409	324.834	4901.16	0
g__Alloprevotella	0	0	0	0	0	0	0	0	0	0	0	0	0	0	0	464.684	160.256	164.015	13978.1	0	487.25	0	0
g__Cutibacterium	648.508	345.961	0	3960.4	1085.78	0	322.269	0	338.753	143.554	386.772	2173.91	346.921	684.346	971.817	0	2243.59	164.015	0	649.878	324.834	326.744	0
g__Paraprevotella	0	0	12795.3	0	0	0	161.134	0	0	0	386.772	0	0	0	0	0	160.256	0	0	1299.76	0	0	0
g__Butyricicoccus	0	0	4218.22	1980.2	0	0	0	0	3387.53	574.218	0	0	173.461	0	0	0	0	0	482.005	1137.29	162.417	163.372	1082.25
g__Stenotrophomonas	0	2248.75	140.607	0	0	1030.57	1611.34	0	338.753	287.109	966.931	0	173.461	684.346	0	464.684	1121.79	1148.11	482.005	812.348	487.25	1306.98	0
g__Bilophila	0	0	5905.51	0	0	343.525	0	0	5081.3	287.109	0	0	0	0	0	0	0	0	0	812.348	0	0	0
g__Helicobacter	0	0	0	0	0	10821	322.269	0	0	0	0	0	0	0	0	0	160.256	0	0	0	0	0	0
g__Pedobacter	1297.02	518.941	0	0	1085.78	515.287	483.403	811.688	338.753	287.109	386.772	0	693.842	684.346	0	0	801.282	328.03	964.01	162.47	974.501	653.488	0
g__Corynebacterium	0	172.98	0	3960.4	1085.78	343.525	161.134	2435.06	0	0	386.772	0	173.461	342.173	0	0	160.256	164.015	0	324.939	649.667	326.744	0
g__Haemophilus	0	0	0	0	0	0	0	0	0	0	0	0	0	171.086	0	5576.21	160.256	2132.2	0	162.47	2436.25	0	0
g__Butyricimonas	0	0	2812.15	0	0	1545.86	0	811.688	1016.26	1148.44	0	0	0	0	0	0	480.769	0	2570.69	0	0	0	0
g__Paracoccus	0	0	0	0	2171.55	0	0	0	0	0	0	0	520.382	0	0	464.684	0	164.015	0	0	324.834	5391.28	0
g__Lactobacillus	0	518.941	0	0	1085.78	687.049	805.672	0	0	0	580.159	0	693.842	0	0	464.684	961.538	1312.12	0	162.47	487.25	816.86	0
g__Klebsiella	0	0	0	0	0	0	0	2435.06	0	0	1740.48	0	173.461	0	0	0	0	492.045	3695.37	0	0	0	0
g__Enterococcus	0	0	0	1980.2	1085.78	858.811	322.269	0	0	287.109	0	0	346.921	342.173	0	0	0	984.091	482.005	162.47	487.25	0	1082.25
g__Rheinheimera	1297.02	0	0	0	2171.55	171.762	161.134	0	0	0	0	0	173.461	171.086	0	929.368	641.026	164.015	642.674	649.878	162.417	326.744	0
g__Akkermansia	0	0	7030.37	0	0	0	0	0	0	0	0	0	0	0	0	0	0	0	0	0	0	0	0
g__Odoribacter	0	0	421.822	1980.2	0	0	161.134	0	3048.78	0	0	0	0	0	0	0	320.513	0	0	487.409	0	0	0
g__Ruminococcus	0	0	1687.29	0	0	687.049	0	1623.38	0	0	0	0	0	171.086	0	0	0	164.015	0	1137.29	812.084	0	0
g__Lachnoclostridium	0	0	421.822	0	0	171.762	0	0	4065.04	574.218	0	0	0	0	0	0	0	0	321.337	324.939	0	326.744	0
g__Macrococcus	0	0	0	3960.4	1085.78	0	0	811.688	338.753	0	0	0	0	0	0	0	0	0	0	0	0	0	0
g__Enhydrobacter	648.508	0	0	0	0	171.762	0	0	1355.01	0	0	0	0	171.086	971.817	0	480.769	820.075	321.337	0	162.417	0	1082.25
g__Marinomonas	0	345.961	140.607	0	0	171.762	322.269	811.688	0	287.109	386.772	0	0	0	1943.63	464.684	160.256	164.015	321.337	162.47	324.834	0	0
g__Porphyromonas	0	172.98	0	1980.2	0	0	0	0	0	0	0	0	0	0	0	0	0	0	1928.02	162.47	1461.75	163.372	0
g__Neisseria	0	0	0	0	0	515.287	0	0	0	0	0	0	173.461	171.086	0	1858.74	0	984.091	0	0	1624.17	326.744	0
g__hgcI_clade	648.508	345.961	0	0	0	343.525	644.538	0	0	143.554	580.159	0	346.921	171.086	0	464.684	320.513	328.03	160.668	0	649.667	163.372	0
g__Flavonifractor	0	0	1124.86	0	0	0	0	0	1355.01	143.554	0	0	173.461	0	0	0	0	0	1285.35	324.939	162.417	653.488	0
g__Comamonas	0	345.961	0	0	0	0	0	0	0	430.663	580.159	0	346.921	513.259	971.817	0	320.513	984.091	321.337	0	0	0	0
g__Fenollaria	0	0	0	3960.4	0	0	0	0	0	0	0	0	0	0	0	0	0	0	803.342	0	0	0	0
g__Holdemanella	0	0	0	0	0	0	0	0	0	0	0	0	0	0	0	0	0	0	4338.05	0	324.834	0	0
g__Parvimonas	0	0	0	1980.2	0	171.762	161.134	0	677.507	0	0	0	0	0	0	0	0	656.06	0	324.939	649.667	0	0
g__Actinomyces	0	0	140.607	0	0	858.811	0	0	338.753	0	0	0	173.461	0	0	0	0	0	160.668	649.878	162.417	1797.09	0
g__Collinsella	648.508	0	0	0	0	0	0	0	0	0	386.772	0	0	0	0	0	320.513	0	0	2761.98	162.417	0	0
g__Incertae_Sedis	0	172.98	140.607	0	0	515.287	0	0	1355.01	143.554	0	0	0	0	0	0	160.256	0	0	1299.76	487.25	0	0
g__Weissella	648.508	0	0	0	0	0	0	0	0	143.554	0	0	0	0	0	0	0	3116.29	0	0	324.834	0	0
g__Massilia	0	0	0	1980.2	0	0	1450.21	0	0	0	0	0	173.461	0	0	464.684	0	0	160.668	0	0	0	0
g__Erysipelatoclostridium	0	0	0	0	2171.55	343.525	0	0	1016.26	0	0	0	0	0	0	0	0	164.015	0	162.47	0	326.744	0
g__Cetobacterium	0	0	0	0	0	0	0	0	0	0	4061.11	0	0	0	0	0	0	0	0	0	0	0	0
g__Paenibacillus	0	0	0	0	0	0	0	0	0	143.554	0	0	0	342.173	0	0	0	0	3374.04	0	162.417	0	0
g__Monoglobus	648.508	0	2671.54	0	0	0	0	0	0	143.554	0	0	0	0	0	0	160.256	0	0	0	324.834	0	0
g__Jeotgalibaca	0	345.961	0	0	1085.78	0	161.134	0	0	0	193.386	0	0	171.086	971.817	0	0	0	321.337	324.939	162.417	0	0
g__Allorhizobium-Neorhizobium-Pararhizobium-Rhizobium	0	0	0	0	0	0	161.134	0	0	0	0	2173.91	173.461	171.086	0	0	0	328.03	321.337	162.47	0	163.372	0
g__Deinococcus	0	172.98	0	1980.2	0	0	0	0	0	0	193.386	0	0	0	0	464.684	0	0	321.337	162.47	0	0	0
g__Bifidobacterium	0	0	0	1980.2	0	0	0	0	0	143.554	0	0	0	0	0	0	0	0	0	812.348	162.417	163.372	0
g__Hungatella	0	0	140.607	0	0	0	0	0	0	0	0	0	173.461	0	971.817	0	320.513	0	0	0	162.417	1306.98	0
g__Megasphaera	0	0	281.215	0	0	0	0	0	0	2583.98	0	0	0	0	0	0	0	0	0	0	162.417	0	0
g__Dialister	0	0	0	0	0	0	322.269	0	0	0	0	0	0	0	0	0	480.769	0	482.005	1462.23	162.417	0	0
g__Polynucleobacter	648.508	172.98	0	0	0	0	0	0	0	0	0	0	0	0	0	0	320.513	164.015	160.668	0	0	326.744	1082.25
g__Polaromonas	0	0	0	0	0	171.762	0	0	338.753	0	0	2173.91	0	0	0	0	160.256	0	0	0	0	0	0
g__Luteimonas	0	0	0	1980.2	0	0	161.134	0	0	0	193.386	0	346.921	0	0	0	0	0	0	0	162.417	0	0
g__Granulicatella	0	345.961	0	0	0	687.049	0	0	0	0	0	0	0	0	0	0	0	1476.14	0	0	162.417	163.372	0
g__Methylobacterium-Methylorubrum	0	0	0	0	0	0	0	811.688	0	0	386.772	0	0	171.086	0	0	0	0	0	487.409	649.667	326.744	0
g__Magnoliophyta	0	0	0	0	0	0	0	0	0	0	0	2173.91	0	0	0	0	0	656.06	0	0	0	0	0
g__Photobacterium	0	0	0	0	1085.78	0	0	0	0	0	0	0	0	0	0	1394.05	0	328.03	0	0	0	0	0
g__Aerococcus	0	172.98	140.607	0	0	0	161.134	811.688	0	0	193.386	0	173.461	0	0	0	0	820.075	0	162.47	162.417	0	0
g__Tyzzerella	0	0	0	0	0	0	0	0	0	0	0	0	173.461	0	0	0	160.256	0	0	2112.1	0	163.372	0
g__Lachnospira	0	0	984.252	0	0	0	0	0	0	861.326	0	0	173.461	0	0	0	160.256	0	321.337	0	0	0	0
g__Sphingomonas	0	0	0	0	0	171.762	0	0	0	0	0	0	0	1197.6	0	0	160.256	0	482.005	324.939	0	163.372	0
g__Alcaligenes	0	172.98	0	0	0	0	161.134	0	338.753	0	0	0	346.921	0	0	0	0	820.075	160.668	0	487.25	0	0
g__Intestinimonas	0	0	140.607	0	0	171.762	0	0	0	0	0	0	0	0	1943.63	0	160.256	0	0	0	0	0	0
g__Gemella	0	172.98	0	0	1085.78	0	161.134	0	0	0	0	0	0	171.086	0	0	320.513	492.045	0	0	0	0	0
g__Citrobacter	0	0	0	0	0	0	0	0	0	0	0	0	173.461	171.086	0	464.684	0	1148.11	0	162.47	162.417	0	0
g__Parcubacteria	1945.53	0	0	0	0	0	0	0	0	0	193.386	0	0	0	0	0	0	0	0	0	0	0	0
g__TM7x	0	0	140.607	0	1085.78	0	0	0	0	0	0	0	0	0	0	0	0	0	0	0	0	816.86	0
g__Oscillibacter	0	0	703.037	0	0	0	0	0	0	143.554	0	0	0	0	971.817	0	0	0	0	0	162.417	0	0
g__RF39	0	0	984.252	0	0	0	0	811.688	0	0	0	0	0	0	0	0	0	0	160.668	0	0	0	0
g__Uruburuella	0	345.961	0	0	0	0	0	0	0	143.554	0	0	173.461	513.259	0	0	0	328.03	160.668	0	162.417	0	0
g__Solitalea	648.508	345.961	0	0	0	0	0	0	0	0	0	0	0	171.086	0	0	160.256	328.03	0	0	0	163.372	0
g__Coprobacter	0	0	843.645	0	0	0	0	0	0	0	0	0	0	0	971.817	0	0	0	0	0	0	0	0
g__Bacillus	0	172.98	0	0	0	0	161.134	0	0	143.554	0	0	0	171.086	0	0	641.026	0	160.668	162.47	0	163.372	0
g__Saccharimonadales	0	0	0	0	1085.78	0	0	0	0	0	193.386	0	0	0	0	0	0	328.03	160.668	0	0	0	0
g__Catenibacterium	0	0	1265.47	0	0	0	0	0	0	0	0	0	0	0	0	0	0	0	482.005	0	0	0	0
g__Leptotrichia	0	0	0	0	0	0	0	0	0	0	0	0	0	0	0	464.684	0	164.015	0	0	0	0	1082.25
g__Campylobacter	0	0	0	0	0	343.525	0	0	0	0	0	0	0	0	0	464.684	0	164.015	642.674	0	0	0	0
g__Atopobium	0	0	0	0	1085.78	0	0	0	0	0	0	0	173.461	0	0	0	0	0	0	0	0	326.744	0
g__Pseudarcicella	0	0	0	0	0	0	161.134	0	0	143.554	193.386	0	0	171.086	0	0	160.256	328.03	160.668	0	0	163.372	0
g__Halomonas	0	172.98	0	0	0	0	0	0	0	0	0	0	0	0	971.817	0	0	164.015	0	0	0	163.372	0
g__Morganella	0	172.98	0	0	0	0	161.134	0	0	0	0	0	173.461	171.086	0	0	320.513	164.015	0	0	162.417	0	0
g__Microbacterium	0	0	0	0	0	171.762	0	0	0	0	193.386	0	346.921	0	0	0	0	164.015	0	0	0	326.744	0
g__Cloacibacillus	0	0	0	0	0	0	0	0	1016.26	0	0	0	0	0	0	0	160.256	0	0	0	0	0	0
g__Limnohabitans	0	345.961	0	0	0	0	0	0	0	0	0	0	0	0	0	0	0	164.015	160.668	0	162.417	326.744	0
g__Finegoldia	0	172.98	0	0	0	0	0	0	0	0	0	0	173.461	0	0	0	0	0	803.342	0	0	0	0
g__Enterobacter	0	0	0	0	0	0	322.269	0	0	0	0	0	0	0	0	0	160.256	656.06	0	0	0	0	0
g__Frisingicoccus	0	0	0	0	0	0	0	0	0	0	0	0	0	0	0	0	0	0	0	974.817	0	163.372	0
g__Devosia	0	172.98	0	0	0	171.762	0	0	0	0	193.386	0	0	0	0	0	0	328.03	0	0	162.417	0	0
g__Janthinobacterium	0	172.98	0	0	0	0	161.134	0	0	0	193.386	0	0	171.086	0	0	320.513	0	0	0	0	0	0
g__Sphaerotilus	0	0	0	0	0	0	0	811.688	0	0	0	0	0	0	0	0	0	164.015	0	0	0	0	0
g__env.OPS_17	648.508	0	0	0	0	0	0	0	0	0	0	0	0	0	0	0	160.256	164.015	0	0	0	0	0
g__Cellvibrio	0	0	0	0	0	0	0	811.688	0	0	0	0	0	0	0	0	160.256	0	0	0	0	0	0
g__Fluviicola	0	0	0	0	0	0	0	0	0	0	386.772	0	173.461	0	0	0	160.256	164.015	0	0	0	0	0
g__Desulfovibrio	0	0	703.037	0	0	0	0	0	0	0	0	0	0	0	0	0	160.256	0	0	0	0	0	0
g__Proteus	0	0	0	0	0	171.762	161.134	0	0	0	193.386	0	0	0	0	0	0	0	0	162.47	0	163.372	0
g__Empedobacter	0	0	0	0	0	0	161.134	0	0	0	193.386	0	0	0	0	0	160.256	328.03	0	0	0	0	0
g__Spirochaeta_2	648.508	0	0	0	0	0	0	0	0	0	193.386	0	0	0	0	0	0	0	0	0	0	0	0
g__Peptostreptococcus	0	0	0	0	0	171.762	0	0	0	0	0	0	0	0	0	0	0	492.045	0	0	0	163.372	0
g__Gallibacterium	0	0	0	0	0	0	0	0	0	0	0	0	0	171.086	0	0	0	0	0	487.409	0	163.372	0
g__Mitochondria	648.508	0	0	0	0	0	0	0	0	0	0	0	0	0	0	0	0	164.015	0	0	0	0	0
g__Aggregatibacter	0	0	0	0	0	0	0	0	0	0	0	0	0	0	0	0	0	0	0	0	812.084	0	0
g__Selenomonas	648.508	0	0	0	0	0	0	0	0	0	0	0	0	0	0	0	0	0	0	0	162.417	0	0
g__Faecalitalea	0	0	0	0	0	0	0	0	0	0	0	0	0	0	0	0	320.513	0	321.337	0	162.417	0	0
g__Sediminibacterium	0	172.98	0	0	0	0	0	0	0	143.554	0	0	0	0	0	0	160.256	164.015	0	0	162.417	0	0
g__Muribaculaceae	0	0	0	0	0	0	0	0	0	0	0	0	0	0	0	464.684	0	0	160.668	0	0	163.372	0
g__Colidextribacter	0	0	703.037	0	0	0	0	0	0	0	0	0	0	0	0	0	0	0	0	0	0	0	0
g__Providencia	0	345.961	0	0	0	0	0	0	0	0	0	0	173.461	0	0	0	0	0	0	0	162.417	0	0
g__Aquabacterium	0	172.98	0	0	0	171.762	0	0	0	0	0	0	0	0	0	0	0	0	0	162.47	0	163.372	0
g__Microvirgula	0	0	0	0	0	0	0	0	0	0	0	0	0	0	0	0	0	656.06	0	0	0	0	0
g__Vitreoscilla	0	0	0	0	0	0	0	0	0	0	0	0	0	0	0	0	0	656.06	0	0	0	0	0
g__Arcobacter	0	0	0	0	0	0	0	0	0	0	0	0	0	0	0	0	0	492.045	0	0	162.417	0	0
g__Anaerococcus	0	0	0	0	0	0	0	0	0	0	0	0	0	0	0	0	0	0	482.005	162.47	0	0	0
g__Acidovorax	0	0	140.607	0	0	0	161.134	0	0	0	0	0	0	0	0	0	0	164.015	160.668	0	0	0	0
g__Holdemania	0	0	562.43	0	0	0	0	0	0	0	0	0	0	0	0	0	0	0	0	0	0	0	0
g__Ralstonia	0	0	0	0	0	0	161.134	0	0	0	193.386	0	173.461	0	0	0	0	0	0	0	0	0	0
g__Anaerostignum	0	0	0	0	0	343.525	0	0	0	0	0	0	0	0	0	0	0	0	0	0	0	163.372	0
g__Sphingopyxis	0	0	0	0	0	0	0	0	0	0	0	0	0	342.173	0	0	0	0	0	0	162.417	0	0
g__Bdellovibrio	0	0	0	0	0	0	0	0	338.753	0	0	0	0	0	0	0	0	164.015	0	0	0	0	0
g__Delftia	0	0	0	0	0	0	0	0	0	0	0	0	0	0	0	0	0	328.03	0	0	162.417	0	0
g__Sellimonas	0	0	0	0	0	0	0	0	0	0	0	0	0	0	0	0	0	0	0	0	0	490.116	0
g__Acetatifactor	0	0	0	0	0	0	0	0	0	0	0	0	0	0	0	0	0	0	0	0	0	490.116	0
g__Bergeyella	0	0	0	0	0	0	0	0	0	0	0	0	0	0	0	0	0	164.015	0	0	324.834	0	0
g__Peredibacter	0	172.98	0	0	0	171.762	0	0	0	143.554	0	0	0	0	0	0	0	0	0	0	0	0	0
g__Hyphomicrobium	0	0	0	0	0	0	0	0	0	0	0	0	0	0	0	0	0	0	321.337	0	0	163.372	0
g__Oscillospira	0	0	0	0	0	0	0	0	338.753	143.554	0	0	0	0	0	0	0	0	0	0	0	0	0
g__Peptoniphilus	0	0	0	0	0	0	0	0	0	0	0	0	0	0	0	0	0	0	482.005	0	0	0	0
g__Ezakiella	0	0	0	0	0	0	0	0	0	0	0	0	0	0	0	0	0	0	482.005	0	0	0	0
g__Adlercreutzia	0	0	140.607	0	0	0	0	0	0	0	0	0	0	0	0	0	0	0	0	0	0	326.744	0
g__Anaerotruncus	0	0	281.215	0	0	171.762	0	0	0	0	0	0	0	0	0	0	0	0	0	0	0	0	0
g__Cupriavidus	0	0	0	0	0	0	161.134	0	0	0	193.386	0	0	0	0	0	0	0	0	0	0	0	0
g__Marinospirillum	0	0	0	0	0	0	0	0	0	0	193.386	0	0	0	0	0	0	0	160.668	0	0	0	0
g__Ploimida	0	0	0	0	0	0	0	0	0	0	0	0	346.921	0	0	0	0	0	0	0	0	0	0
g__Kocuria	0	345.961	0	0	0	0	0	0	0	0	0	0	0	0	0	0	0	0	0	0	0	0	0
g__Rubellimicrobium	0	0	0	0	0	343.525	0	0	0	0	0	0	0	0	0	0	0	0	0	0	0	0	0
g__Clade_III	0	0	0	0	0	0	0	0	338.753	0	0	0	0	0	0	0	0	0	0	0	0	0	0
g__Bradyrhizobium	0	172.98	0	0	0	0	0	0	0	0	0	0	0	0	0	0	0	0	0	0	0	163.372	0
g__Elizabethkingia	0	0	0	0	0	0	0	0	0	0	0	0	0	171.086	0	0	0	0	0	162.47	0	0	0
g__Paenalcaligenes	0	0	0	0	0	171.762	0	0	0	0	0	0	0	0	0	0	0	0	160.668	0	0	0	0
g__Solobacterium	0	0	0	0	0	171.762	0	0	0	0	0	0	0	0	0	0	160.256	0	0	0	0	0	0
g__Reyranella	0	0	0	0	0	0	0	0	0	0	0	0	0	171.086	0	0	0	0	160.668	0	0	0	0
g__Peptococcus	0	0	0	0	0	0	0	0	0	0	0	0	0	0	0	0	0	0	160.668	0	162.417	0	0
g__Jeotgalicoccus	0	0	0	0	0	0	0	0	0	0	0	0	0	0	0	0	160.256	0	0	162.47	0	0	0
g__Vagococcus	0	0	0	0	0	0	161.134	0	0	0	0	0	0	0	0	0	160.256	0	0	0	0	0	0
g__Eggerthella	0	0	140.607	0	0	0	0	0	0	0	0	0	0	0	0	0	0	0	0	162.47	0	0	0
g__Pseudobutyrivibrio	0	0	0	0	0	0	0	0	0	287.109	0	0	0	0	0	0	0	0	0	0	0	0	0
g__Acetanaerobacterium	0	0	0	0	0	0	0	0	0	0	193.386	0	0	0	0	0	0	0	0	0	0	0	0
g__Brevibacterium	0	0	0	0	0	0	0	0	0	0	0	0	173.461	0	0	0	0	0	0	0	0	0	0
g__Methylotenera	0	172.98	0	0	0	0	0	0	0	0	0	0	0	0	0	0	0	0	0	0	0	0	0
g__Capnocytophaga	0	172.98	0	0	0	0	0	0	0	0	0	0	0	0	0	0	0	0	0	0	0	0	0
g__Christensenella	0	0	0	0	0	171.762	0	0	0	0	0	0	0	0	0	0	0	0	0	0	0	0	0
g__Pelomonas	0	0	0	0	0	0	0	0	0	0	0	0	0	171.086	0	0	0	0	0	0	0	0	0
g__DTU089	0	0	0	0	0	0	0	0	0	0	0	0	0	0	0	0	0	164.015	0	0	0	0	0
g__Duganella	0	0	0	0	0	0	0	0	0	0	0	0	0	0	0	0	0	164.015	0	0	0	0	0
g__Pectobacterium	0	0	0	0	0	0	0	0	0	0	0	0	0	0	0	0	0	164.015	0	0	0	0	0
g__Sulfurospirillum	0	0	0	0	0	0	0	0	0	0	0	0	0	0	0	0	0	164.015	0	0	0	0	0
g__Actinobacillus	0	0	0	0	0	0	0	0	0	0	0	0	0	0	0	0	0	164.015	0	0	0	0	0
g__Pelosinus	0	0	0	0	0	0	0	0	0	0	0	0	0	0	0	0	0	164.015	0	0	0	0	0
g__Negativibacillus	0	0	0	0	0	0	0	0	0	0	0	0	0	0	0	0	0	0	0	0	0	163.372	0
g__Bacteriovorax	0	0	0	0	0	0	0	0	0	0	0	0	0	0	0	0	0	0	0	0	0	163.372	0
g__Rothia	0	0	0	0	0	0	0	0	0	0	0	0	0	0	0	0	0	0	0	0	162.417	0	0
g__Variovorax	0	0	0	0	0	0	0	0	0	0	0	0	0	0	0	0	0	0	0	0	162.417	0	0
g__Senegalimassilia	0	0	0	0	0	0	161.134	0	0	0	0	0	0	0	0	0	0	0	0	0	0	0	0
g__Gastranaerophilales	0	0	0	0	0	0	0	0	0	0	0	0	0	0	0	0	160.256	0	0	0	0	0	0
g__Proteiniphilum	0	0	0	0	0	0	0	0	0	0	0	0	0	0	0	0	160.256	0	0	0	0	0	0
g__Allisonella	0	0	0	0	0	0	0	0	0	143.554	0	0	0	0	0	0	0	0	0	0	0	0	0
g__Hydrogenoanaerobacterium	0	0	140.607	0	0	0	0	0	0	0	0	0	0	0	0	0	0	0	0	0	0	0	0
g__Paludicola	0	0	140.607	0	0	0	0	0	0	0	0	0	0	0	0	0	0	0	0	0	0	0	0

## Sheet: CRC3_control
Control abundance table of CRC3 for fig1b
The relative abundance matrix for this study. Rows as bacteria and columns as samples. PCoA analysis can be implemented using R function "pco" based on this file
Detailed instructions to replot the figure can be accessed from Figure1.Rmd at https://doi.org/10.5281/zenodo.5913041
source data: data.zip	script: Figure1.Rmd
	SRR6498076	SRR6498077	SRR6498078	SRR6498079	SRR6498080	SRR6498081	SRR6498082	SRR6498083	SRR6498084	SRR6498085	SRR6498086	SRR6498096	SRR6498097	SRR6498098	SRR6498099	SRR6498100	SRR6498101	SRR6498102	SRR6498103	SRR6498104	SRR6498105	SRR6498106	SRR6498107	SRR6498108	SRR6498109	SRR6498110	SRR6498111	SRR6498112	SRR6498113	SRR6498114	SRR6498115	SRR6498116	SRR6498117	SRR6498118	SRR6498119	SRR6498120	SRR6498121	SRR6498122	SRR6498123	SRR6498124	SRR6498125	SRR6498126	SRR6498127	SRR6498128	SRR6498129	SRR6498130	SRR6498131	SRR6498132	SRR6498133
g__Bacteroides	347407	188942	120059	86673.7	161365	133047	269204	237753	86233.7	64883.5	257777	164462	256159	234032	278438	370712	274526	192851	392455	103749	257445	186789	143272	339781	91076.1	188847	169790	402748	500856	41794.2	249000	344498	231901	325660	185605	152234	260963	231100	165472	133055	314872	128078	209729	510561	322711	157558	201707	304906	229785
g__Escherichia-Shigella	165969	143807	339922	591245	208919	25575.9	577078	226885	46047.1	647709	6912.86	189601	223085	69805.6	294920	60885.2	135900	227526	77436.7	426613	332508	205449	235846	265902	336220	32538.2	430840	13741.4	46099.6	746452	395122	177235	31486.3	23369.9	46554.4	52660.9	36520.5	21923.4	67816.3	254278	306058	155185	0	234387	61367	40326.1	12803.2	437265	453135
g__Prevotella	0	923.02	33919	0	205854	613646	0	0	359287	31382.4	50936.9	45330.6	95848.8	32062.6	32693.9	2541.3	0	54744.1	0	127349	0	0	0	0	0	80351.5	500.644	3997.5	0	50754.1	0	0	280269	0	32465.5	76024.5	0	18646.2	5619.07	252064	0	0	0	3539.22	0	28647	14824.8	0	0
g__Alistipes	64500.4	3784.38	61656.1	47820	29800.3	20758.5	0	13960.9	0	26284.4	26559.9	35941.4	67836.7	88487.8	0	81215.6	60900.5	49994.1	67830.4	43750.6	63185.7	71561.9	168844	23030.9	0	38083.3	16878.8	102061	33920.5	1224.33	0	24506.7	51786.6	61579.8	1225.11	101428	64126.5	185106	10656.8	57376.4	32841.6	58940.6	53235.4	1141.68	36482.4	31511.7	9658.58	23904	0
g__Klebsiella	130655	49104.7	12933.1	879.044	17119.3	0	0	0	0	0	0	56638.1	13049.8	32567.5	0	38119.4	10308.1	0	23547.3	2541.53	6681.51	0	42657.7	5084.75	8398.95	56497.2	142040	0	503.271	13245	52631.6	0	24546.9	0	70597.2	0	51905.1	0	10269.3	0	11967.7	16662.5	16062.4	13243.5	7431.6	0	0	0	16254.1
g__Phascolarctobacterium	37260.4	6276.54	15048	0	14794.5	31094	0	10533.4	30498.7	7481.46	0	13225.6	20812.2	53143.1	0	14506.6	0	21375.1	41940	25415.3	22766.6	24258.3	4913.46	13559.3	23097.1	15065.9	61221.6	23110.6	15903.4	19199.7	22237.6	32301.1	87208.7	65786.4	0	0	13946.8	29381.9	0	19494.3	69115.9	15294.7	0	20322	0	22476.9	26280.3	10647.2	19967
g__Faecalibacterium	28504.7	0	8215.39	5743.08	44277.7	30393.3	0	0	0	9070.44	0	13629.5	26774.7	44433.2	0	11118.2	1777.25	0	53655.1	0	0	20619.5	18202.1	0	0	23749.7	0	32229.9	39154.5	0	0	47398.4	29207.7	21266.7	0	0	0	39439.5	0	50225.6	27275.3	0	65534.6	30482.9	71501	67540.8	46945.2	30897.7	0
g__Akkermansia	0	31659.6	0	761.838	0	788.298	0	222705	0	38731.5	21648.2	0	0	0	0	0	0	0	0	108559	5774.15	123157	100391	0	0	0	0	49219.2	0	0	0	5898.46	30036.3	41131.1	0	0	47160.3	21132.3	41271.1	0	0	0	20835.2	799.178	0	0	0	2192.07	0
g__Lachnoclostridium	5739.86	40612.9	1057.43	6446.32	5812.11	7269.86	7716.59	22905.9	16146.4	0	20010.9	0	0	26382.2	21886	0	71208.5	58306.6	0	0	7176.44	11102.8	0	90628.1	0	0	24030.9	2748.28	9763.46	0	40627.9	34899.2	7560.85	28394.5	32312.4	0	0	0	71691.5	6980.51	14008.7	64287.5	0	17239.4	0	0	0	0	42079.2
g__Megamonas	0	0	0	0	19127.1	0	0	193279	0	8143.54	47480.4	0	0	0	0	16942	0	0	0	20059.9	0	0	0	38484.5	0	0	0	0	0	0	0	983.077	0	0	45482.4	26701.3	0	0	0	0	7514.61	0	0	0	0	7933.01	27403.4	0	0
g__Parabacteroides	29283	33874.8	17000.2	11369	13632	6831.92	23588.2	0	0	12380.8	57304	21403.3	34537.1	17798.5	1080.79	16836.1	4146.92	40612.8	27061.9	8986.11	14105.4	30789.3	1675.04	8374.88	0	21448	5721.64	23860.1	4932.06	5732.09	19698.4	33494.8	16571.7	7127.83	15467.1	27257.6	43853.3	40343.5	0	8938.45	0	38920.7	14410.3	1598.36	41099	0	51886.8	11586.6	17574.3
g__Roseburia	10701.4	12645.4	9842.2	10255.5	31702.4	13663.8	0	1922.76	0	14234.6	0	9692.07	16987.3	5806.61	0	0	62559.2	42869	28584.8	4992.28	0	38253.4	7035.18	8673.98	0	0	0	14241.1	7750.38	0	7463.84	9339.23	5282.24	37275.1	13782.5	0	0	0	0	11662.6	17255.8	20641.6	51950.4	6735.93	71275.8	0	32345	15657.6	8085.81
g__Veillonella	2821.29	39320.7	0	0	98383.2	0	42178.2	0	1674.44	3972.46	0	156285	0	0	0	0	103791	0	0	0	5361.71	0	0	0	158661	189789	30610.8	31980	2918.97	15526.7	0	0	0	0	40428.8	0	0	0	16663.4	0	1113.28	11066.9	51766.9	0	47629.8	0	0	8350.73	10643.6
g__Bilophila	13425.4	0	8134.05	10607.1	6446.16	0	15520.9	5684.67	14232.7	5760.06	54757.1	3735.49	12487.3	14011.6	0	10906.4	0	18762.6	16166.8	9893.8	3794.44	0	16080.4	12263.2	0	12345.7	10012.9	0	0	4841.67	20544.8	12288.5	13878.8	20448.7	27258.8	64342.7	55931	25539.6	63359.8	16600	20317.3	29221.6	6241.4	0	50107	0	16397.1	17954.1	5115.51
g__Megasphaera	0	66088.2	34651	0	0	0	0	0	331539	28535.5	0	10903.6	0	0	0	73697.6	0	73031.7	0	11255.3	742.39	0	0	0	0	10567.1	0	0	0	779.12	0	0	0	0	2143.95	0	0	24070.5	0	0	0	0	31298.8	0	0	59277.2	55705.3	13674.3	0
g__Ruminococcus	7101.86	0	3578.98	31469.8	12469.6	12525.2	0	0	5501.73	2515.89	30380.2	21807.2	5849.93	21333	0	18953.8	9360.19	0	23078.7	3539.98	23096.6	21272.6	14070.4	21934.2	0	5231.22	6508.37	21111.8	142728	0	0	14956.8	7664.42	29796.7	0	0	0	0	51540.4	29624.6	12802.7	12186	72510.3	16554.4	38734.4	7712.65	21563.3	20981.2	0
g__Subdoligranulum	20430	0	17976.2	1523.68	8136.95	3766.31	0	0	6219.35	13373.9	0	5350.83	337.496	53900.5	0	32507.4	0	0	42642.9	14069.2	31262.9	28363.5	23562.3	0	0	21971.1	8439.42	72454.7	19728.2	946.074	0	12850.2	12739.5	32367.4	10872.9	34674.6	0	33224.1	0	6299.48	0	0	0	6621.76	0	65006.6	0	0	0
g__Sutterella	1556.57	17998.9	7808.69	1347.87	2747.54	0	0	0	0	331.038	81135.2	20797.6	32287.1	27518.3	0	14083	0	20781.4	38776.9	0	7341.42	11009.5	17532.1	0	0	0	5006.44	5246.72	0	0	6309.63	6530.44	14707.4	18345.4	9035.22	66567.8	69015.1	0	0	5107.69	0	45511.1	18081.7	10161	0	49140.6	47619	19833	0
g__Paraprevotella	15371.1	0	13421.2	0	0	0	0	0	12438.7	9269.07	0	0	0	0	0	0	0	0	0	8169.19	47925.4	0	0	0	0	18832.4	0	42723.3	0	0	0	0	0	0	0	65269.8	0	0	0	0	0	21387.7	0	35848.8	0	43851.9	154313	0	12293.7
g__Fusobacterium	0	18921.9	7564.67	0	3381.59	0	0	13542.9	0	0	0	0	0	0	0	0	126303	0	0	0	0	0	0	8275.17	0	0	6222.29	0	0	0	11080.3	0	1864.32	584.249	147933	0	9777.14	0	12982	0	11689.4	0	0	8790.96	4841.8	0	0	521.921	11633.7
g__Streptococcus	0	59719.4	14397.3	5918.89	24833.6	875.887	0	334.392	1554.84	4038.67	0	56940.9	0	4039.38	2701.97	0	2725.12	3087.52	3748.83	453.844	20704.4	0	1675.04	0	15223.1	77108.2	3504.51	6995.63	1811.78	10351.2	3231.76	11305.4	1346.45	1869.6	18529.9	5748.19	0	5763.36	16663.4	0	12988.2	5844.32	81964.2	0	5179.6	0	0	7411.27	0
g__Dialister	0	28336.7	15942.7	31235.3	9722.08	0	0	0	0	0	64580.7	17163	29137.1	0	120103	15883.1	9952.61	14962.6	0	0	8166.3	746.408	77051.9	0	0	0	0	0	0	15693.7	0	0	0	0	15313.9	0	0	29720.9	0	23154.8	0	0	0	28542.1	0	0	0	0	0
g__Agathobacter	0	0	2684.24	52742.6	0	0	0	0	0	0	104603	0	0	19818.2	0	0	9715.64	0	11246.5	0	16745	0	36069.2	16849.5	0	4603.47	0	19362.9	34222.4	0	0	104979	28896.9	3972.89	0	0	0	0	0	17281	12153.3	0	11289.6	16097.7	0	0	0	13361.2	15594.1
g__Oscillibacter	17316.9	11260.8	8134.05	11720.6	3698.62	0	0	7105.84	0	2052.44	51846.5	0	6299.92	18303.5	0	11541.7	0	38237.7	21321.5	9258.42	7588.88	16327.7	14963.7	11565.3	0	11927.2	9297.67	2748.28	2315.05	0	0	5266.48	12739.5	10399.6	0	0	66570.8	22827.4	22670	2468.72	17905.2	16786.9	0	6621.76	11710.4	15976.2	43351.3	3653.44	0
g__Flavonifractor	0	25567.7	11306.3	4981.25	0	5868.44	0	5601.07	0	0	15463	0	0	0	0	0	24526.1	33606.5	3631.68	0	0	0	7035.18	18444.7	0	0	11800.9	8119.93	9260.19	1001.73	25854.1	10041.4	0	13905.1	0	0	81811.6	0	127301	0	16513.6	32454.6	0	8676.79	18691.6	0	0	2818.37	0
g__Bifidobacterium	0	0	4229.71	4102.2	0	0	1578.39	0	16864	0	0	0	0	12749.3	0	63956	1777.25	0	2225.87	0	5114.25	63258.1	0	1495.51	15354.3	3766.48	0	0	0	9683.34	7925.52	0	725.013	0	2297.09	39681.1	0	32885.1	32939.4	0	0	0	6516.75	3082.54	0	7602.47	0	14509.4	0
g__Incertae_Sedis	5156.14	12183.9	2033.51	15119.5	845.398	4291.85	20343.7	1588.36	0	0	0	23220.6	6412.42	5301.69	2161.58	16836.1	0	25650.2	1288.66	19696.8	0	19779.8	6811.84	3788.63	1574.8	1569.37	1788.01	8994.38	5133.37	0	14619.9	6038.9	2278.61	8530.03	1378.25	32264	6757.73	11074.7	87386.2	2383.59	0	3854.76	0	3196.71	5292.2	23468.5	0	4279.75	1980.2
g__Butyricimonas	8172	0	14315.9	0	1373.77	0	0	0	0	6686.97	25468.4	3129.73	7424.91	7952.54	0	0	0	0	0	5627.67	13363	0	7593.52	6081.75	0	2510.99	1501.93	10743.3	0	0	0	0	1450.03	0	0	35416.3	64845.4	19437.2	0	17536.4	8627.89	25988.6	12482.8	0	10697	42970.5	16397.1	8455.11	7508.25
g__Odoribacter	10604.1	0	0	3223.16	6446.16	0	0	0	0	1655.19	12370.4	0	8212.4	7826.31	0	20965.7	0	0	25890.3	3539.98	11548.3	22672.1	26577.3	3290.13	0	3347.98	0	14366	0	0	0	4494.07	6317.97	21383.5	0	14277.8	0	32320	0	26219.5	0	17035.6	28086.3	0	19254.6	24900.8	0	0	0
g__Butyricicoccus	0	738.416	3253.62	1699.48	0	24875.2	0	0	0	0	0	1514.39	5512.43	2777.08	0	0	9834.12	0	7029.05	4175.37	0	0	0	0	10367.5	35886.2	7509.66	3997.5	11474.6	5453.84	1231.15	4283.41	6214.4	24655.3	1837.67	0	8914.45	0	0	0	5473.61	24123.4	3487.84	0	0	0	12578.6	2922.76	6105.61
g__Lachnospira	7004.57	0	0	0	4332.66	8934.05	0	668.784	9687.84	0	9459.71	0	2587.47	4291.85	0	0	20616.1	11756.3	10543.6	0	3217.03	3172.23	11837	15353.9	0	0	0	0	0	0	0	13131.1	6421.54	21734.1	0	0	0	0	0	5618.46	0	0	0	4338.39	24096.4	0	0	4070.98	0
g__Acidaminococcus	0	66549.8	39856.8	0	0	0	7015.08	0	0	10460.8	0	19888.9	30937.1	10477.2	0	0	0	0	0	0	2969.56	0	0	0	0	1673.99	0	21861.3	0	0	0	0	0	0	0	52104.6	0	15821	0	0	0	0	1193.21	0	0	31401.5	55031.4	0	0
g__Haemophilus	0	1199.93	162.681	0	4332.66	0	0	0	0	0	0	0	0	0	0	0	0	0	0	0	329.951	0	0	0	139895	1255.49	429.123	24359.8	0	15304.1	2308.4	0	0	0	38744.3	0	0	0	0	0	0	0	42863.7	0	53935.4	0	0	521.921	0
g__Barnesiella	9144.86	0	5205.79	4395.22	0	16116.3	0	5851.86	837.22	0	0	0	4274.95	15652.6	0	14083	0	0	14995.3	0	0	13062.1	0	0	0	0	6436.85	4622.11	0	0	0	0	6835.84	0	0	33562	0	10735.7	0	13535.4	0	50360.6	47177.6	0	0	35368	36837.4	0	0
g__Coprococcus	16344	0	0	0	7291.56	8758.87	0	0	0	8342.16	0	0	3149.96	34082.3	8105.92	20859.8	0	0	26007.5	998.457	8083.81	9330.1	3238.41	0	0	0	0	3247.97	15400.1	0	26008	0	8907.3	0	0	30224.4	0	0	0	0	0	0	48829.7	913.346	9683.59	14323.5	0	3235.91	2062.71
g__Alloprevotella	0	0	0	0	0	0	0	0	12558.3	0	0	0	11137.4	0	227101	0	1303.32	0	0	5264.59	0	0	0	0	0	0	0	0	0	0	0	0	0	0	0	0	0	0	0	0	0	0	0	0	0	0	0	0	0
g__Dorea	3988.71	0	11143.6	1699.48	0	0	0	0	4305.71	3442.8	0	0	7199.91	9467.31	8241.02	7835.66	0	0	0	1543.07	3382	0	0	5383.85	0	12031.8	4434.27	1998.75	0	0	0	8566.81	3003.63	5141.39	0	0	0	0	0	18217.4	0	0	0	0	0	0	0	3549.06	24257.4
g__Parasutterella	0	0	0	1758.09	0	0	0	3343.92	2511.66	0	0	0	0	0	0	17365.5	0	6887.54	0	3267.68	0	0	0	28713.9	0	0	0	0	0	0	0	0	0	0	0	0	23148.8	0	0	0	27646.3	0	0	0	0	17408.6	0	0	12541.3
g__Desulfovibrio	0	12553.1	0	5332.86	2747.54	0	0	0	7774.19	1588.98	0	12317	11924.9	16788.7	0	0	0	0	0	0	0	7930.58	0	0	0	836.995	8653.98	0	0	0	0	0	15432.4	21149.8	0	0	0	28816.8	0	0	0	57075.4	6975.68	0	0	5839.58	67160.8	0	0
g__Enterobacter	0	0	2846.92	0	2113.49	0	0	0	0	0	0	6663.3	0	12118.2	0	0	2843.6	0	0	0	0	0	0	0	0	11508.7	0	0	0	3283.43	0	0	0	0	199694	0	0	0	0	0	0	0	0	0	0	0	0	0	0
g__Collinsella	2432.14	4430.5	7401.98	4453.82	4649.69	2540.07	0	0	18060	0	0	0	0	0	0	0	0	0	0	816.919	0	0	0	0	0	0	4505.79	0	9260.19	0	3539.55	0	1967.89	0	0	27257.6	23148.8	16047	40689.8	0	0	0	0	1484.19	0	0	0	0	0
g__Romboutsia	0	0	1545.47	0	0	0	0	0	0	0	0	6057.55	0	0	0	4129.61	0	0	0	0	3299.51	2332.52	0	0	36745.4	5021.97	0	9119.3	12078.5	10907.7	0	4002.53	0	12502.9	0	0	0	0	0	0	4174.78	0	9362.09	6279.26	0	0	0	0	0
g__Blautia	3113.14	3230.57	0	16819	0	9021.63	0	0	0	1655.19	0	0	0	0	0	0	4265.4	0	0	998.457	2887.07	0	0	5084.75	0	0	1788.01	1873.83	0	0	0	14746.2	0	21734.1	0	0	0	0	0	0	0	0	0	0	0	0	0	0	2887.79
g__Anaerostipes	5448	0	0	293.015	0	0	0	0	0	0	0	0	0	2524.61	2566.87	0	0	0	17221.2	0	0	0	0	1794.62	46325.5	0	0	0	0	16695.4	1000.31	3230.11	0	6076.19	0	0	16822.4	0	0	8087.17	8442.34	24247.7	0	0	27361.8	0	0	0	16501.7
g__Tyzzerella	0	9230.2	0	10138.3	0	0	9382.67	6353.45	0	0	0	5350.83	0	0	0	0	0	21256.4	0	0	0	0	0	0	21391.1	2615.61	9369.19	0	0	0	18775	2387.47	0	0	16232.8	0	0	0	0	0	12246	0	0	0	0	0	0	0	7425.74
g__Monoglobus	1070.14	0	732.064	1172.06	1268.1	0	0	0	0	0	0	1514.39	5849.93	0	0	5082.59	5094.79	0	0	453.844	11218.3	373.204	7035.18	0	0	836.995	0	3747.66	8152.99	1780.84	0	21065.9	2175.04	11568.1	0	0	6613.95	0	0	6554.87	0	0	7709.96	0	12836.4	13001.3	3144.65	0	0
g__Colidextribacter	0	7384.16	16593.5	0	1373.77	0	0	2340.75	0	0	0	0	0	0	0	0	0	22325.1	0	181.538	0	0	0	10568.3	0	0	0	2123.67	0	0	26392.7	10041.4	3728.64	0	0	0	25880.7	0	0	0	9648.39	31957.2	0	0	0	0	0	4175.37	6435.64
g__Citrobacter	0	6922.65	19684.4	0	0	0	0	0	0	0	0	1514.39	12599.8	0	0	0	0	0	7380.51	0	0	0	0	0	0	8997.7	0	0	7549.07	1613.89	0	0	0	0	0	0	0	0	0	0	0	0	0	0	0	0	0	0	0
g__Catenibacterium	0	0	1220.11	0	7608.58	0	0	0	10525.1	1125.53	10551.2	0	0	0	0	17895	0	0	0	0	0	0	0	0	0	20820.3	0	0	14091.6	0	0	0	0	0	0	0	0	0	0	2043.07	0	0	0	0	0	46165.7	41554.4	0	0
g__Holdemanella	0	0	1708.15	0	0	0	0	0	0	8474.58	0	0	3712.45	0	0	0	0	0	0	0	0	0	0	0	0	4708.1	0	0	0	0	0	0	1346.45	0	0	0	0	0	56384.4	0	0	0	0	0	0	0	4492.36	0	0
g__Allisonella	1751.14	5815.03	16593.5	0	10990.2	0	0	0	0	2913.14	0	9187.28	0	4670.54	0	0	0	0	0	8169.19	577.415	0	0	0	0	3557.23	0	0	11273.3	0	0	0	1450.03	0	0	0	0	0	0	0	0	9201.69	0	0	0	0	0	0	4455.45
g__Pseudomonas	0	0	19765.7	0	0	262.766	0	14964.1	1315.63	0	0	0	0	0	0	0	0	0	0	0	0	0	1898.38	0	0	627.746	357.603	0	805.234	0	0	0	0	0	0	2039.68	0	0	0	0	0	0	0	0	0	0	0	0	18811.9
g__Oxalobacter	0	0	0	0	4121.31	0	0	0	0	8143.54	0	0	6299.92	7826.31	0	3282.51	0	0	0	2450.76	2969.56	0	0	0	0	0	0	1374.14	0	0	0	0	2382.19	2921.24	0	0	0	22827.4	0	0	0	0	11840.3	0	0	9365.36	0	0	825.083
g__Lactobacillus	0	1015.32	14315.9	1992.5	0	0	0	0	0	0	0	40282.7	0	0	0	0	0	0	0	0	0	0	0	0	0	0	0	0	0	3172.13	0	0	0	0	13170	0	0	0	0	0	0	0	0	0	0	0	0	0	0
g__Turicibacter	4572.43	0	0	0	0	0	0	0	0	0	0	0	0	0	0	0	6990.52	0	0	0	0	0	0	0	69947.5	209.249	0	0	0	0	0	0	1346.45	233.699	0	0	0	0	0	1872.82	0	0	0	0	5630	0	0	0	0
g__Holdemania	3502.29	5445.82	0	4160.81	3804.29	0	0	0	0	926.907	0	0	0	1641	0	1800.08	0	10212.6	0	0	659.903	0	0	2492.52	0	3557.23	0	1623.99	1308.51	0	0	2738.57	0	2570.69	0	0	8483.11	1582.1	0	0	5380.83	3357.37	0	0	0	0	0	2609.6	0
g__Coprobacter	0	0	0	0	0	0	0	0	0	0	0	4139.32	1687.48	0	0	0	0	0	0	0	0	7557.38	0	0	0	0	0	749.532	0	0	0	0	0	0	0	0	3163.19	0	0	0	0	7833.87	35153.7	0	0	6610.84	0	0	0
g__Intestinimonas	0	0	0	0	0	0	0	0	0	0	0	0	0	0	0	0	0	0	0	0	0	0	3350.08	0	0	0	0	1249.22	0	0	0	351.099	0	1051.65	0	0	0	0	0	0	0	0	0	0	0	0	0	0	0
g__Cloacibacillus	0	0	0	6036.1	211.349	0	0	668.784	0	0	0	0	0	0	0	2753.07	0	0	0	0	0	0	0	0	0	0	0	1374.14	301.963	0	0	0	0	10633.3	0	0	0	0	0	0	0	0	0	0	0	0	0	0	0
g__Hungatella	0	13660.7	0	0	0	0	0	0	0	0	0	0	0	0	0	0	7345.97	4987.53	0	0	0	0	0	5982.05	0	0	0	0	0	0	6771.31	0	0	0	0	0	0	13899.9	0	0	0	0	0	0	0	0	0	0	0
g__Eisenbergiella	0	0	0	0	0	0	0	0	0	0	0	0	0	0	0	0	0	0	0	0	0	6624.37	0	0	0	0	0	0	0	0	0	0	0	0	0	0	0	38874.4	32939.4	0	0	0	0	0	0	0	0	1774.53	0
g__Fusicatenibacter	0	2492.15	0	0	0	0	0	0	0	0	0	0	0	3913.15	0	0	10426.5	0	0	0	0	0	0	5882.35	1837.27	0	0	0	3623.55	0	0	2808.79	0	3388.64	0	0	0	0	0	0	1113.28	0	0	0	0	0	0	0	2887.79
g__Acinetobacter	0	0	19196.4	0	0	0	0	0	0	0	0	0	0	0	0	0	0	0	702.905	0	0	0	0	0	0	523.122	0	0	0	0	0	0	0	0	0	0	0	0	0	0	0	0	0	0	0	0	0	0	0
g__Mitsuokella	0	0	2114.85	0	0	0	0	0	0	2515.89	0	0	0	0	0	0	0	0	0	0	0	0	0	0	0	0	0	0	0	0	0	0	0	0	0	0	0	0	0	0	0	0	0	0	0	0	0	0	0
g__Faecalitalea	0	21967.9	0	0	0	0	0	0	0	0	0	0	0	0	0	0	8886.26	0	0	0	0	0	0	1096.71	0	0	0	0	905.888	0	2231.46	4985.6	0	0	0	0	0	0	0	0	2412.1	0	0	0	0	0	0	0	6270.63
g__Methanobrevibacter	0	0	0	0	0	0	0	0	0	0	0	0	0	0	0	0	0	0	0	0	0	10076.5	0	0	0	0	0	0	0	0	0	0	0	0	0	0	0	0	0	0	0	0	0	0	0	18179.8	0	0	0
g__Enterococcus	0	1015.32	0	0	0	0	964.574	0	0	0	0	0	0	0	0	0	0	0	0	0	577.415	7090.88	0	0	1968.5	0	786.726	0	0	0	0	0	0	0	1071.98	0	0	0	0	0	0	0	0	0	0	0	0	0	247.525
g__Morganella	0	0	0	0	0	0	0	0	0	0	0	0	0	0	0	0	0	0	0	0	0	0	0	0	0	0	0	0	0	0	0	0	0	0	0	0	0	0	0	0	0	0	0	0	0	0	0	0	0
g__Chloroplast	0	0	0	0	0	0	20168.4	0	0	0	0	0	0	0	0	0	0	237.501	0	0	0	0	0	0	0	32852.1	0	0	0	0	0	0	0	0	0	0	0	4972.31	0	0	0	0	0	0	8107.2	0	0	0	0
g__Intestinibacter	0	0	0	0	0	0	0	0	0	1456.57	0	0	1124.99	0	0	0	6753.55	1068.76	0	0	7011.47	0	0	1196.41	15354.3	0	0	0	0	0	0	0	5385.81	13320.9	0	0	0	0	12788.2	0	0	0	0	0	0	0	0	3027.14	0
g__Succinatimonas	0	0	325.362	0	0	0	0	0	1554.84	0	50755	0	0	0	0	0	0	0	0	0	0	0	0	0	0	0	0	0	0	0	0	0	0	0	0	0	0	0	0	0	0	0	0	0	0	18179.8	0	0	0
g__Dielma	0	0	0	0	0	0	0	0	0	0	0	0	0	0	0	0	0	3800.02	0	0	0	0	0	0	0	0	0	499.688	0	0	5078.49	2176.81	310.72	0	0	0	0	0	0	0	2041.01	0	0	0	0	0	0	0	0
g__Pyramidobacter	0	30275.1	0	0	0	0	0	0	1076.43	0	0	0	6974.91	0	0	0	0	1068.76	0	0	907.366	0	0	0	0	0	1430.41	0	0	0	8848.88	0	0	5375.09	0	0	0	0	0	0	0	4103.46	1101.42	0	0	0	0	0	0
g__Raoultella	0	0	0	0	0	0	0	0	0	0	0	0	2812.46	0	0	0	0	0	0	0	0	0	0	0	0	0	0	0	0	3450.39	0	0	0	0	3981.62	26515.9	0	0	0	0	0	0	0	0	0	0	0	0	0
g__Anaerotruncus	0	1015.32	4717.75	3926.39	422.699	0	0	0	0	0	0	0	0	0	0	0	0	0	0	453.844	0	0	0	0	0	0	0	0	0	0	0	0	0	0	0	0	0	0	0	0	0	0	0	0	0	0	0	0	0
g__Proteus	0	0	0	0	0	0	0	0	0	0	0	0	0	0	0	0	0	0	0	0	0	0	0	0	0	0	6722.93	0	0	0	0	0	0	0	0	0	0	0	0	0	0	0	0	0	0	0	0	0	0
g__Peptococcus	1070.14	0	0	0	0	0	0	0	0	0	0	0	2474.97	1767.23	0	1588.31	0	0	0	0	0	2332.52	0	0	0	0	0	0	704.58	0	0	0	7560.85	0	0	0	3882.1	0	0	681.025	0	0	0	0	0	0	0	0	0
g__Synergistes	0	0	0	0	0	0	0	0	0	0	0	0	0	0	0	0	0	0	0	0	0	0	0	0	0	0	0	0	0	0	0	0	0	0	0	0	0	0	0	0	0	0	6975.68	0	0	0	0	0	0
g__Eggerthella	0	1199.93	0	0	0	875.887	0	0	0	0	0	0	0	0	0	0	0	0	0	0	0	0	0	0	0	0	0	0	0	0	0	0	310.72	2220.14	0	0	0	0	19957.4	0	463.865	0	0	0	0	0	0	208.768	0
g__Sellimonas	0	0	0	0	0	0	0	0	0	0	0	0	0	0	0	0	0	0	0	0	0	0	0	0	0	1673.99	0	0	0	0	0	0	0	0	0	0	0	0	0	0	0	0	0	2283.37	0	0	0	0	0
g__Oscillospira	0	0	1464.13	0	0	0	2981.41	0	0	0	0	0	0	0	0	0	0	0	0	1179.99	0	0	0	0	0	0	0	0	0	0	0	0	0	0	0	0	0	0	0	0	0	0	0	0	0	0	0	0	0
g__Gemella	0	0	0	0	1373.77	0	0	0	0	595.869	0	0	0	0	0	0	0	0	0	0	0	0	0	199.402	1181.1	0	572.164	0	0	0	461.681	0	0	0	0	0	0	0	0	0	0	0	0	228.337	0	0	0	0	0
g__Erysipelatoclostridium	0	923.02	0	0	0	0	2016.84	0	0	0	0	0	0	0	0	211.775	710.9	0	0	0	0	0	0	0	4068.24	0	0	0	0	0	6386.58	0	0	0	0	0	0	0	0	0	0	0	0	0	0	0	0	0	0
g__Providencia	0	0	0	0	0	0	0	0	0	0	0	0	12149.8	0	0	0	0	0	0	0	0	0	0	0	0	0	0	0	0	0	0	0	0	0	0	0	0	0	0	0	0	0	0	0	0	0	0	0	0
g__Aeromonas	0	0	0	0	0	0	0	0	0	0	0	0	0	0	0	0	0	0	0	0	0	0	0	0	0	0	0	0	0	0	0	0	0	0	0	0	0	0	0	0	0	32827.7	0	0	0	0	0	0	2475.25
g__Stenotrophomonas	0	0	650.724	0	0	0	0	0	0	0	0	0	0	0	0	0	0	0	0	0	0	0	0	199.402	0	0	0	0	0	111.303	0	0	0	0	0	0	0	0	0	0	0	0	0	0	0	0	0	0	165.017
g__Coprobacillus	0	0	2440.21	234.412	0	0	0	0	0	0	0	0	0	0	0	0	0	0	0	0	0	4011.94	0	0	0	0	357.603	0	0	0	230.84	0	0	0	0	0	6757.73	0	23832.6	0	0	0	0	0	0	0	0	0	0
g__Weissella	0	0	0	0	422.699	0	263.066	0	0	0	0	19989.9	0	0	0	0	0	0	0	0	0	0	0	0	0	0	0	0	0	0	0	210.659	0	0	2450.23	0	0	0	0	0	0	0	0	0	0	0	0	0	0
g__Victivallis	0	0	0	0	0	0	0	0	0	0	0	0	0	0	0	317.662	0	0	0	0	247.463	0	781.686	0	0	0	0	0	0	0	0	0	0	0	0	0	0	0	0	0	0	0	3396.05	0	0	22256.5	0	0	0
g__Peptostreptococcus	0	0	0	0	0	0	0	0	0	0	0	0	0	0	0	0	0	0	0	0	0	0	0	0	0	0	143.041	0	0	0	0	0	0	0	0	0	0	0	0	0	0	0	0	0	0	0	0	0	0
g__Fenollaria	0	0	0	0	0	0	0	0	0	0	0	0	0	0	0	0	0	0	0	0	0	2425.83	0	0	0	0	0	0	0	0	0	0	0	233.699	0	0	0	0	0	0	0	0	0	0	0	0	0	0	0
g__Terrisporobacter	0	0	0	0	0	0	0	0	0	0	0	0	0	0	0	0	0	0	0	0	0	0	0	0	0	0	0	0	0	0	0	0	0	10750.2	0	0	0	0	0	0	0	0	0	0	0	0	0	0	0
g__Plesiomonas	0	0	0	0	0	0	0	0	0	0	0	0	0	0	0	0	0	0	0	0	0	0	0	0	0	0	0	0	0	0	0	0	0	0	0	0	0	0	0	0	0	35563.3	0	0	0	0	0	0	0
g__Senegalimassilia	0	0	0	0	0	0	0	0	0	2913.14	0	0	0	0	0	0	0	0	0	0	0	0	0	0	0	0	572.164	0	0	0	0	0	0	0	0	0	0	0	0	0	0	0	0	0	0	0	0	0	0
g__Comamonas	0	0	0	0	0	0	0	0	0	0	0	0	0	0	0	0	0	0	0	0	0	0	0	0	0	836.995	0	0	0	0	0	0	0	0	0	0	0	0	0	0	0	0	0	0	0	0	0	0	7838.28
g__Succinivibrio	0	0	0	0	5600.76	0	0	0	0	0	0	0	0	0	0	0	0	0	0	0	0	0	0	0	0	0	0	0	0	0	0	0	0	0	0	0	0	0	0	0	0	0	0	0	0	0	0	0	7425.74
g__Izemoplasmatales	0	0	0	0	0	0	0	0	0	0	0	0	0	0	0	0	0	0	0	0	0	0	0	0	0	0	0	0	0	0	0	0	0	0	0	0	0	0	0	0	0	0	0	0	0	31511.7	0	0	0
g__Parvimonas	0	0	0	0	0	0	0	0	0	0	0	0	0	0	0	0	0	0	0	0	0	0	0	0	0	0	0	0	0	0	0	0	0	0	0	0	0	0	0	0	0	0	0	0	0	0	0	0	0
g__Moryella	0	3138.27	0	0	0	0	0	0	0	0	0	0	0	0	0	0	0	0	0	0	0	0	0	0	0	0	0	0	6542.53	0	3462.6	0	0	0	0	0	0	0	0	0	0	0	0	0	0	0	0	0	0
g__Granulicatella	291.857	0	0	0	0	963.476	0	0	239.206	331.038	0	0	0	0	0	0	0	0	0	0	0	0	0	199.402	0	0	0	0	0	0	692.521	0	0	0	0	0	0	0	0	0	1948.23	0	0	0	0	0	0	0	0
g__Porphyromonas	0	1753.74	0	0	0	0	0	0	0	0	0	0	0	0	0	0	0	0	0	0	0	1212.91	0	0	0	0	0	0	0	0	0	0	0	0	0	0	0	0	0	766.153	0	0	0	0	0	0	0	0	0
g__Anaerofilum	0	0	0	0	0	0	0	0	0	198.623	0	0	0	0	0	0	0	0	0	0	0	2332.52	0	0	0	0	0	0	0	0	0	0	1760.75	4557.14	0	0	0	0	0	0	1762.69	0	0	0	0	0	0	0	0
g__Pseudocitrobacter	0	0	0	0	0	0	0	0	0	0	0	0	0	0	0	0	0	0	0	0	0	0	0	0	0	0	0	0	0	0	0	0	0	0	0	0	0	0	0	0	0	0	0	0	0	0	0	0	0
g__Slackia	0	0	0	0	1690.8	0	0	0	0	4171.08	0	0	0	0	0	0	0	0	0	0	1319.81	0	0	0	0	0	0	0	0	0	0	0	0	0	0	0	0	0	0	0	0	0	0	0	0	0	0	0	0
g__Lysinibacillus	0	0	0	0	0	0	0	0	0	0	0	0	0	0	0	0	0	0	0	0	0	0	0	0	0	0	0	0	0	1001.73	0	0	0	0	0	0	0	0	0	0	0	0	0	0	0	0	0	0	0
g__Christensenella	0	0	0	0	0	0	0	0	0	0	0	0	1687.48	0	0	0	0	0	0	0	0	0	0	0	0	0	0	0	0	0	0	0	0	0	0	3523.09	0	0	0	0	0	0	0	0	0	0	0	0	0
g__Mailhella	0	0	0	0	0	0	0	417.99	0	0	0	0	0	0	0	0	0	0	1171.51	0	0	0	0	7676.97	0	0	0	0	0	0	0	0	828.586	0	0	0	0	0	0	0	0	0	4956.4	0	0	0	0	0	0
g__Candidatus_Stoquefichus	0	0	0	0	0	0	0	0	0	0	0	0	0	0	0	0	0	0	0	0	0	0	0	0	0	0	0	0	0	0	0	0	0	0	0	0	0	0	0	0	0	0	0	0	0	0	0	0	0
g__Brevundimonas	0	0	0	0	0	0	0	0	0	0	0	0	0	0	0	0	0	0	0	0	0	0	0	0	0	0	0	0	0	0	0	0	0	0	0	0	0	0	0	0	0	0	0	228.337	0	0	0	0	0
g__Leptotrichia	0	0	0	0	0	0	0	0	0	0	0	0	0	0	0	0	355.45	0	0	0	0	0	0	0	0	0	0	0	0	0	0	0	0	0	0	0	0	0	0	0	0	0	0	0	27361.8	0	0	0	1237.62
g__Shuttleworthia	5156.14	0	0	0	0	0	0	0	0	0	0	0	0	0	0	0	0	0	0	0	0	0	0	0	0	0	0	0	14896.8	0	0	0	0	3622.34	0	0	0	0	0	0	0	0	0	0	0	0	0	0	0
g__Lactococcus	0	0	0	0	0	0	0	0	0	0	0	0	0	0	0	0	0	0	0	0	0	0	0	0	1312.34	0	0	0	0	0	0	0	0	0	0	0	0	0	0	0	0	0	0	0	0	0	0	0	0
g__Arcobacter	0	0	0	0	0	0	0	0	0	0	0	0	0	0	0	0	0	0	0	0	0	0	0	0	0	0	0	0	0	0	0	0	0	0	0	0	0	0	0	0	0	0	0	0	0	0	0	0	0
g__Pseudoflavonifractor	1945.71	0	0	0	0	0	0	0	0	0	0	0	0	0	0	0	0	0	0	0	0	0	0	0	0	0	0	0	0	0	0	0	0	1519.05	0	0	0	0	0	0	0	0	0	0	0	0	0	0	0
g__Peptoclostridium	0	0	0	0	0	0	0	0	0	0	0	0	0	0	0	0	0	0	0	0	0	0	0	0	0	0	0	0	0	0	0	0	0	0	0	0	0	0	0	0	0	0	0	0	0	0	0	0	0
g__Enhydrobacter	0	0	0	0	0	0	0	0	0	0	0	0	0	0	0	0	0	0	0	0	0	0	0	3988.04	0	0	0	0	0	0	0	0	0	0	0	0	0	2825.18	0	0	0	0	0	0	0	0	0	0	0
g__Anaerostignum	0	0	0	0	0	0	0	0	0	0	0	0	0	0	0	0	2251.18	0	0	0	0	0	0	4187.44	0	0	0	0	0	0	0	0	0	0	0	0	0	0	0	0	0	0	0	0	0	0	0	0	2145.21
g__Negativibacillus	0	1384.53	3416.3	0	0	0	0	0	0	0	0	0	0	0	0	0	0	0	0	0	0	0	0	0	0	0	0	0	0	0	0	0	0	2336.99	0	0	0	0	0	0	742.184	0	0	0	0	0	0	0	0
g__Ruminiclostridium	0	0	0	0	0	0	0	0	0	0	0	0	0	0	0	0	0	0	0	0	0	0	0	0	0	0	0	0	0	0	0	0	0	0	0	3523.09	0	0	0	0	0	0	0	0	0	0	0	0	0
g__Tuzzerella	0	0	0	0	0	0	0	0	0	0	0	0	0	0	0	0	0	0	0	0	247.463	0	0	1595.21	0	0	0	0	0	0	8848.88	0	0	0	0	0	0	0	0	0	0	0	0	0	0	0	0	0	0
g__Ezakiella	0	0	0	0	0	0	0	0	0	0	0	0	0	0	0	211.775	0	0	0	0	0	0	0	0	0	0	0	0	0	0	0	0	207.147	0	0	0	0	0	0	0	0	0	0	0	0	0	0	0	0
g__Cellulosilyticum	0	0	0	0	0	0	0	0	0	0	0	0	0	0	0	0	0	0	0	0	0	0	0	0	0	0	0	0	0	0	0	0	0	0	0	0	0	0	0	0	0	0	0	0	0	0	0	0	0
g__Frisingicoccus	0	0	0	0	1056.75	0	0	0	0	0	0	0	0	0	0	0	0	0	0	0	0	0	0	0	0	0	0	0	0	0	0	1895.93	0	0	0	0	0	0	0	0	0	0	0	0	0	0	0	0	0
g__Mitochondria	0	0	0	0	0	0	0	0	0	0	0	0	0	0	0	0	0	0	0	0	0	0	0	0	0	2197.11	0	0	0	0	0	0	0	0	0	0	0	0	0	0	0	0	0	0	1914.2	0	0	0	0
g__Howardella	0	0	0	0	0	0	0	0	0	0	0	0	0	0	0	0	0	0	0	0	577.415	0	0	0	0	0	0	0	0	0	0	0	0	0	0	0	0	0	0	0	0	0	0	0	0	0	0	0	0
g__Fournierella	0	0	0	0	0	0	0	0	0	0	0	0	0	0	0	0	0	0	0	0	1154.83	0	0	0	0	0	0	0	0	0	0	0	0	0	0	0	0	0	0	0	0	0	0	0	0	0	0	0	0
g__Paludicola	1070.14	0	0	0	0	0	0	0	0	0	0	0	0	1136.08	0	0	0	0	0	0	0	0	0	0	0	0	0	0	0	0	0	0	0	0	0	0	0	0	0	0	0	0	0	0	0	0	0	0	0
g__Hafnia-Obesumbacterium	0	0	0	0	0	0	0	0	0	0	0	0	0	0	0	0	0	0	0	0	0	0	0	0	0	0	0	0	0	0	0	0	0	0	0	0	0	0	0	0	0	0	0	0	0	0	0	0	0
g__Shewanella	0	0	0	0	0	0	0	0	0	0	0	0	0	0	0	0	0	0	0	0	0	0	0	0	0	0	0	0	0	0	0	0	0	0	0	0	0	0	0	0	0	0	0	0	0	0	0	0	15181.5
g__Selenomonas	0	0	7401.98	0	1268.1	0	0	0	0	0	0	0	0	0	0	0	0	0	0	0	0	0	0	0	0	313.873	0	0	0	0	0	0	0	0	0	0	0	0	0	0	0	0	0	0	0	0	0	0	0
g__Eubacterium	0	0	0	0	0	0	0	0	0	0	0	0	0	0	0	952.986	0	0	0	0	0	0	0	0	0	0	0	0	0	0	1385.04	0	0	0	0	0	0	0	9106.76	0	0	0	0	0	0	0	0	0	0
g__Anaeroglobus	0	0	0	0	0	0	0	0	0	0	0	1009.59	0	0	0	0	0	0	0	0	0	0	0	0	0	0	0	0	0	0	0	0	0	0	0	0	0	0	0	0	0	0	0	0	0	0	0	0	0
g__Chryseobacterium	0	0	0	0	0	0	0	0	0	0	0	0	0	0	0	0	0	0	0	0	0	0	0	0	0	0	0	0	0	0	0	0	0	0	0	0	0	0	0	0	0	0	0	0	0	0	0	0	0
g__Dysgonomonas	0	0	0	0	0	0	0	0	0	0	0	0	0	0	0	0	0	0	0	0	0	0	0	0	0	0	0	0	0	0	0	0	0	0	0	0	0	0	0	0	0	0	0	0	0	0	0	0	0
g__Harryflintia	0	0	0	0	0	0	0	0	0	0	0	0	0	0	0	0	0	0	0	0	0	0	0	0	0	0	0	0	0	0	0	0	0	0	0	0	0	0	0	0	0	0	0	0	0	0	0	0	0
g__Rothia	0	0	0	0	0	0	0	0	0	0	0	0	0	0	0	0	0	0	0	0	0	0	0	0	0	0	0	0	0	0	0	0	0	0	0	0	0	0	0	0	0	0	0	0	0	0	0	208.768	0
g__Massilia	0	0	0	0	0	0	0	0	0	0	0	0	0	0	0	0	0	0	0	0	0	0	0	0	0	0	0	0	0	0	0	0	0	0	0	0	0	0	0	0	0	0	0	0	0	0	0	0	0
g__Peptoniphilus	0	0	0	0	0	0	0	0	0	0	0	0	0	0	0	0	0	0	0	0	0	0	0	0	0	0	0	0	0	0	0	140.44	0	0	0	0	0	0	0	0	0	0	0	0	0	0	0	0	0
g__Saccharimonadaceae	0	0	0	0	0	0	0	0	0	0	0	0	0	0	0	0	0	0	0	0	0	0	0	0	0	1464.74	0	0	0	0	0	0	0	0	0	0	0	0	0	0	0	0	0	0	0	0	0	0	0
g__Epulopiscium	0	0	0	0	0	0	0	0	0	0	0	0	0	0	0	0	0	0	0	0	0	0	0	0	0	0	0	0	0	0	0	0	10668	0	0	0	0	0	0	0	0	0	0	0	0	0	0	0	0
g__Clostridioides	0	0	0	0	0	0	0	0	0	0	0	0	0	0	0	0	0	0	0	0	0	0	0	0	0	0	0	0	0	0	0	0	0	0	0	0	0	0	0	0	0	0	0	0	0	0	0	0	0
g__Catabacter	0	0	0	0	0	0	0	0	0	0	0	0	0	0	0	0	0	0	0	0	0	0	0	498.504	0	0	214.562	0	0	0	0	0	725.013	0	0	0	0	0	0	0	0	0	0	0	0	0	0	0	0
g__Butyrivibrio	0	0	0	0	0	0	0	0	0	0	0	0	0	0	0	0	0	0	0	0	0	0	0	0	0	0	0	0	0	0	0	0	0	0	0	0	0	0	0	0	0	0	0	0	0	0	0	0	0
g__Gordonibacter	0	0	0	0	0	0	0	0	0	0	0	0	0	0	0	0	0	0	0	0	0	0	0	0	0	0	0	0	0	0	0	0	0	0	0	0	0	0	0	0	0	0	0	0	0	0	0	0	0
g__vadinBE97	0	0	0	0	0	0	0	0	0	0	0	0	0	0	0	0	0	0	0	0	0	0	0	0	0	0	0	0	0	0	0	0	1760.75	0	0	0	0	0	0	0	0	0	0	0	0	5619.22	0	0	0
g__Olsenella	0	0	0	0	0	0	0	0	0	0	0	0	0	0	0	0	0	0	0	0	0	0	0	0	0	0	0	0	0	0	0	0	0	0	0	0	0	4407.28	0	0	0	0	0	0	0	0	0	0	0
g__Actinomyces	0	1384.53	0	0	211.349	0	0	0	0	0	0	0	0	0	0	0	0	0	0	0	0	0	0	0	0	0	0	0	0	0	0	0	0	0	0	0	0	0	0	0	0	0	0	0	0	0	0	0	0
g__Centipeda	0	0	0	0	0	0	0	0	0	0	0	0	0	0	0	0	0	0	0	0	0	0	0	0	0	0	0	0	0	0	0	0	0	0	0	0	0	0	0	0	0	0	0	0	0	0	0	0	0
g__Sphingobacterium	0	0	0	0	0	0	0	0	0	0	0	0	0	0	0	0	0	0	0	0	0	0	0	0	0	0	0	0	0	0	0	0	0	0	0	0	0	0	0	0	0	0	0	0	0	0	0	0	0
g__Cronobacter	0	0	0	0	0	0	0	0	0	0	0	0	0	0	0	0	0	0	0	0	0	0	0	0	0	0	0	0	0	0	0	0	0	0	0	0	0	0	0	0	0	0	0	0	0	0	0	0	0
g__Leuconostoc	0	0	0	0	0	0	0	0	0	0	0	0	0	0	0	0	0	0	0	0	0	0	0	0	0	0	0	0	0	0	0	772.418	0	0	0	0	0	0	0	0	0	0	0	0	0	0	0	0	0
g__Candidatus_Soleaferrea	486.429	276.906	0	0	0	0	0	167.196	0	0	0	0	0	0	0	0	0	0	0	0	0	0	0	398.804	0	0	0	0	0	0	0	351.099	0	0	0	0	0	0	0	0	0	0	0	0	0	0	0	0	0
g__Sanguibacteroides	0	0	0	0	0	0	0	0	0	0	0	0	0	0	0	0	0	0	0	0	0	0	0	0	0	0	0	0	0	0	0	0	0	0	0	0	0	0	0	0	0	0	0	0	0	0	0	0	0
g__Defluviitaleaceae_UCG-011	0	0	0	0	0	0	0	0	0	0	0	0	0	0	0	0	0	0	0	0	0	0	0	0	0	209.249	0	0	0	0	0	0	0	934.798	0	0	0	0	0	0	0	0	0	0	0	0	0	0	0
g__Saccharimonadales	0	0	0	0	0	0	0	0	0	0	0	0	0	0	0	0	0	0	0	0	0	0	0	0	0	0	0	0	0	0	0	0	0	0	0	0	0	0	0	0	0	0	0	0	0	0	0	0	0
g__Corynebacterium	0	0	0	0	0	0	0	0	0	0	0	0	0	0	0	0	0	0	0	0	0	0	0	0	0	0	0	374.766	0	0	0	0	0	0	0	0	0	0	0	0	0	0	0	0	0	0	0	0	0
g__Campylobacter	0	0	0	0	317.024	0	0	0	0	0	0	0	0	0	0	0	0	0	0	0	0	1026.31	0	0	0	0	0	0	0	0	0	0	0	0	0	0	0	0	0	0	0	0	0	0	0	2534.16	0	0	0
g__Delftia	0	0	0	0	0	525.532	0	0	1315.63	0	0	0	0	0	0	0	0	0	0	0	0	0	0	0	0	0	0	0	0	0	0	0	0	0	0	0	0	0	0	0	0	0	0	0	0	0	0	0	0
g__Paraclostridium	0	0	0	0	0	0	0	0	0	0	0	0	0	0	0	0	0	0	0	0	0	0	0	0	0	2510.99	0	0	0	0	0	0	0	0	4134.76	0	0	0	0	0	0	0	0	0	0	0	0	0	0
g__Aerococcus	0	0	0	0	0	0	0	0	0	0	0	0	0	0	0	0	0	0	0	0	0	0	0	0	0	0	0	0	0	0	0	0	0	0	0	0	0	0	0	0	0	0	0	0	0	0	0	0	0
g__Anaerococcus	0	0	0	0	0	0	0	0	0	0	0	0	0	0	0	0	0	0	0	0	0	0	0	0	0	0	0	0	0	0	0	0	0	0	0	0	0	0	0	0	0	0	0	0	0	0	0	0	0
g__Acetanaerobacterium	0	0	0	0	0	0	0	0	0	0	0	0	0	0	0	0	0	0	0	0	0	0	0	0	0	0	0	0	0	0	0	0	0	0	0	0	0	0	0	0	371.092	0	0	0	0	0	0	0	0
g__Eikenella	0	0	0	0	0	0	0	0	0	0	0	0	0	0	0	0	0	0	0	0	0	0	0	0	0	0	0	0	0	0	0	0	0	0	0	0	0	0	0	0	0	0	0	0	0	0	0	0	0
g__Kurthia	0	0	0	0	0	0	0	0	0	0	0	0	0	0	0	0	0	0	0	0	0	0	0	0	0	0	0	0	0	0	0	0	0	0	0	0	0	0	0	0	0	0	0	0	0	0	0	0	0
g__Brevibacillus	0	0	0	0	0	0	0	0	0	0	0	0	0	0	0	0	0	0	0	0	0	0	0	0	0	0	0	0	0	0	0	0	0	0	0	0	0	0	0	0	0	0	0	0	0	0	0	835.073	0
g__Pluralibacter	0	0	0	0	0	0	0	0	0	0	0	0	0	0	0	0	0	0	0	0	0	0	0	0	0	0	0	0	0	0	0	0	0	0	0	0	0	0	0	0	0	0	0	0	0	0	0	0	0
g__Allobaculum	0	0	0	0	0	0	0	0	0	0	0	0	0	0	0	0	0	0	0	0	0	0	0	0	0	0	0	0	0	0	0	0	0	0	0	0	0	0	0	0	0	0	0	0	0	0	0	0	0
g__Phocea	0	0	0	0	0	0	0	0	0	0	0	0	0	0	0	0	0	0	0	0	0	0	0	0	0	0	0	0	0	0	0	0	0	0	0	0	0	0	0	0	0	0	0	0	0	0	0	0	0
g__Ochrobactrum	0	0	0	0	0	0	0	0	0	0	0	0	0	0	0	0	0	0	0	0	0	0	0	0	0	0	0	0	0	0	0	0	0	0	0	0	0	0	0	0	0	0	0	0	0	0	0	0	0
g__Anaerosporobacter	0	0	0	0	0	0	0	0	0	0	0	0	0	0	0	0	0	0	0	0	0	0	0	0	0	0	0	0	0	0	0	0	0	0	0	0	0	0	0	0	0	0	0	0	0	0	0	0	0
g__Atopobium	0	2399.85	0	0	0	0	0	0	0	0	0	201.918	0	0	0	0	0	0	0	0	0	0	0	0	0	523.122	0	0	0	0	0	0	0	0	0	0	0	0	0	0	0	0	0	0	0	0	0	0	0
g__Neisseria	0	0	0	0	0	0	0	0	0	132.415	0	0	0	0	0	0	0	0	0	0	0	0	0	0	0	0	0	1249.22	0	0	0	0	0	0	0	0	0	0	0	0	0	0	0	0	0	0	0	0	0
g__Bacillus	0	0	0	0	0	0	0	0	0	0	0	0	0	0	0	0	0	0	0	0	0	0	0	0	0	0	0	0	0	0	0	0	0	0	0	0	0	0	0	0	0	0	0	0	0	0	0	0	0
g__Angelakisella	0	0	0	0	0	0	0	0	0	0	0	0	0	0	0	0	0	0	0	0	0	0	0	0	0	0	0	0	0	0	0	0	0	0	0	0	0	0	0	0	0	0	0	0	0	0	0	0	0
g__Gastranaerophilales	0	0	0	0	0	0	0	0	0	0	0	0	0	0	0	0	0	0	0	726.15	0	0	0	0	0	0	0	0	0	0	0	0	0	0	0	0	0	0	0	0	0	0	0	0	0	0	0	0	0
g__Gardnerella	0	0	0	0	0	0	0	0	0	0	0	0	0	0	0	0	0	0	0	0	0	0	0	0	0	0	0	0	0	0	0	0	0	0	0	0	0	0	0	0	0	0	0	0	0	0	0	0	0
g__Enterorhabdus	0	0	0	0	0	0	0	0	0	0	0	0	0	0	0	0	0	0	0	0	0	0	0	0	0	0	0	0	0	0	0	0	0	0	0	0	0	0	0	0	0	0	0	0	0	0	0	0	0
g__Actinobacillus	0	0	0	0	422.699	0	0	0	0	0	0	0	0	0	0	0	0	0	0	0	0	0	0	0	0	0	0	0	0	0	0	0	0	0	0	0	0	0	0	0	0	0	0	0	0	0	0	0	0
g__Marvinbryantia	0	0	0	0	0	0	0	0	0	0	0	0	0	0	0	0	0	0	0	0	0	0	0	0	0	0	0	0	0	0	0	0	0	0	0	0	0	0	0	0	0	0	0	0	0	0	0	0	0
g__Merdibacter	0	0	0	0	0	0	0	0	0	0	0	0	0	0	0	0	0	0	0	0	0	0	0	0	0	0	0	0	0	0	0	0	0	0	0	0	0	0	0	0	0	0	0	0	0	0	0	0	0
g__Lactonifactor	0	0	0	0	0	0	0	0	0	0	0	0	0	0	0	0	0	0	0	0	0	0	0	0	0	0	0	0	0	0	0	0	0	0	0	0	0	0	0	0	0	0	0	0	0	0	0	0	0
g__Cardiobacterium	0	0	0	0	0	0	0	0	0	0	0	0	0	0	0	0	0	0	0	0	0	0	0	0	0	1255.49	0	0	0	0	0	0	0	0	0	0	0	0	0	0	0	0	0	0	0	0	0	0	0
g__Psychrobacter	0	0	0	0	0	0	0	0	0	0	0	0	0	0	0	0	0	0	0	0	0	0	0	0	0	0	0	0	0	0	0	0	0	0	0	0	0	0	0	0	0	0	0	0	0	0	0	0	0
g__Raoultibacter	0	0	0	0	0	0	0	0	0	0	0	0	0	0	0	0	0	0	0	0	0	0	0	0	0	0	0	0	0	0	0	0	0	0	0	0	0	0	0	0	0	0	0	0	0	0	0	0	0
g__Flavobacterium	0	0	0	0	0	0	0	0	0	0	0	0	0	0	0	0	0	0	0	0	0	0	0	0	0	0	0	0	0	0	0	0	0	0	0	0	0	0	0	0	0	0	0	0	0	0	0	0	0
g__Staphylococcus	0	1292.23	0	0	0	0	0	0	0	0	0	0	0	0	0	0	0	0	0	0	0	0	0	0	0	0	0	0	0	0	0	0	0	0	0	0	0	0	0	0	0	0	0	0	0	0	0	0	0
g__Serratia	0	0	0	0	0	0	0	0	0	0	0	0	0	0	0	0	0	0	0	0	0	0	0	0	0	0	0	0	0	0	0	0	0	0	0	0	0	0	0	0	0	0	0	0	0	0	0	0	0
g__Hydrogenoanaerobacterium	0	0	0	0	0	0	0	0	0	0	0	0	0	0	0	0	0	0	0	0	0	0	0	0	0	0	0	0	0	0	0	0	310.72	0	0	0	0	0	0	0	0	0	0	0	0	0	0	0	0
g__Paeniclostridium	0	0	0	0	0	0	0	0	0	0	0	0	0	0	0	0	0	0	0	0	0	0	0	0	0	0	0	0	0	0	0	0	0	0	0	0	0	0	0	0	0	0	0	0	0	0	0	0	0
g__Lautropia	0	0	0	0	0	0	0	0	0	0	0	0	0	0	0	0	0	0	0	0	0	0	0	0	0	0	0	0	0	0	0	0	0	0	0	0	0	0	0	0	0	0	0	0	0	0	0	0	0
g__Robinsoniella	0	0	0	0	0	0	0	0	0	0	0	0	0	0	0	0	0	0	0	0	0	0	0	0	0	0	0	0	0	0	0	0	0	0	0	0	0	0	0	0	0	0	0	0	0	0	0	0	0
g__Pygmaiobacter	0	0	0	0	0	0	0	0	0	0	0	0	0	0	0	0	0	0	0	0	0	0	0	0	0	0	0	0	0	0	0	0	0	0	0	0	0	0	0	0	0	0	0	0	0	0	0	0	0
g__Rikenella	0	0	0	0	0	0	0	0	0	0	0	0	0	0	0	0	0	0	0	0	0	0	0	0	0	0	0	0	0	0	0	0	0	0	0	0	0	0	0	0	0	0	0	0	0	0	0	0	0
g__Paracoccus	0	0	0	0	0	0	0	0	0	0	0	0	0	0	0	0	0	0	0	0	0	0	0	0	0	0	0	0	0	0	0	0	0	0	0	0	0	0	0	0	0	0	0	0	0	0	0	0	0
g__Murdochiella	0	0	0	0	0	0	0	0	0	0	0	0	0	0	0	0	0	0	0	0	0	0	0	0	0	0	0	0	0	0	0	0	0	0	0	0	0	0	0	0	0	0	0	0	0	0	0	0	0
g__Sphingomonas	0	0	0	0	0	175.177	0	0	0	0	0	0	0	0	0	0	0	0	0	0	0	0	0	0	0	0	0	0	0	0	0	0	0	0	0	0	0	0	0	0	0	0	0	0	0	0	0	0	0
g__Adlercreutzia	0	0	0	0	0	0	0	0	0	0	0	0	0	0	0	0	0	0	0	0	0	0	0	0	0	0	0	0	0	0	0	0	0	0	0	0	0	0	0	0	0	0	0	0	0	0	0	0	0
g__Acidovorax	0	0	0	0	0	0	0	0	0	0	0	0	0	0	0	0	0	0	0	0	0	0	0	0	0	0	0	0	0	0	0	0	0	0	0	0	0	0	0	0	0	0	0	0	0	0	0	0	0
g__Phocaeicola	0	0	0	0	0	0	0	0	0	0	0	0	0	0	0	0	0	0	0	0	0	0	0	0	0	0	0	0	0	0	0	0	0	0	0	0	0	0	0	0	0	0	0	0	0	0	0	0	0
g__Geobacillus	0	0	0	0	0	0	0	0	0	0	0	0	0	0	0	0	0	0	0	0	0	0	0	0	0	0	0	0	0	0	0	0	0	0	0	0	0	0	0	0	0	0	0	0	0	0	0	0	0
g__Microvirgula	0	0	0	0	0	0	0	0	0	0	0	0	0	0	0	0	0	0	0	0	0	0	0	0	0	0	0	0	0	0	0	0	0	0	0	0	0	0	0	0	0	0	0	0	0	0	0	0	0
g__Undibacterium	0	0	0	0	0	0	0	0	0	0	0	0	0	0	0	0	0	0	0	0	0	0	0	0	0	0	0	0	0	0	0	0	0	0	0	0	0	0	0	0	0	0	0	0	0	0	0	0	0
g__Negativicoccus	0	0	0	0	0	0	0	0	0	0	0	0	0	0	0	0	0	0	0	0	0	0	0	0	0	0	0	0	0	0	0	0	0	0	0	0	0	0	0	0	0	0	0	0	0	0	0	0	0
g__Pseudoramibacter	0	0	0	0	0	0	0	0	0	0	0	0	0	0	0	0	0	0	0	0	0	0	0	0	0	0	0	0	0	0	0	0	0	0	0	0	0	0	0	0	0	0	0	0	0	0	0	0	0
g__Paenochrobactrum	0	0	0	0	0	0	0	0	0	0	0	0	0	0	0	0	0	0	0	0	0	0	0	0	0	0	0	0	0	0	0	0	0	0	0	0	0	0	0	0	0	0	0	0	0	0	0	0	0
g__Anaerofustis	0	0	0	0	0	0	0	0	0	0	0	0	0	0	0	0	0	0	0	0	0	0	0	0	0	0	0	0	0	0	0	0	0	0	0	0	0	0	0	0	0	0	0	0	0	0	0	0	165.017
g__Desemzia	0	0	0	0	0	0	0	0	0	0	0	0	0	0	0	0	0	0	0	0	0	0	0	0	0	0	0	0	0	0	0	0	0	0	0	0	0	0	0	0	0	0	0	0	0	0	0	0	0
g__Herbinix	0	0	0	0	0	0	0	0	0	0	0	0	0	0	0	0	0	0	0	0	0	0	0	0	0	0	0	0	0	0	0	0	0	0	0	0	0	0	0	0	0	0	0	0	0	0	0	0	0
g__Agromyces	0	0	0	0	0	0	0	0	0	0	0	0	0	0	0	0	0	0	0	0	0	0	0	0	0	0	0	0	0	0	0	0	0	0	0	0	0	0	0	0	0	0	0	0	0	0	0	0	0
g__AKIW781	0	0	0	0	0	0	0	0	0	0	0	0	0	0	0	0	0	0	0	0	0	0	0	0	0	0	0	0	0	0	0	0	0	0	0	0	0	0	0	0	0	0	0	0	0	0	0	0	0
g__Finegoldia	0	0	0	0	0	0	0	0	0	0	0	0	0	0	0	0	0	0	0	0	0	0	0	0	0	0	0	0	0	0	0	0	0	0	0	0	0	0	0	0	0	0	0	0	0	0	0	0	0
g__Treponema	0	0	0	0	0	0	0	0	0	0	0	0	0	0	0	0	0	0	0	0	0	0	0	0	0	0	0	0	0	0	0	0	0	0	0	0	0	0	0	0	0	0	0	0	0	0	0	0	0
g__Chitinophaga	0	0	0	0	0	0	0	0	0	0	0	0	0	0	0	0	0	0	0	0	0	0	0	0	0	0	0	0	0	0	0	0	0	0	0	0	0	0	0	0	0	0	0	0	0	0	0	0	0
g__Bergeyella	0	0	0	0	0	0	0	0	0	0	0	0	0	0	0	0	0	0	0	0	0	0	0	0	0	0	0	0	0	0	0	0	0	0	0	0	0	0	0	0	0	0	0	0	0	0	0	0	0
g__Paenarthrobacter	0	0	0	0	0	0	0	0	0	0	0	0	0	0	0	0	0	0	0	0	0	0	0	0	0	0	0	0	0	0	0	0	0	0	0	0	0	0	0	0	0	0	0	0	0	0	0	0	0
[truncated: 198 more columns]

[truncated: 7 more sheets: CRC4_control, CRC5_control, CRC6_control, CRC7_control, fig1b, fig1d, fig1e]
