# Supplementary material for: Large-scale microbiome data integration enables robust biomarker identification
Source: Nat Comput Sci. 2022 May 23;2(5):307–16. doi: 10.1038/s43588-022-00247-8 (PMC10766547; doi:10.1038/s43588-022-00247-8)
Supplement: Supplementary file 4 — Statistical source data. [file 43588_2022_247_MOESM4_ESM.xlsx]

## Sheet: fig2b
Contribution of each study for fig2b
Detailed instructions to replot the figure can be accessed from Figure2.Rmd at https://doi.org/10.5281/zenodo.5913041
source data: data.zip	script: Figure2.Rmd
group	study	contribution	type
group1	crc1	0.398444	small
group1	crc2	0.608862	large
group2	crc1	0.391528	small
group2	crc3	0.619884	large
group3	crc1	0.22404	small
group3	crc4	0.781708	large
group4	crc1	0.0791574	small
group4	crc5	0.925466	large
group5	crc1	0.0602906	small
group5	crc6	0.942409	large
group6	crc1	0.0328076	small
group6	crc7	0.968024	large
group7	crc2	0.494467	small
group7	crc3	0.513375	large
group8	crc2	0.305103	small
group8	crc4	0.699927	large
group9	crc2	0.115603	small
group9	crc5	0.889323	large
group10	crc2	0.0888964	small
group10	crc6	0.913816	large
group11	crc2	0.0490471	small
group11	crc7	0.951449	large
group12	crc3	0.315057	small
group12	crc4	0.693805	large
group13	crc3	0.12045	small
group13	crc5	0.886438	large
group14	crc3	0.0927395	small
group14	crc6	0.911501	large
group15	crc3	0.0512658	small
group15	crc7	0.950092	large
group16	crc4	0.232372	small
group16	crc5	0.777917	large
group17	crc4	0.184251	small
group17	crc6	0.821329	large
group18	crc4	0.106563	small
group18	crc7	0.894628	large
group19	crc5	0.437716	small
group19	crc6	0.578803	large
group20	crc5	0.291585	small
group20	crc7	0.717682	large
group21	crc6	0.351135	small
group21	crc7	0.656532	large

## Sheet: fig2c
Contribution of each study for fig2c
study as x-axis and contribution as y-axis for the barplot in fig2c
Detailed instructions to replot the figure can be accessed from Figure2.Rmd at https://doi.org/10.5281/zenodo.5913041
source data: data.zip	script: Figure2.Rmd
group	study	contribution
crc	crc1	0.0155516
crc	crc2	0.0236754
crc	crc3	0.0247963
crc	crc4	0.0549736
crc	crc5	0.187532
crc	crc6	0.246987
crc	crc7	0.461427
control	crc1	0.0176192
control	crc2	0.017922
control	crc3	0.193313
control	crc4	0.0392609
control	crc5	0.11387
control	crc6	0.149107
control	crc7	0.478413

## Sheet: fig2e
Network distance for fig2e
combination as x-axis and distance as y-axis for the boxplot in fig2e
Detailed instructions to replot the figure can be accessed from Figure2.Rmd at https://doi.org/10.5281/zenodo.5913041
source data: data.zip	script: Figure2.Rmd
distance	combination	type
0	1	univariate weighting
0.643012	1	univariate weighting
0.548161	1	univariate weighting
0.592234	1	univariate weighting
0.577916	1	univariate weighting
0.512022	1	univariate weighting
0.502163	1	univariate weighting
0.643012	1	univariate weighting
0	1	univariate weighting
0.30994	1	univariate weighting
0.506116	1	univariate weighting
0.43641	1	univariate weighting
0.449836	1	univariate weighting
0.462407	1	univariate weighting
0.548161	1	univariate weighting
0.30994	1	univariate weighting
0	1	univariate weighting
0.28627	1	univariate weighting
0.249544	1	univariate weighting
0.230602	1	univariate weighting
0.29525	1	univariate weighting
0.592234	1	univariate weighting
0.506116	1	univariate weighting
0.28627	1	univariate weighting
0	1	univariate weighting
0.260829	1	univariate weighting
0.20147	1	univariate weighting
0.277098	1	univariate weighting
0.577916	1	univariate weighting
0.43641	1	univariate weighting
0.249544	1	univariate weighting
0.260829	1	univariate weighting
0	1	univariate weighting
0.0964404	1	univariate weighting
0.184085	1	univariate weighting
0.512022	1	univariate weighting
0.449836	1	univariate weighting
0.230602	1	univariate weighting
0.20147	1	univariate weighting
0.0964404	1	univariate weighting
0	1	univariate weighting
0.18316	1	univariate weighting
0.502163	1	univariate weighting
0.462407	1	univariate weighting
0.29525	1	univariate weighting
0.277098	1	univariate weighting
0.184085	1	univariate weighting
0.18316	1	univariate weighting
0	1	univariate weighting
0	2	univariate weighting
0.16824	2	univariate weighting
0.30948	2	univariate weighting
0.335016	2	univariate weighting
0.338143	2	univariate weighting
0.371022	2	univariate weighting
0.087416	2	univariate weighting
0.16184	2	univariate weighting
0.259966	2	univariate weighting
0.267972	2	univariate weighting
0.324483	2	univariate weighting
0.362471	2	univariate weighting
0.367368	2	univariate weighting
0.360536	2	univariate weighting
0.378417	2	univariate weighting
0.389974	2	univariate weighting
0.383516	2	univariate weighting
0.38709	2	univariate weighting
0.382108	2	univariate weighting
0.375383	2	univariate weighting
0.366589	2	univariate weighting
0.16824	2	univariate weighting
0	2	univariate weighting
0.16426	2	univariate weighting
0.233648	2	univariate weighting
0.212952	2	univariate weighting
0.272166	2	univariate weighting
0.236032	2	univariate weighting
0.267069	2	univariate weighting
0.274852	2	univariate weighting
0.237255	2	univariate weighting
0.277095	2	univariate weighting
0.230933	2	univariate weighting
0.271254	2	univariate weighting
0.239649	2	univariate weighting
0.281319	2	univariate weighting
0.294891	2	univariate weighting
0.266243	2	univariate weighting
0.290429	2	univariate weighting
0.278729	2	univariate weighting
0.283624	2	univariate weighting
0.264739	2	univariate weighting
0.30948	2	univariate weighting
0.16426	2	univariate weighting
0	2	univariate weighting
0.21364	2	univariate weighting
0.164106	2	univariate weighting
0.231138	2	univariate weighting
0.361309	2	univariate weighting
0.161924	2	univariate weighting
0.26583	2	univariate weighting
0.199552	2	univariate weighting
0.242497	2	univariate weighting
0.0806426	2	univariate weighting
0.250253	2	univariate weighting
0.190883	2	univariate weighting
0.240667	2	univariate weighting
0.179445	2	univariate weighting
0.14453	2	univariate weighting
0.206915	2	univariate weighting
0.214762	2	univariate weighting
0.230417	2	univariate weighting
0.201994	2	univariate weighting
0.335016	2	univariate weighting
0.233648	2	univariate weighting
0.21364	2	univariate weighting
0	2	univariate weighting
0.0823393	2	univariate weighting
0.160699	2	univariate weighting
0.305843	2	univariate weighting
0.236011	2	univariate weighting
0.0338222	2	univariate weighting
0.0905559	2	univariate weighting
0.154786	2	univariate weighting
0.197951	2	univariate weighting
0.0145349	2	univariate weighting
0.0861499	2	univariate weighting
0.157255	2	univariate weighting
0.0258797	2	univariate weighting
0.0951288	2	univariate weighting
0.153841	2	univariate weighting
0.0338759	2	univariate weighting
0.0911294	2	univariate weighting
0.105849	2	univariate weighting
0.338143	2	univariate weighting
0.212952	2	univariate weighting
0.164106	2	univariate weighting
0.0823393	2	univariate weighting
0	2	univariate weighting
0.166789	2	univariate weighting
0.31596	2	univariate weighting
0.217067	2	univariate weighting
0.116824	2	univariate weighting
0.0224572	2	univariate weighting
0.164951	2	univariate weighting
0.159261	2	univariate weighting
0.0953703	2	univariate weighting
0.00907986	2	univariate weighting
0.164417	2	univariate weighting
0.0859061	2	univariate weighting
0.0157828	2	univariate weighting
0.154886	2	univariate weighting
0.0268912	2	univariate weighting
0.124829	2	univariate weighting
0.0809381	2	univariate weighting
0.371022	2	univariate weighting
0.272166	2	univariate weighting
0.231138	2	univariate weighting
0.160699	2	univariate weighting
0.166789	2	univariate weighting
0	2	univariate weighting
0.351864	2	univariate weighting
0.271369	2	univariate weighting
0.186048	2	univariate weighting
0.176042	2	univariate weighting
0.00725977	2	univariate weighting
0.234385	2	univariate weighting
0.175755	2	univariate weighting
0.174571	2	univariate weighting
0.00267297	2	univariate weighting
0.16758	2	univariate weighting
0.173043	2	univariate weighting
0.00545855	2	univariate weighting
0.163717	2	univariate weighting
0.0159261	2	univariate weighting
0.0213432	2	univariate weighting
0.087416	2	univariate weighting
0.236032	2	univariate weighting
0.361309	2	univariate weighting
0.305843	2	univariate weighting
0.31596	2	univariate weighting
0.351864	2	univariate weighting
0	2	univariate weighting
0.0925011	2	univariate weighting
0.180505	2	univariate weighting
0.204446	2	univariate weighting
0.282017	2	univariate weighting
0.252044	2	univariate weighting
0.270273	2	univariate weighting
0.284411	2	univariate weighting
0.330049	2	univariate weighting
0.303786	2	univariate weighting
0.31481	2	univariate weighting
0.341464	2	univariate weighting
0.308362	2	univariate weighting
0.321474	2	univariate weighting
0.317074	2	univariate weighting
0.16184	2	univariate weighting
0.267069	2	univariate weighting
0.161924	2	univariate weighting
0.236011	2	univariate weighting
0.217067	2	univariate weighting
0.271369	2	univariate weighting
0.0925011	2	univariate weighting
0	2	univariate weighting
0.146674	2	univariate weighting
0.136106	2	univariate weighting
0.21775	2	univariate weighting
0.0950023	2	univariate weighting
0.213518	2	univariate weighting
0.196463	2	univariate weighting
0.25525	2	univariate weighting
0.176136	2	univariate weighting
0.173369	2	univariate weighting
0.234581	2	univariate weighting
0.213612	2	univariate weighting
0.237951	2	univariate weighting
0.222342	2	univariate weighting
0.259966	2	univariate weighting
0.274852	2	univariate weighting
0.26583	2	univariate weighting
0.0338222	2	univariate weighting
0.116824	2	univariate weighting
0.186048	2	univariate weighting
0.180505	2	univariate weighting
0.146674	2	univariate weighting
0	2	univariate weighting
0.0708315	2	univariate weighting
0.150187	2	univariate weighting
0.188958	2	univariate weighting
0.0218088	2	univariate weighting
0.0999383	2	univariate weighting
0.171509	2	univariate weighting
0.0395058	2	univariate weighting
0.113405	2	univariate weighting
0.170759	2	univariate weighting
0.052718	2	univariate weighting
0.108395	2	univariate weighting
0.124781	2	univariate weighting
0.267972	2	univariate weighting
0.237255	2	univariate weighting
0.199552	2	univariate weighting
0.0905559	2	univariate weighting
0.0224572	2	univariate weighting
0.176042	2	univariate weighting
0.204446	2	univariate weighting
0.136106	2	univariate weighting
0.0708315	2	univariate weighting
0	2	univariate weighting
0.1496	2	univariate weighting
0.144423	2	univariate weighting
0.0825165	2	univariate weighting
0.0144816	2	univariate weighting
0.164602	2	univariate weighting
0.0799591	2	univariate weighting
0.0251319	2	univariate weighting
0.157672	2	univariate weighting
0.0304551	2	univariate weighting
0.124654	2	univariate weighting
0.0868372	2	univariate weighting
0.324483	2	univariate weighting
0.277095	2	univariate weighting
0.242497	2	univariate weighting
0.154786	2	univariate weighting
0.164951	2	univariate weighting
0.00725977	2	univariate weighting
0.282017	2	univariate weighting
0.21775	2	univariate weighting
0.150187	2	univariate weighting
0.1496	2	univariate weighting
0	2	univariate weighting
0.217072	2	univariate weighting
0.158081	2	univariate weighting
0.163319	2	univariate weighting
0.00456362	2	univariate weighting
0.153957	2	univariate weighting
0.164601	2	univariate weighting
0.00828429	2	univariate weighting
0.152621	2	univariate weighting
0.0147514	2	univariate weighting
0.0211893	2	univariate weighting
0.362471	2	univariate weighting
0.230933	2	univariate weighting
0.0806426	2	univariate weighting
0.197951	2	univariate weighting
0.159261	2	univariate weighting
0.234385	2	univariate weighting
0.252044	2	univariate weighting
0.0950023	2	univariate weighting
0.188958	2	univariate weighting
0.144423	2	univariate weighting
0.217072	2	univariate weighting
0	2	univariate weighting
0.167637	2	univariate weighting
0.132792	2	univariate weighting
0.215053	2	univariate weighting
0.116381	2	univariate weighting
0.100389	2	univariate weighting
0.187676	2	univariate weighting
0.159212	2	univariate weighting
0.198661	2	univariate weighting
0.175488	2	univariate weighting
0.367368	2	univariate weighting
0.271254	2	univariate weighting
0.250253	2	univariate weighting
0.0145349	2	univariate weighting
0.0953703	2	univariate weighting
0.175755	2	univariate weighting
0.270273	2	univariate weighting
0.213518	2	univariate weighting
0.0218088	2	univariate weighting
0.0825165	2	univariate weighting
0.158081	2	univariate weighting
0.167637	2	univariate weighting
0	2	univariate weighting
0.0764069	2	univariate weighting
0.160102	2	univariate weighting
0.016207	2	univariate weighting
0.0889094	2	univariate weighting
0.158171	2	univariate weighting
0.028771	2	univariate weighting
0.0942317	2	univariate weighting
0.109409	2	univariate weighting
0.360536	2	univariate weighting
0.239649	2	univariate weighting
0.190883	2	univariate weighting
0.0861499	2	univariate weighting
0.00907986	2	univariate weighting
0.174571	2	univariate weighting
0.284411	2	univariate weighting
0.196463	2	univariate weighting
0.0999383	2	univariate weighting
0.0144816	2	univariate weighting
0.163319	2	univariate weighting
0.132792	2	univariate weighting
0.0764069	2	univariate weighting
0	2	univariate weighting
0.162509	2	univariate weighting
0.0715178	2	univariate weighting
0.00956315	2	univariate weighting
0.15432	2	univariate weighting
0.0186891	2	univariate weighting
0.12186	2	univariate weighting
0.0805474	2	univariate weighting
0.378417	2	univariate weighting
0.281319	2	univariate weighting
0.240667	2	univariate weighting
0.157255	2	univariate weighting
0.164417	2	univariate weighting
0.00267297	2	univariate weighting
0.330049	2	univariate weighting
0.25525	2	univariate weighting
0.171509	2	univariate weighting
0.164602	2	univariate weighting
0.00456362	2	univariate weighting
0.215053	2	univariate weighting
0.160102	2	univariate weighting
0.162509	2	univariate weighting
0	2	univariate weighting
0.154505	2	univariate weighting
0.162816	2	univariate weighting
0.0033717	2	univariate weighting
0.15276	2	univariate weighting
0.0117863	2	univariate weighting
0.017628	2	univariate weighting
0.389974	2	univariate weighting
0.294891	2	univariate weighting
0.179445	2	univariate weighting
0.0258797	2	univariate weighting
0.0859061	2	univariate weighting
0.16758	2	univariate weighting
0.303786	2	univariate weighting
0.176136	2	univariate weighting
0.0395058	2	univariate weighting
0.0799591	2	univariate weighting
0.153957	2	univariate weighting
0.116381	2	univariate weighting
0.016207	2	univariate weighting
0.0715178	2	univariate weighting
0.154505	2	univariate weighting
0	2	univariate weighting
0.0599616	2	univariate weighting
0.138625	2	univariate weighting
0.0278014	2	univariate weighting
0.0911605	2	univariate weighting
0.0993396	2	univariate weighting
0.383516	2	univariate weighting
0.266243	2	univariate weighting
0.14453	2	univariate weighting
0.0951288	2	univariate weighting
0.0157828	2	univariate weighting
0.173043	2	univariate weighting
0.31481	2	univariate weighting
0.173369	2	univariate weighting
0.113405	2	univariate weighting
0.0251319	2	univariate weighting
0.164601	2	univariate weighting
0.100389	2	univariate weighting
0.0889094	2	univariate weighting
0.00956315	2	univariate weighting
0.162816	2	univariate weighting
0.0599616	2	univariate weighting
0	2	univariate weighting
0.144097	2	univariate weighting
0.0254824	2	univariate weighting
0.122434	2	univariate weighting
0.0807956	2	univariate weighting
0.38709	2	univariate weighting
0.290429	2	univariate weighting
0.206915	2	univariate weighting
0.153841	2	univariate weighting
0.154886	2	univariate weighting
0.00545855	2	univariate weighting
0.341464	2	univariate weighting
0.234581	2	univariate weighting
0.170759	2	univariate weighting
0.157672	2	univariate weighting
0.00828429	2	univariate weighting
0.187676	2	univariate weighting
0.158171	2	univariate weighting
0.15432	2	univariate weighting
0.0033717	2	univariate weighting
0.138625	2	univariate weighting
0.144097	2	univariate weighting
0	2	univariate weighting
0.144515	2	univariate weighting
0.0125387	2	univariate weighting
0.0155525	2	univariate weighting
0.382108	2	univariate weighting
0.278729	2	univariate weighting
0.214762	2	univariate weighting
0.0338759	2	univariate weighting
0.0268912	2	univariate weighting
0.163717	2	univariate weighting
0.308362	2	univariate weighting
0.213612	2	univariate weighting
0.052718	2	univariate weighting
0.0304551	2	univariate weighting
0.152621	2	univariate weighting
0.159212	2	univariate weighting
0.028771	2	univariate weighting
0.0186891	2	univariate weighting
0.15276	2	univariate weighting
0.0278014	2	univariate weighting
0.0254824	2	univariate weighting
0.144515	2	univariate weighting
0	2	univariate weighting
0.0940881	2	univariate weighting
0.0771917	2	univariate weighting
0.375383	2	univariate weighting
0.283624	2	univariate weighting
0.230417	2	univariate weighting
0.0911294	2	univariate weighting
0.124829	2	univariate weighting
0.0159261	2	univariate weighting
0.321474	2	univariate weighting
0.237951	2	univariate weighting
0.108395	2	univariate weighting
0.124654	2	univariate weighting
0.0147514	2	univariate weighting
0.198661	2	univariate weighting
0.0942317	2	univariate weighting
0.12186	2	univariate weighting
0.0117863	2	univariate weighting
0.0911605	2	univariate weighting
0.122434	2	univariate weighting
0.0125387	2	univariate weighting
0.0940881	2	univariate weighting
0	2	univariate weighting
0.0110879	2	univariate weighting
0.366589	2	univariate weighting
0.264739	2	univariate weighting
0.201994	2	univariate weighting
0.105849	2	univariate weighting
0.0809381	2	univariate weighting
0.0213432	2	univariate weighting
0.317074	2	univariate weighting
0.222342	2	univariate weighting
0.124781	2	univariate weighting
0.0868372	2	univariate weighting
0.0211893	2	univariate weighting
0.175488	2	univariate weighting
0.109409	2	univariate weighting
0.0805474	2	univariate weighting
0.017628	2	univariate weighting
0.0993396	2	univariate weighting
0.0807956	2	univariate weighting
0.0155525	2	univariate weighting
0.0771917	2	univariate weighting
0.0110879	2	univariate weighting
0	2	univariate weighting
0	3	univariate weighting
0.0672412	3	univariate weighting
0.154431	3	univariate weighting
0.168998	3	univariate weighting
0.243542	3	univariate weighting
0.177607	3	univariate weighting
0.224347	3	univariate weighting
0.232821	3	univariate weighting
0.283633	3	univariate weighting
0.255769	3	univariate weighting
0.261985	3	univariate weighting
0.294704	3	univariate weighting
0.269358	3	univariate weighting
0.283311	3	univariate weighting
0.275198	3	univariate weighting
0.0934859	3	univariate weighting
0.169674	3	univariate weighting
0.177743	3	univariate weighting
0.242942	3	univariate weighting
0.197387	3	univariate weighting
0.205783	3	univariate weighting
0.25447	3	univariate weighting
0.228637	3	univariate weighting
0.252096	3	univariate weighting
0.245694	3	univariate weighting
0.264824	3	univariate weighting
0.266412	3	univariate weighting
0.29276	3	univariate weighting
0.273652	3	univariate weighting
0.283105	3	univariate weighting
0.274914	3	univariate weighting
0.289311	3	univariate weighting
0.292243	3	univariate weighting
0.284805	3	univariate weighting
0.281875	3	univariate weighting
0.0672412	3	univariate weighting
0	3	univariate weighting
0.12684	3	univariate weighting
0.11506	3	univariate weighting
0.190044	3	univariate weighting
0.069268	3	univariate weighting
0.180215	3	univariate weighting
0.164616	3	univariate weighting
0.222217	3	univariate weighting
0.153613	3	univariate weighting
0.149277	3	univariate weighting
0.206373	3	univariate weighting
0.19202	3	univariate weighting
0.213423	3	univariate weighting
0.196621	3	univariate weighting
0.0342094	3	univariate weighting
0.144465	3	univariate weighting
0.126532	3	univariate weighting
0.191165	3	univariate weighting
0.117957	3	univariate weighting
0.111757	3	univariate weighting
0.17636	3	univariate weighting
0.163261	3	univariate weighting
0.190148	3	univariate weighting
0.174665	3	univariate weighting
0.16838	3	univariate weighting
0.158297	3	univariate weighting
0.206658	3	univariate weighting
0.198875	3	univariate weighting
0.214843	3	univariate weighting
0.197907	3	univariate weighting
0.185213	3	univariate weighting
0.203191	3	univariate weighting
0.188988	3	univariate weighting
0.20143	3	univariate weighting
0.154431	3	univariate weighting
0.12684	3	univariate weighting
0	3	univariate weighting
0.0617123	3	univariate weighting
0.134016	3	univariate weighting
0.161441	3	univariate weighting
0.0189129	3	univariate weighting
0.0874813	3	univariate weighting
0.153674	3	univariate weighting
0.0349992	3	univariate weighting
0.100285	3	univariate weighting
0.153644	3	univariate weighting
0.0482383	3	univariate weighting
0.0983765	3	univariate weighting
0.111682	3	univariate weighting
0.125425	3	univariate weighting
0.00978907	3	univariate weighting
0.0638143	3	univariate weighting
0.129791	3	univariate weighting
0.0188178	3	univariate weighting
0.0737798	3	univariate weighting
0.129818	3	univariate weighting
0.0324272	3	univariate weighting
0.0823867	3	univariate weighting
0.0956016	3	univariate weighting
0.0418041	3	univariate weighting
0.100178	3	univariate weighting
0.148621	3	univariate weighting
0.0508516	3	univariate weighting
0.0963084	3	univariate weighting
0.10931	3	univariate weighting
0.0597136	3	univariate weighting
0.0988329	3	univariate weighting
0.112625	3	univariate weighting
0.0808951	3	univariate weighting
0.168998	3	univariate weighting
0.11506	3	univariate weighting
0.0617123	3	univariate weighting
0	3	univariate weighting
0.137743	3	univariate weighting
0.122531	3	univariate weighting
0.0714227	3	univariate weighting
0.012792	3	univariate weighting
0.151673	3	univariate weighting
0.0703242	3	univariate weighting
0.0226639	3	univariate weighting
0.145924	3	univariate weighting
0.0295165	3	univariate weighting
0.117206	3	univariate weighting
0.081182	3	univariate weighting
0.120059	3	univariate weighting
0.0715643	3	univariate weighting
0.0066908	3	univariate weighting
0.134876	3	univariate weighting
0.0644924	3	univariate weighting
0.0123229	3	univariate weighting
0.129096	3	univariate weighting
0.0229105	3	univariate weighting
0.106252	3	univariate weighting
0.071186	3	univariate weighting
0.0783503	3	univariate weighting
0.0273905	3	univariate weighting
0.142397	3	univariate weighting
0.0342859	3	univariate weighting
0.116009	3	univariate weighting
0.080267	3	univariate weighting
0.0377893	3	univariate weighting
0.113301	3	univariate weighting
0.0804963	3	univariate weighting
0.0723004	3	univariate weighting
0.243542	3	univariate weighting
0.190044	3	univariate weighting
0.134016	3	univariate weighting
0.137743	3	univariate weighting
0	3	univariate weighting
0.187581	3	univariate weighting
0.139517	3	univariate weighting
0.149351	3	univariate weighting
0.00426783	3	univariate weighting
0.136813	3	univariate weighting
0.150889	3	univariate weighting
0.00780052	3	univariate weighting
0.14207	3	univariate weighting
0.0142185	3	univariate weighting
0.0201408	3	univariate weighting
0.199144	3	univariate weighting
0.146496	3	univariate weighting
0.144673	3	univariate weighting
0.00227244	3	univariate weighting
0.138479	3	univariate weighting
0.143381	3	univariate weighting
0.00470201	3	univariate weighting
0.137919	3	univariate weighting
0.0134526	3	univariate weighting
0.0181643	3	univariate weighting
0.148428	3	univariate weighting
0.156736	3	univariate weighting
0.0094487	3	univariate weighting
0.147847	3	univariate weighting
0.0169831	3	univariate weighting
0.0223096	3	univariate weighting
0.147538	3	univariate weighting
0.0199785	3	univariate weighting
0.0263613	3	univariate weighting
0.0345064	3	univariate weighting
0.177607	3	univariate weighting
0.069268	3	univariate weighting
0.161441	3	univariate weighting
0.122531	3	univariate weighting
0.187581	3	univariate weighting
0	3	univariate weighting
0.144381	3	univariate weighting
0.114095	3	univariate weighting
0.186845	3	univariate weighting
0.10745	3	univariate weighting
0.091813	3	univariate weighting
0.166092	3	univariate weighting
0.149063	3	univariate weighting
0.179921	3	univariate weighting
0.156921	3	univariate weighting
0.0935809	3	univariate weighting
0.175044	3	univariate weighting
0.131618	3	univariate weighting
0.187841	3	univariate weighting
0.134276	3	univariate weighting
0.106529	3	univariate weighting
0.167098	3	univariate weighting
0.158028	3	univariate weighting
0.182142	3	univariate weighting
0.158747	3	univariate weighting
0.122046	3	univariate weighting
0.10075	3	univariate weighting
0.166165	3	univariate weighting
0.155578	3	univariate weighting
0.181068	3	univariate weighting
0.157977	3	univariate weighting
0.136938	3	univariate weighting
0.165534	3	univariate weighting
0.145699	3	univariate weighting
0.163633	3	univariate weighting
0.224347	3	univariate weighting
0.180215	3	univariate weighting
0.0189129	3	univariate weighting
0.0714227	3	univariate weighting
0.139517	3	univariate weighting
0.144381	3	univariate weighting
0	3	univariate weighting
0.0663468	3	univariate weighting
0.141736	3	univariate weighting
0.0143949	3	univariate weighting
0.0780433	3	univariate weighting
0.140615	3	univariate weighting
0.0263901	3	univariate weighting
0.0841924	3	univariate weighting
0.0962699	3	univariate weighting
0.171537	3	univariate weighting
0.0260234	3	univariate weighting
0.0716522	3	univariate weighting
0.134505	3	univariate weighting
0.0308387	3	univariate weighting
0.0785438	3	univariate weighting
0.132838	3	univariate weighting
0.0305411	3	univariate weighting
0.081582	3	univariate weighting
0.0926072	3	univariate weighting
0.0204323	3	univariate weighting
0.0772263	3	univariate weighting
0.135135	3	univariate weighting
0.0284883	3	univariate weighting
0.0817384	3	univariate weighting
0.0935303	3	univariate weighting
0.0367398	3	univariate weighting
0.0835155	3	univariate weighting
0.0961959	3	univariate weighting
0.0639479	3	univariate weighting
0.232821	3	univariate weighting
0.164616	3	univariate weighting
0.0874813	3	univariate weighting
0.012792	3	univariate weighting
0.149351	3	univariate weighting
0.114095	3	univariate weighting
0.0663468	3	univariate weighting
0	3	univariate weighting
0.148882	3	univariate weighting
0.0629644	3	univariate weighting
0.00870759	3	univariate weighting
0.141972	3	univariate weighting
0.0187419	3	univariate weighting
0.113857	3	univariate weighting
0.0746041	3	univariate weighting
0.164057	3	univariate weighting
0.0951181	3	univariate weighting
0.0181549	3	univariate weighting
0.14594	3	univariate weighting
0.0838643	3	univariate weighting
0.0210073	3	univariate weighting
0.138515	3	univariate weighting
0.0286968	3	univariate weighting
0.113978	3	univariate weighting
0.0749792	3	univariate weighting
0.0703712	3	univariate weighting
0.0130682	3	univariate weighting
0.138176	3	univariate weighting
0.0231702	3	univariate weighting
0.112401	3	univariate weighting
0.0734735	3	univariate weighting
0.0258543	3	univariate weighting
0.108821	3	univariate weighting
0.0730015	3	univariate weighting
0.0656309	3	univariate weighting
0.283633	3	univariate weighting
0.222217	3	univariate weighting
0.153674	3	univariate weighting
0.151673	3	univariate weighting
0.00426783	3	univariate weighting
0.186845	3	univariate weighting
0.141736	3	univariate weighting
0.148882	3	univariate weighting
0	3	univariate weighting
0.137597	3	univariate weighting
0.14945	3	univariate weighting
0.003177	3	univariate weighting
0.142312	3	univariate weighting
0.0113891	3	univariate weighting
0.0167236	3	univariate weighting
0.228542	3	univariate weighting
0.165069	3	univariate weighting
0.157957	3	univariate weighting
0.00646349	3	univariate weighting
0.154601	3	univariate weighting
0.154845	3	univariate weighting
0.008221	3	univariate weighting
0.147597	3	univariate weighting
0.0173009	3	univariate weighting
0.0209417	3	univariate weighting
0.149073	3	univariate weighting
0.155227	3	univariate weighting
0.00491161	3	univariate weighting
0.147988	3	univariate weighting
0.014187	3	univariate weighting
0.0189187	3	univariate weighting
0.147048	3	univariate weighting
0.0168599	3	univariate weighting
0.0226842	3	univariate weighting
0.0320198	3	univariate weighting
0.255769	3	univariate weighting
0.153613	3	univariate weighting
0.0349992	3	univariate weighting
0.0703242	3	univariate weighting
0.136813	3	univariate weighting
0.10745	3	univariate weighting
0.0143949	3	univariate weighting
0.0629644	3	univariate weighting
0.137597	3	univariate weighting
0	3	univariate weighting
0.0529075	3	univariate weighting
0.123621	3	univariate weighting
0.0251342	3	univariate weighting
0.0814908	3	univariate weighting
0.0874719	3	univariate weighting
0.151863	3	univariate weighting
0.0439073	3	univariate weighting
0.0726604	3	univariate weighting
0.133198	3	univariate weighting
0.0226549	3	univariate weighting
0.0591245	3	univariate weighting
0.119089	3	univariate weighting
0.0322106	3	univariate weighting
0.0810642	3	univariate weighting
0.0860036	3	univariate weighting
0.0092199	3	univariate weighting
0.0549555	3	univariate weighting
0.119751	3	univariate weighting
0.0287495	3	univariate weighting
0.080166	3	univariate weighting
0.0858432	3	univariate weighting
0.022291	3	univariate weighting
0.0717783	3	univariate weighting
0.0793375	3	univariate weighting
0.0580121	3	univariate weighting
0.261985	3	univariate weighting
0.149277	3	univariate weighting
0.100285	3	univariate weighting
0.0226639	3	univariate weighting
0.150889	3	univariate weighting
0.091813	3	univariate weighting
0.0780433	3	univariate weighting
0.00870759	3	univariate weighting
0.14945	3	univariate weighting
0.0529075	3	univariate weighting
0	3	univariate weighting
0.132706	3	univariate weighting
0.024252	3	univariate weighting
0.114094	3	univariate weighting
0.0744238	3	univariate weighting
0.15365	3	univariate weighting
0.109266	3	univariate weighting
0.0292648	3	univariate weighting
0.148493	3	univariate weighting
0.0783625	3	univariate weighting
0.0158989	3	univariate weighting
0.131567	3	univariate weighting
0.0360466	3	univariate weighting
0.115775	3	univariate weighting
0.0762565	3	univariate weighting
0.0627113	3	univariate weighting
0.0062161	3	univariate weighting
0.130092	3	univariate weighting
0.0296774	3	univariate weighting
0.113473	3	univariate weighting
0.0740623	3	univariate weighting
0.0209111	3	univariate weighting
0.102167	3	univariate weighting
0.0664541	3	univariate weighting
0.0659763	3	univariate weighting
0.294704	3	univariate weighting
0.206373	3	univariate weighting
0.153644	3	univariate weighting
0.145924	3	univariate weighting
0.00780052	3	univariate weighting
0.166092	3	univariate weighting
0.140615	3	univariate weighting
0.141972	3	univariate weighting
0.003177	3	univariate weighting
0.123621	3	univariate weighting
0.132706	3	univariate weighting
0	3	univariate weighting
0.13485	3	univariate weighting
0.0120255	3	univariate weighting
0.0147256	3	univariate weighting
0.215413	3	univariate weighting
0.165784	3	univariate weighting
0.152996	3	univariate weighting
0.0103589	3	univariate weighting
0.143596	3	univariate weighting
0.140623	3	univariate weighting
0.00600157	3	univariate weighting
0.141495	3	univariate weighting
0.0185881	3	univariate weighting
0.0196296	3	univariate weighting
0.136441	3	univariate weighting
0.139602	3	univariate weighting
0.00219688	3	univariate weighting
0.141132	3	univariate weighting
0.0151449	3	univariate weighting
0.0172458	3	univariate weighting
0.133614	3	univariate weighting
0.0129148	3	univariate weighting
0.0165792	3	univariate weighting
0.0291953	3	univariate weighting
0.269358	3	univariate weighting
0.19202	3	univariate weighting
0.0482383	3	univariate weighting
0.0295165	3	univariate weighting
0.14207	3	univariate weighting
0.149063	3	univariate weighting
0.0263901	3	univariate weighting
0.0187419	3	univariate weighting
0.142312	3	univariate weighting
0.0251342	3	univariate weighting
0.024252	3	univariate weighting
0.13485	3	univariate weighting
0	3	univariate weighting
0.0880966	3	univariate weighting
0.0715377	3	univariate weighting
0.184173	3	univariate weighting
0.0548297	3	univariate weighting
0.0319538	3	univariate weighting
0.13756	3	univariate weighting
0.0453368	3	univariate weighting
0.0322737	3	univariate weighting
0.129675	3	univariate weighting
0.0084419	3	univariate weighting
0.0873714	3	univariate weighting
0.0704752	3	univariate weighting
0.0315164	3	univariate weighting
0.0259095	3	univariate weighting
0.129987	3	univariate weighting
0.00326696	3	univariate weighting
0.0860012	3	univariate weighting
0.0695082	3	univariate weighting
0.00601354	3	univariate weighting
0.0826849	3	univariate weighting
0.0685116	3	univariate weighting
0.0465793	3	univariate weighting
0.283311	3	univariate weighting
0.213423	3	univariate weighting
0.0983765	3	univariate weighting
0.117206	3	univariate weighting
0.0142185	3	univariate weighting
0.179921	3	univariate weighting
0.0841924	3	univariate weighting
0.113857	3	univariate weighting
0.0113891	3	univariate weighting
0.0814908	3	univariate weighting
0.114094	3	univariate weighting
0.0120255	3	univariate weighting
0.0880966	3	univariate weighting
0	3	univariate weighting
0.0105176	3	univariate weighting
0.213632	3	univariate weighting
0.108497	3	univariate weighting
0.121504	3	univariate weighting
0.0144923	3	univariate weighting
0.0988129	3	univariate weighting
0.11798	3	univariate weighting
0.0139526	3	univariate weighting
0.0932782	3	univariate weighting
0.00402387	3	univariate weighting
0.0128722	3	univariate weighting
0.0916246	3	univariate weighting
0.117904	3	univariate weighting
0.011866	3	univariate weighting
0.0928506	3	univariate weighting
0.00149063	3	univariate weighting
0.0114299	3	univariate weighting
0.0927033	3	univariate weighting
0.00300329	3	univariate weighting
0.013982	3	univariate weighting
0.0101838	3	univariate weighting
0.275198	3	univariate weighting
0.196621	3	univariate weighting
0.111682	3	univariate weighting
0.081182	3	univariate weighting
0.0201408	3	univariate weighting
0.156921	3	univariate weighting
0.0962699	3	univariate weighting
0.0746041	3	univariate weighting
0.0167236	3	univariate weighting
0.0874719	3	univariate weighting
0.0744238	3	univariate weighting
0.0147256	3	univariate weighting
0.0715377	3	univariate weighting
0.0105176	3	univariate weighting
0	3	univariate weighting
0.199505	3	univariate weighting
0.121888	3	univariate weighting
0.0873102	3	univariate weighting
0.0206353	3	univariate weighting
0.106567	3	univariate weighting
0.0828339	3	univariate weighting
0.0175283	3	univariate weighting
0.0789936	3	univariate weighting
0.0150601	3	univariate weighting
0.00347191	3	univariate weighting
0.0979379	3	univariate weighting
0.0800286	3	univariate weighting
0.0148117	3	univariate weighting
0.0770829	3	univariate weighting
0.0121033	3	univariate weighting
0.00128122	3	univariate weighting
0.0752511	3	univariate weighting
0.011367	3	univariate weighting
0.00250899	3	univariate weighting
0.00656545	3	univariate weighting
0.0934859	3	univariate weighting
0.0342094	3	univariate weighting
0.125425	3	univariate weighting
0.120059	3	univariate weighting
0.199144	3	univariate weighting
0.0935809	3	univariate weighting
0.171537	3	univariate weighting
0.164057	3	univariate weighting
0.228542	3	univariate weighting
0.151863	3	univariate weighting
0.15365	3	univariate weighting
0.215413	3	univariate weighting
0.184173	3	univariate weighting
0.213632	3	univariate weighting
0.199505	3	univariate weighting
0	3	univariate weighting
0.107116	3	univariate weighting
0.101753	3	univariate weighting
0.183081	3	univariate weighting
0.0890708	3	univariate weighting
0.093299	3	univariate weighting
0.17146	3	univariate weighting
0.139175	3	univariate weighting
0.179034	3	univariate weighting
0.166986	3	univariate weighting
0.131924	3	univariate weighting
0.134105	3	univariate weighting
0.198865	3	univariate weighting
0.170455	3	univariate weighting
0.201186	3	univariate weighting
0.187911	3	univariate weighting
0.161584	3	univariate weighting
0.192328	3	univariate weighting
0.18146	3	univariate weighting
0.189335	3	univariate weighting
0.169674	3	univariate weighting
0.144465	3	univariate weighting
0.00978907	3	univariate weighting
0.0715643	3	univariate weighting
0.146496	3	univariate weighting
0.175044	3	univariate weighting
0.0260234	3	univariate weighting
0.0951181	3	univariate weighting
0.165069	3	univariate weighting
0.0439073	3	univariate weighting
0.109266	3	univariate weighting
0.165784	3	univariate weighting
0.0548297	3	univariate weighting
0.108497	3	univariate weighting
0.121888	3	univariate weighting
0.107116	3	univariate weighting
0	3	univariate weighting
0.0576076	3	univariate weighting
0.133035	3	univariate weighting
0.0120055	3	univariate weighting
0.0698369	3	univariate weighting
0.134107	3	univariate weighting
0.0295863	3	univariate weighting
0.0860161	3	univariate weighting
0.0998011	3	univariate weighting
0.0318128	3	univariate weighting
0.0937561	3	univariate weighting
0.151717	3	univariate weighting
0.0462102	3	univariate weighting
0.0989174	3	univariate weighting
0.112563	3	univariate weighting
0.0566595	3	univariate weighting
0.102314	3	univariate weighting
0.116649	3	univariate weighting
0.0843908	3	univariate weighting
0.177743	3	univariate weighting
0.126532	3	univariate weighting
0.0638143	3	univariate weighting
0.0066908	3	univariate weighting
0.144673	3	univariate weighting
0.131618	3	univariate weighting
0.0716522	3	univariate weighting
0.0181549	3	univariate weighting
0.157957	3	univariate weighting
0.0726604	3	univariate weighting
0.0292648	3	univariate weighting
0.152996	3	univariate weighting
0.0319538	3	univariate weighting
0.121504	3	univariate weighting
0.0873102	3	univariate weighting
0.101753	3	univariate weighting
0.0576076	3	univariate weighting
0	3	univariate weighting
0.134138	3	univariate weighting
0.0535432	3	univariate weighting
0.00766399	3	univariate weighting
0.129396	3	univariate weighting
0.0172364	3	univariate weighting
0.104993	3	univariate weighting
0.0721131	3	univariate weighting
0.0651272	3	univariate weighting
0.0211311	3	univariate weighting
0.141948	3	univariate weighting
0.0274089	3	univariate weighting
0.114085	3	univariate weighting
0.0806054	3	univariate weighting
0.0324227	3	univariate weighting
0.112268	3	univariate weighting
0.0815756	3	univariate weighting
0.072023	3	univariate weighting
0.242942	3	univariate weighting
0.191165	3	univariate weighting
0.129791	3	univariate weighting
0.134876	3	univariate weighting
0.00227244	3	univariate weighting
0.187841	3	univariate weighting
0.134505	3	univariate weighting
0.14594	3	univariate weighting
0.00646349	3	univariate weighting
0.133198	3	univariate weighting
0.148493	3	univariate weighting
0.0103589	3	univariate weighting
0.13756	3	univariate weighting
0.0144923	3	univariate weighting
0.0206353	3	univariate weighting
0.183081	3	univariate weighting
0.133035	3	univariate weighting
0.134138	3	univariate weighting
0	3	univariate weighting
0.126891	3	univariate weighting
0.134273	3	univariate weighting
0.00295473	3	univariate weighting
0.12857	3	univariate weighting
0.0102274	3	univariate weighting
0.0154137	3	univariate weighting
0.135824	3	univariate weighting
0.146938	3	univariate weighting
0.00754206	3	univariate weighting
0.137981	3	univariate weighting
0.0135814	3	univariate weighting
0.0193977	3	univariate weighting
0.138696	3	univariate weighting
0.0170508	3	univariate weighting
0.0238736	3	univariate weighting
0.0309457	3	univariate weighting
0.197387	3	univariate weighting
0.117957	3	univariate weighting
0.0188178	3	univariate weighting
0.0644924	3	univariate weighting
0.138479	3	univariate weighting
0.134276	3	univariate weighting
0.0308387	3	univariate weighting
0.0838643	3	univariate weighting
0.154601	3	univariate weighting
0.0226549	3	univariate weighting
0.0783625	3	univariate weighting
0.143596	3	univariate weighting
0.0453368	3	univariate weighting
0.0988129	3	univariate weighting
0.106567	3	univariate weighting
0.0890708	3	univariate weighting
0.0120055	3	univariate weighting
0.0535432	3	univariate weighting
0.126891	3	univariate weighting
0	3	univariate weighting
0.0470293	3	univariate weighting
0.116533	3	univariate weighting
0.0249378	3	univariate weighting
0.0797391	3	univariate weighting
0.0877862	3	univariate weighting
0.0148475	3	univariate weighting
0.0665574	3	univariate weighting
0.131594	3	univariate weighting
0.03892	3	univariate weighting
0.0907745	3	univariate weighting
0.0987253	3	univariate weighting
0.0360395	3	univariate weighting
0.084912	3	univariate weighting
0.0944718	3	univariate weighting
0.0718101	3	univariate weighting
0.205783	3	univariate weighting
0.111757	3	univariate weighting
0.0737798	3	univariate weighting
0.0123229	3	univariate weighting
0.143381	3	univariate weighting
0.106529	3	univariate weighting
0.0785438	3	univariate weighting
0.0210073	3	univariate weighting
0.154845	3	univariate weighting
0.0591245	3	univariate weighting
0.0158989	3	univariate weighting
0.140623	3	univariate weighting
0.0322737	3	univariate weighting
0.11798	3	univariate weighting
0.0828339	3	univariate weighting
0.093299	3	univariate weighting
0.0698369	3	univariate weighting
0.00766399	3	univariate weighting
0.134273	3	univariate weighting
0.0470293	3	univariate weighting
0	3	univariate weighting
0.120517	3	univariate weighting
0.0209979	3	univariate weighting
0.104046	3	univariate weighting
0.0700503	3	univariate weighting
0.0548897	3	univariate weighting
0.0103847	3	univariate weighting
0.131161	3	univariate weighting
0.0293045	3	univariate weighting
0.111745	3	univariate weighting
0.077228	3	univariate weighting
0.0235907	3	univariate weighting
0.102647	3	univariate weighting
0.071498	3	univariate weighting
0.068408	3	univariate weighting
0.25447	3	univariate weighting
0.17636	3	univariate weighting
0.129818	3	univariate weighting
0.129096	3	univariate weighting
0.00470201	3	univariate weighting
0.167098	3	univariate weighting
0.132838	3	univariate weighting
0.138515	3	univariate weighting
0.008221	3	univariate weighting
0.119089	3	univariate weighting
0.131567	3	univariate weighting
0.00600157	3	univariate weighting
0.129675	3	univariate weighting
0.0139526	3	univariate weighting
0.0175283	3	univariate weighting
0.17146	3	univariate weighting
0.134107	3	univariate weighting
0.129396	3	univariate weighting
0.00295473	3	univariate weighting
0.116533	3	univariate weighting
0.120517	3	univariate weighting
0	3	univariate weighting
0.122541	3	univariate weighting
0.0107107	3	univariate weighting
0.0133327	3	univariate weighting
0.123358	3	univariate weighting
0.131375	3	univariate weighting
0.00380723	3	univariate weighting
0.130885	3	univariate weighting
0.013497	3	univariate weighting
0.0167382	3	univariate weighting
0.125231	3	univariate weighting
0.0122391	3	univariate weighting
0.0169431	3	univariate weighting
0.0272558	3	univariate weighting
0.228637	3	univariate weighting
0.163261	3	univariate weighting
0.0324272	3	univariate weighting
0.0229105	3	univariate weighting
0.137919	3	univariate weighting
0.158028	3	univariate weighting
0.0305411	3	univariate weighting
0.0286968	3	univariate weighting
0.147597	3	univariate weighting
0.0322106	3	univariate weighting
0.0360466	3	univariate weighting
0.141495	3	univariate weighting
0.0084419	3	univariate weighting
0.0932782	3	univariate weighting
0.0789936	3	univariate weighting
0.139175	3	univariate weighting
0.0295863	3	univariate weighting
0.0172364	3	univariate weighting
0.12857	3	univariate weighting
0.0249378	3	univariate weighting
0.0209979	3	univariate weighting
0.122541	3	univariate weighting
0	3	univariate weighting
0.0811469	3	univariate weighting
0.0672916	3	univariate weighting
0.0283925	3	univariate weighting
0.0292696	3	univariate weighting
0.1317	3	univariate weighting
0.00561283	3	univariate weighting
0.0871173	3	univariate weighting
0.0731811	3	univariate weighting
0.00997063	3	univariate weighting
0.0849975	3	univariate weighting
0.0732046	3	univariate weighting
0.0504689	3	univariate weighting
0.252096	3	univariate weighting
0.190148	3	univariate weighting
0.0823867	3	univariate weighting
0.106252	3	univariate weighting
0.0134526	3	univariate weighting
0.182142	3	univariate weighting
0.081582	3	univariate weighting
0.113978	3	univariate weighting
0.0173009	3	univariate weighting
0.0810642	3	univariate weighting
0.115775	3	univariate weighting
0.0185881	3	univariate weighting
0.0873714	3	univariate weighting
0.00402387	3	univariate weighting
0.0150601	3	univariate weighting
0.179034	3	univariate weighting
0.0860161	3	univariate weighting
0.104993	3	univariate weighting
0.0102274	3	univariate weighting
0.0797391	3	univariate weighting
0.104046	3	univariate weighting
0.0107107	3	univariate weighting
0.0811469	3	univariate weighting
0	3	univariate weighting
0.00995335	3	univariate weighting
0.0841526	3	univariate weighting
0.113782	3	univariate weighting
0.0148631	3	univariate weighting
0.087945	3	univariate weighting
0.0025974	3	univariate weighting
0.0132745	3	univariate weighting
0.0890745	3	univariate weighting
0.00477625	3	univariate weighting
0.0164231	3	univariate weighting
0.0112681	3	univariate weighting
0.245694	3	univariate weighting
0.174665	3	univariate weighting
0.0956016	3	univariate weighting
0.071186	3	univariate weighting
0.0181643	3	univariate weighting
0.158747	3	univariate weighting
0.0926072	3	univariate weighting
0.0749792	3	univariate weighting
0.0209417	3	univariate weighting
0.0860036	3	univariate weighting
0.0762565	3	univariate weighting
0.0196296	3	univariate weighting
0.0704752	3	univariate weighting
0.0128722	3	univariate weighting
0.00347191	3	univariate weighting
0.166986	3	univariate weighting
0.0998011	3	univariate weighting
0.0721131	3	univariate weighting
0.0154137	3	univariate weighting
0.0877862	3	univariate weighting
0.0700503	3	univariate weighting
0.0133327	3	univariate weighting
0.0672916	3	univariate weighting
0.00995335	3	univariate weighting
0	3	univariate weighting
0.0899434	3	univariate weighting
0.0764328	3	univariate weighting
0.0164081	3	univariate weighting
0.0721267	3	univariate weighting
0.011756	3	univariate weighting
0.00224419	3	univariate weighting
0.0715246	3	univariate weighting
0.0117064	3	univariate weighting
0.00406725	3	univariate weighting
0.00665753	3	univariate weighting
0.264824	3	univariate weighting
0.16838	3	univariate weighting
0.0418041	3	univariate weighting
0.0783503	3	univariate weighting
0.148428	3	univariate weighting
0.122046	3	univariate weighting
0.0204323	3	univariate weighting
0.0703712	3	univariate weighting
0.149073	3	univariate weighting
0.0092199	3	univariate weighting
0.0627113	3	univariate weighting
0.136441	3	univariate weighting
0.0315164	3	univariate weighting
0.0916246	3	univariate weighting
0.0979379	3	univariate weighting
0.131924	3	univariate weighting
0.0318128	3	univariate weighting
0.0651272	3	univariate weighting
0.135824	3	univariate weighting
0.0148475	3	univariate weighting
0.0548897	3	univariate weighting
0.123358	3	univariate weighting
0.0283925	3	univariate weighting
0.0841526	3	univariate weighting
0.0899434	3	univariate weighting
0	3	univariate weighting
0.0497177	3	univariate weighting
0.123731	3	univariate weighting
0.0241924	3	univariate weighting
0.0829719	3	univariate weighting
0.0895226	3	univariate weighting
0.0200001	3	univariate weighting
0.0759214	3	univariate weighting
0.0842122	3	univariate weighting
0.0618328	3	univariate weighting
0.266412	3	univariate weighting
0.158297	3	univariate weighting
0.100178	3	univariate weighting
0.0273905	3	univariate weighting
0.156736	3	univariate weighting
0.10075	3	univariate weighting
0.0772263	3	univariate weighting
0.0130682	3	univariate weighting
0.155227	3	univariate weighting
0.0549555	3	univariate weighting
0.0062161	3	univariate weighting
0.139602	3	univariate weighting
0.0259095	3	univariate weighting
0.117904	3	univariate weighting
0.0800286	3	univariate weighting
0.134105	3	univariate weighting
0.0937561	3	univariate weighting
0.0211311	3	univariate weighting
0.146938	3	univariate weighting
0.0665574	3	univariate weighting
0.0103847	3	univariate weighting
0.131375	3	univariate weighting
0.0292696	3	univariate weighting
0.113782	3	univariate weighting
0.0764328	3	univariate weighting
0.0497177	3	univariate weighting
0	3	univariate weighting
0.129706	3	univariate weighting
0.0223465	3	univariate weighting
0.111267	3	univariate weighting
0.0740692	3	univariate weighting
0.0154664	3	univariate weighting
0.101104	3	univariate weighting
0.0674379	3	univariate weighting
0.0653617	3	univariate weighting
0.29276	3	univariate weighting
0.206658	3	univariate weighting
0.148621	3	univariate weighting
0.142397	3	univariate weighting
0.0094487	3	univariate weighting
0.166165	3	univariate weighting
0.135135	3	univariate weighting
0.138176	3	univariate weighting
0.00491161	3	univariate weighting
0.119751	3	univariate weighting
0.130092	3	univariate weighting
0.00219688	3	univariate weighting
0.129987	3	univariate weighting
0.011866	3	univariate weighting
0.0148117	3	univariate weighting
0.198865	3	univariate weighting
0.151717	3	univariate weighting
0.141948	3	univariate weighting
0.00754206	3	univariate weighting
0.131594	3	univariate weighting
0.131161	3	univariate weighting
0.00380723	3	univariate weighting
0.1317	3	univariate weighting
0.0148631	3	univariate weighting
0.0164081	3	univariate weighting
0.123731	3	univariate weighting
0.129706	3	univariate weighting
0	3	univariate weighting
0.131005	3	univariate weighting
0.0113711	3	univariate weighting
0.0139818	3	univariate weighting
0.124613	3	univariate weighting
0.00969014	3	univariate weighting
0.0138089	3	univariate weighting
0.0252904	3	univariate weighting
0.273652	3	univariate weighting
0.198875	3	univariate weighting
0.0508516	3	univariate weighting
0.0342859	3	univariate weighting
0.147847	3	univariate weighting
0.155578	3	univariate weighting
0.0284883	3	univariate weighting
0.0231702	3	univariate weighting
0.147988	3	univariate weighting
0.0287495	3	univariate weighting
0.0296774	3	univariate weighting
0.141132	3	univariate weighting
0.00326696	3	univariate weighting
0.0928506	3	univariate weighting
0.0770829	3	univariate weighting
0.170455	3	univariate weighting
0.0462102	3	univariate weighting
0.0274089	3	univariate weighting
0.137981	3	univariate weighting
0.03892	3	univariate weighting
0.0293045	3	univariate weighting
0.130885	3	univariate weighting
0.00561283	3	univariate weighting
0.087945	3	univariate weighting
0.0721267	3	univariate weighting
0.0241924	3	univariate weighting
0.0223465	3	univariate weighting
0.131005	3	univariate weighting
0	3	univariate weighting
0.0863915	3	univariate weighting
0.0710017	3	univariate weighting
0.00384425	3	univariate weighting
0.0837243	3	univariate weighting
0.0705612	3	univariate weighting
0.0479942	3	univariate weighting
0.283105	3	univariate weighting
0.214843	3	univariate weighting
0.0963084	3	univariate weighting
0.116009	3	univariate weighting
0.0169831	3	univariate weighting
0.181068	3	univariate weighting
0.0817384	3	univariate weighting
0.112401	3	univariate weighting
0.014187	3	univariate weighting
0.080166	3	univariate weighting
0.113473	3	univariate weighting
0.0151449	3	univariate weighting
0.0860012	3	univariate weighting
0.00149063	3	univariate weighting
0.0121033	3	univariate weighting
0.201186	3	univariate weighting
0.0989174	3	univariate weighting
0.114085	3	univariate weighting
0.0135814	3	univariate weighting
0.0907745	3	univariate weighting
0.111745	3	univariate weighting
0.013497	3	univariate weighting
0.0871173	3	univariate weighting
0.0025974	3	univariate weighting
0.011756	3	univariate weighting
0.0829719	3	univariate weighting
0.111267	3	univariate weighting
0.0113711	3	univariate weighting
0.0863915	3	univariate weighting
0	3	univariate weighting
0.0102543	3	univariate weighting
0.0870724	3	univariate weighting
0.00190896	3	univariate weighting
0.0131621	3	univariate weighting
0.00863678	3	univariate weighting
0.274914	3	univariate weighting
0.197907	3	univariate weighting
0.10931	3	univariate weighting
0.080267	3	univariate weighting
0.0223096	3	univariate weighting
0.157977	3	univariate weighting
0.0935303	3	univariate weighting
0.0734735	3	univariate weighting
0.0189187	3	univariate weighting
0.0858432	3	univariate weighting
0.0740623	3	univariate weighting
0.0172458	3	univariate weighting
0.0695082	3	univariate weighting
0.0114299	3	univariate weighting
0.00128122	3	univariate weighting
0.187911	3	univariate weighting
0.112563	3	univariate weighting
0.0806054	3	univariate weighting
0.0193977	3	univariate weighting
0.0987253	3	univariate weighting
0.077228	3	univariate weighting
0.0167382	3	univariate weighting
0.0731811	3	univariate weighting
0.0132745	3	univariate weighting
0.00224419	3	univariate weighting
0.0895226	3	univariate weighting
0.0740692	3	univariate weighting
0.0139818	3	univariate weighting
0.0710017	3	univariate weighting
0.0102543	3	univariate weighting
0	3	univariate weighting
0.0699521	3	univariate weighting
0.00990915	3	univariate weighting
0.0015703	3	univariate weighting
0.00485347	3	univariate weighting
0.289311	3	univariate weighting
0.185213	3	univariate weighting
0.0597136	3	univariate weighting
0.0377893	3	univariate weighting
0.147538	3	univariate weighting
0.136938	3	univariate weighting
0.0367398	3	univariate weighting
0.0258543	3	univariate weighting
0.147048	3	univariate weighting
0.022291	3	univariate weighting
0.0209111	3	univariate weighting
0.133614	3	univariate weighting
0.00601354	3	univariate weighting
0.0927033	3	univariate weighting
0.0752511	3	univariate weighting
0.161584	3	univariate weighting
0.0566595	3	univariate weighting
0.0324227	3	univariate weighting
0.138696	3	univariate weighting
0.0360395	3	univariate weighting
0.0235907	3	univariate weighting
0.125231	3	univariate weighting
0.00997063	3	univariate weighting
0.0890745	3	univariate weighting
0.0715246	3	univariate weighting
0.0200001	3	univariate weighting
0.0154664	3	univariate weighting
0.124613	3	univariate weighting
0.00384425	3	univariate weighting
0.0870724	3	univariate weighting
0.0699521	3	univariate weighting
0	3	univariate weighting
0.079192	3	univariate weighting
0.0647503	3	univariate weighting
0.0475932	3	univariate weighting
0.292243	3	univariate weighting
0.203191	3	univariate weighting
0.0988329	3	univariate weighting
0.113301	3	univariate weighting
0.0199785	3	univariate weighting
0.165534	3	univariate weighting
0.0835155	3	univariate weighting
0.108821	3	univariate weighting
0.0168599	3	univariate weighting
0.0717783	3	univariate weighting
0.102167	3	univariate weighting
0.0129148	3	univariate weighting
0.0826849	3	univariate weighting
0.00300329	3	univariate weighting
0.011367	3	univariate weighting
0.192328	3	univariate weighting
0.102314	3	univariate weighting
0.112268	3	univariate weighting
0.0170508	3	univariate weighting
0.084912	3	univariate weighting
0.102647	3	univariate weighting
0.0122391	3	univariate weighting
0.0849975	3	univariate weighting
0.00477625	3	univariate weighting
0.0117064	3	univariate weighting
0.0759214	3	univariate weighting
0.101104	3	univariate weighting
0.00969014	3	univariate weighting
0.0837243	3	univariate weighting
0.00190896	3	univariate weighting
0.00990915	3	univariate weighting
0.079192	3	univariate weighting
0	3	univariate weighting
0.00937061	3	univariate weighting
0.00789153	3	univariate weighting
0.284805	3	univariate weighting
0.188988	3	univariate weighting
0.112625	3	univariate weighting
0.0804963	3	univariate weighting
0.0263613	3	univariate weighting
0.145699	3	univariate weighting
0.0961959	3	univariate weighting
0.0730015	3	univariate weighting
0.0226842	3	univariate weighting
0.0793375	3	univariate weighting
0.0664541	3	univariate weighting
0.0165792	3	univariate weighting
0.0685116	3	univariate weighting
0.013982	3	univariate weighting
0.00250899	3	univariate weighting
0.18146	3	univariate weighting
0.116649	3	univariate weighting
0.0815756	3	univariate weighting
0.0238736	3	univariate weighting
0.0944718	3	univariate weighting
0.071498	3	univariate weighting
0.0169431	3	univariate weighting
0.0732046	3	univariate weighting
0.0164231	3	univariate weighting
0.00406725	3	univariate weighting
0.0842122	3	univariate weighting
0.0674379	3	univariate weighting
0.0138089	3	univariate weighting
0.0705612	3	univariate weighting
0.0131621	3	univariate weighting
0.0015703	3	univariate weighting
0.0647503	3	univariate weighting
0.00937061	3	univariate weighting
0	3	univariate weighting
0.00583517	3	univariate weighting
0.281875	3	univariate weighting
0.20143	3	univariate weighting
0.0808951	3	univariate weighting
0.0723004	3	univariate weighting
0.0345064	3	univariate weighting
0.163633	3	univariate weighting
0.0639479	3	univariate weighting
0.0656309	3	univariate weighting
0.0320198	3	univariate weighting
0.0580121	3	univariate weighting
0.0659763	3	univariate weighting
0.0291953	3	univariate weighting
0.0465793	3	univariate weighting
0.0101838	3	univariate weighting
0.00656545	3	univariate weighting
0.189335	3	univariate weighting
0.0843908	3	univariate weighting
0.072023	3	univariate weighting
0.0309457	3	univariate weighting
0.0718101	3	univariate weighting
0.068408	3	univariate weighting
0.0272558	3	univariate weighting
0.0504689	3	univariate weighting
0.0112681	3	univariate weighting
0.00665753	3	univariate weighting
0.0618328	3	univariate weighting
0.0653617	3	univariate weighting
0.0252904	3	univariate weighting
0.0479942	3	univariate weighting
0.00863678	3	univariate weighting
0.00485347	3	univariate weighting
0.0475932	3	univariate weighting
0.00789153	3	univariate weighting
0.00583517	3	univariate weighting
0	3	univariate weighting
0	4	univariate weighting
0.0948209	4	univariate weighting
0.0884625	4	univariate weighting
0.162912	4	univariate weighting
0.0812512	4	univariate weighting
0.0830966	4	univariate weighting
0.153863	4	univariate weighting
0.128552	4	univariate weighting
0.163792	4	univariate weighting
0.150713	4	univariate weighting
0.117542	4	univariate weighting
0.118299	4	univariate weighting
0.178217	4	univariate weighting
0.156132	4	univariate weighting
0.183609	4	univariate weighting
0.169487	4	univariate weighting
0.149908	4	univariate weighting
0.176756	4	univariate weighting
0.164859	4	univariate weighting
0.174617	4	univariate weighting
0.0891613	4	univariate weighting
0.0867322	4	univariate weighting
0.150995	4	univariate weighting
0.13103	4	univariate weighting
0.162224	4	univariate weighting
0.149116	4	univariate weighting
0.124925	4	univariate weighting
0.15569	4	univariate weighting
0.144738	4	univariate weighting
0.157688	4	univariate weighting
0.151389	4	univariate weighting
0.174721	4	univariate weighting
0.162845	4	univariate weighting
0.173322	4	univariate weighting
0.169291	4	univariate weighting
0.0948209	4	univariate weighting
0	4	univariate weighting
0.0508872	4	univariate weighting
0.119901	4	univariate weighting
0.0108253	4	univariate weighting
0.0622309	4	univariate weighting
0.121343	4	univariate weighting
0.0273094	4	univariate weighting
0.0785202	4	univariate weighting
0.0898739	4	univariate weighting
0.0284912	4	univariate weighting
0.0838686	4	univariate weighting
0.137765	4	univariate weighting
0.0427085	4	univariate weighting
0.0906738	4	univariate weighting
0.101914	4	univariate weighting
0.0527575	4	univariate weighting
0.0941967	4	univariate weighting
0.106154	4	univariate weighting
0.0776148	4	univariate weighting
0.0153205	4	univariate weighting
0.0613246	4	univariate weighting
0.115963	4	univariate weighting
0.0283116	4	univariate weighting
0.0755978	4	univariate weighting
0.0866732	4	univariate weighting
0.0369878	4	univariate weighting
0.0788329	4	univariate weighting
0.0906965	4	univariate weighting
0.0657302	4	univariate weighting
0.0526917	4	univariate weighting
0.0907747	4	univariate weighting
0.10253	4	univariate weighting
0.0753668	4	univariate weighting
0.0795559	4	univariate weighting
0.0884625	4	univariate weighting
0.0508872	4	univariate weighting
0	4	univariate weighting
0.124096	4	univariate weighting
0.0477916	4	univariate weighting
0.00703704	4	univariate weighting
0.120161	4	univariate weighting
0.0170922	4	univariate weighting
0.0989664	4	univariate weighting
0.0675258	4	univariate weighting
0.057939	4	univariate weighting
0.0192104	4	univariate weighting
0.131945	4	univariate weighting
0.0265302	4	univariate weighting
0.107595	4	univariate weighting
0.0756173	4	univariate weighting
0.0316075	4	univariate weighting
0.106286	4	univariate weighting
0.076904	4	univariate weighting
0.0691372	4	univariate weighting
0.0538176	4	univariate weighting
0.010404	4	univariate weighting
0.116404	4	univariate weighting
0.0202712	4	univariate weighting
0.0970942	4	univariate weighting
0.0658682	4	univariate weighting
0.023775	4	univariate weighting
0.0955043	4	univariate weighting
0.0668237	4	univariate weighting
0.0614705	4	univariate weighting
0.0338963	4	univariate weighting
0.10401	4	univariate weighting
0.0748699	4	univariate weighting
0.0680497	4	univariate weighting
0.0692438	4	univariate weighting
0.162912	4	univariate weighting
0.119901	4	univariate weighting
0.124096	4	univariate weighting
0	4	univariate weighting
0.114681	4	univariate weighting
0.124296	4	univariate weighting
0.00279402	4	univariate weighting
0.120364	4	univariate weighting
0.00992107	4	univariate weighting
0.0146832	4	univariate weighting
0.121846	4	univariate weighting
0.135371	4	univariate weighting
0.00711867	4	univariate weighting
0.128847	4	univariate weighting
0.013112	4	univariate weighting
0.0184878	4	univariate weighting
0.129906	4	univariate weighting
0.0164954	4	univariate weighting
0.0228337	4	univariate weighting
0.0299941	4	univariate weighting
0.124473	4	univariate weighting
0.129517	4	univariate weighting
0.00425506	4	univariate weighting
0.125221	4	univariate weighting
0.0121452	4	univariate weighting
0.0163381	4	univariate weighting
0.125098	4	univariate weighting
0.0147628	4	univariate weighting
0.0200291	4	univariate weighting
0.0281888	4	univariate weighting
0.134173	4	univariate weighting
0.0183456	4	univariate weighting
0.0241503	4	univariate weighting
0.0316762	4	univariate weighting
0.0348724	4	univariate weighting
0.0812512	4	univariate weighting
0.0108253	4	univariate weighting
0.0477916	4	univariate weighting
0.114681	4	univariate weighting
0	4	univariate weighting
0.0420255	4	univariate weighting
0.105524	4	univariate weighting
0.0228511	4	univariate weighting
0.0726739	4	univariate weighting
0.0789286	4	univariate weighting
0.0132256	4	univariate weighting
0.0597244	4	univariate weighting
0.119622	4	univariate weighting
0.0358183	4	univariate weighting
0.0831057	4	univariate weighting
0.0892893	4	univariate weighting
0.0335537	4	univariate weighting
0.0780043	4	univariate weighting
0.0857367	4	univariate weighting
0.0657645	4	univariate weighting
0.00671093	4	univariate weighting
0.0432266	4	univariate weighting
0.101432	4	univariate weighting
0.0250724	4	univariate weighting
0.0706838	4	univariate weighting
0.0766495	4	univariate weighting
0.0218767	4	univariate weighting
0.0654946	4	univariate weighting
0.0730279	4	univariate weighting
0.056045	4	univariate weighting
0.0350354	4	univariate weighting
0.0756492	4	univariate weighting
0.0831413	4	univariate weighting
0.0643149	4	univariate weighting
0.0619785	4	univariate weighting
0.0830966	4	univariate weighting
0.0622309	4	univariate weighting
0.00703704	4	univariate weighting
0.124296	4	univariate weighting
0.0420255	4	univariate weighting
0	4	univariate weighting
0.111919	4	univariate weighting
0.0200928	4	univariate weighting
0.0977911	4	univariate weighting
0.0652539	4	univariate weighting
0.0488192	4	univariate weighting
0.00937515	4	univariate weighting
0.121947	4	univariate weighting
0.0277926	4	univariate weighting
0.105122	4	univariate weighting
0.07212	4	univariate weighting
0.0228782	4	univariate weighting
0.0969624	4	univariate weighting
0.0670969	4	univariate weighting
0.0651752	4	univariate weighting
0.0497652	4	univariate weighting
0.00482239	4	univariate weighting
0.109158	4	univariate weighting
0.0241251	4	univariate weighting
0.0966429	4	univariate weighting
0.0642767	4	univariate weighting
0.0180305	4	univariate weighting
0.0883695	4	univariate weighting
0.0590551	4	univariate weighting
0.0591152	4	univariate weighting
0.0262901	4	univariate weighting
0.0955196	4	univariate weighting
0.0658323	4	univariate weighting
0.0646865	4	univariate weighting
0.0606316	4	univariate weighting
0.153863	4	univariate weighting
0.121343	4	univariate weighting
0.120161	4	univariate weighting
0.00279402	4	univariate weighting
0.105524	4	univariate weighting
0.111919	4	univariate weighting
0	4	univariate weighting
0.114894	4	univariate weighting
0.0103152	4	univariate weighting
0.0126768	4	univariate weighting
0.110775	4	univariate weighting
0.121338	4	univariate weighting
0.00358263	4	univariate weighting
0.122374	4	univariate weighting
0.0129597	4	univariate weighting
0.0159264	4	univariate weighting
0.11739	4	univariate weighting
0.0118447	4	univariate weighting
0.0161992	4	univariate weighting
0.0263862	4	univariate weighting
0.116317	4	univariate weighting
0.118044	4	univariate weighting
0.00189267	4	univariate weighting
0.120274	4	univariate weighting
0.012848	4	univariate weighting
0.0146445	4	univariate weighting
0.114332	4	univariate weighting
0.0110927	4	univariate weighting
0.0143585	4	univariate weighting
0.0253362	4	univariate weighting
0.122331	4	univariate weighting
0.0140692	4	univariate weighting
0.0178814	4	univariate weighting
0.0283506	4	univariate weighting
0.0281803	4	univariate weighting
0.128552	4	univariate weighting
0.0273094	4	univariate weighting
0.0170922	4	univariate weighting
0.120364	4	univariate weighting
0.0228511	4	univariate weighting
0.0200928	4	univariate weighting
0.114894	4	univariate weighting
0	4	univariate weighting
0.0763883	4	univariate weighting
0.0627726	4	univariate weighting
0.0257456	4	univariate weighting
0.0275804	4	univariate weighting
0.123594	4	univariate weighting
0.00521814	4	univariate weighting
0.0821352	4	univariate weighting
0.0684575	4	univariate weighting
0.0093791	4	univariate weighting
0.0803038	4	univariate weighting
0.0686525	4	univariate weighting
0.0475599	4	univariate weighting
0.0285031	4	univariate weighting
0.0219052	4	univariate weighting
0.110658	4	univariate weighting
0.0027111	4	univariate weighting
0.0743377	4	univariate weighting
0.0607044	4	univariate weighting
0.00514918	4	univariate weighting
0.0721461	4	univariate weighting
0.0605389	4	univariate weighting
0.041913	4	univariate weighting
0.0113518	4	univariate weighting
0.0779049	4	univariate weighting
0.0662676	4	univariate weighting
0.0463078	4	univariate weighting
0.0470057	4	univariate weighting
[truncated: 4,865 more rows]

## Sheet: fig2f
Network distance for fig2f
sample dissimilarity as x-axis and distance as y-axis for the line plot in fig2f
Detailed instructions to replot the figure can be accessed from Figure2.Rmd at https://doi.org/10.5281/zenodo.5913041
source data: data.zip	script: Figure2.Rmd
net1	net2	distance	sample dissimilarity	type
crc1	group2	0.254719	1	univariate weighting
crc1	group3	0.299742	44	univariate weighting
crc1	group4	0.447666	228	univariate weighting
crc1	group5	0.479137	317	univariate weighting
crc1	group6	0.51751	630	univariate weighting
crc1	group7	0.226652	13	univariate weighting
crc1	group8	0.248064	56	univariate weighting
crc1	group9	0.383507	240	univariate weighting
crc1	group10	0.412529	329	univariate weighting
crc1	group11	0.465365	642	univariate weighting
crc1	group12	0.589993	57	univariate weighting
crc1	group13	0.590376	241	univariate weighting
crc1	group14	0.597204	330	univariate weighting
crc1	group15	0.587602	643	univariate weighting
crc1	group16	0.591301	284	univariate weighting
crc1	group17	0.599879	373	univariate weighting
crc1	group18	0.590649	686	univariate weighting
crc1	group19	0.592002	557	univariate weighting
crc1	group20	0.580953	870	univariate weighting
crc1	group21	0.586328	959	univariate weighting
crc2	group3	0.125952	43	univariate weighting
crc2	group4	0.318102	227	univariate weighting
crc2	group5	0.339023	316	univariate weighting
crc2	group6	0.384914	629	univariate weighting
crc2	group7	0.539431	12	univariate weighting
crc2	group8	0.567136	55	univariate weighting
crc2	group9	0.516205	239	univariate weighting
crc2	group10	0.498502	328	univariate weighting
crc2	group11	0.475237	641	univariate weighting
crc2	group12	0.40753	56	univariate weighting
crc2	group13	0.462387	240	univariate weighting
crc2	group14	0.458543	329	univariate weighting
crc2	group15	0.456009	642	univariate weighting
crc2	group16	0.492129	283	univariate weighting
crc2	group17	0.487001	372	univariate weighting
crc2	group18	0.474788	685	univariate weighting
crc2	group19	0.48513	556	univariate weighting
crc2	group20	0.468414	869	univariate weighting
crc2	group21	0.469048	958	univariate weighting
crc3	group4	0.212944	184	univariate weighting
crc3	group5	0.202972	273	univariate weighting
crc3	group6	0.224198	586	univariate weighting
crc3	group7	0.563062	31	univariate weighting
crc3	group8	0.39992	12	univariate weighting
crc3	group9	0.392852	196	univariate weighting
crc3	group10	0.349097	285	univariate weighting
crc3	group11	0.307065	598	univariate weighting
crc3	group12	0.251406	13	univariate weighting
crc3	group13	0.354282	197	univariate weighting
crc3	group14	0.321432	286	univariate weighting
crc3	group15	0.296008	599	univariate weighting
crc3	group16	0.303058	240	univariate weighting
crc3	group17	0.285947	329	univariate weighting
crc3	group18	0.277629	642	univariate weighting
crc3	group19	0.319204	513	univariate weighting
crc3	group20	0.291883	826	univariate weighting
crc3	group21	0.28641	915	univariate weighting
crc4	group5	0.127598	89	univariate weighting
crc4	group6	0.163653	402	univariate weighting
crc4	group7	0.482803	215	univariate weighting
crc4	group8	0.383393	172	univariate weighting
crc4	group9	0.107599	12	univariate weighting
crc4	group10	0.202859	101	univariate weighting
crc4	group11	0.202951	414	univariate weighting
crc4	group12	0.23315	171	univariate weighting
crc4	group13	0.0443208	13	univariate weighting
crc4	group14	0.16729	102	univariate weighting
crc4	group15	0.190129	415	univariate weighting
crc4	group16	0.0443915	56	univariate weighting
crc4	group17	0.163278	145	univariate weighting
crc4	group18	0.188285	458	univariate weighting
crc4	group19	0.0753371	329	univariate weighting
crc4	group20	0.109531	642	univariate weighting
crc4	group21	0.160446	731	univariate weighting
crc5	group6	0.121627	313	univariate weighting
crc5	group7	0.483418	304	univariate weighting
crc5	group8	0.362555	261	univariate weighting
crc5	group9	0.218816	77	univariate weighting
crc5	group10	0.0799755	12	univariate weighting
crc5	group11	0.160175	325	univariate weighting
crc5	group12	0.186211	260	univariate weighting
crc5	group13	0.157554	76	univariate weighting
crc5	group14	0.0295766	13	univariate weighting
crc5	group15	0.141978	326	univariate weighting
crc5	group16	0.137473	33	univariate weighting
crc5	group17	0.0287982	56	univariate weighting
crc5	group18	0.137606	369	univariate weighting
crc5	group19	0.0520834	240	univariate weighting
crc5	group20	0.118286	553	univariate weighting
crc5	group21	0.0729676	642	univariate weighting
crc6	group7	0.46683	617	univariate weighting
crc6	group8	0.336627	574	univariate weighting
crc6	group9	0.231155	390	univariate weighting
crc6	group10	0.176204	301	univariate weighting
crc6	group11	0.0327414	12	univariate weighting
crc6	group12	0.148998	573	univariate weighting
crc6	group13	0.170122	389	univariate weighting
crc6	group14	0.131197	300	univariate weighting
crc6	group15	0.0100839	13	univariate weighting
crc6	group16	0.142697	346	univariate weighting
crc6	group17	0.116711	257	univariate weighting
crc6	group18	0.00964276	56	univariate weighting
crc6	group19	0.12698	73	univariate weighting
crc6	group20	0.0245218	240	univariate weighting
crc6	group21	0.0239266	329	univariate weighting
crc7	group8	0.0860931	43	univariate weighting
crc7	group9	0.228797	227	univariate weighting
crc7	group10	0.259277	316	univariate weighting
crc7	group11	0.320205	629	univariate weighting
crc7	group12	0.385011	44	univariate weighting
crc7	group13	0.431344	228	univariate weighting
crc7	group14	0.443639	317	univariate weighting
crc7	group15	0.445552	630	univariate weighting
crc7	group16	0.465382	271	univariate weighting
crc7	group17	0.474388	360	univariate weighting
crc7	group18	0.465519	673	univariate weighting
crc7	group19	0.46477	544	univariate weighting
crc7	group20	0.452851	857	univariate weighting
crc7	group21	0.458862	946	univariate weighting
crc8	group9	0.160783	184	univariate weighting
crc8	group10	0.165147	273	univariate weighting
crc8	group11	0.205387	586	univariate weighting
crc8	group12	0.275715	1	univariate weighting
crc8	group13	0.362212	185	univariate weighting
crc8	group14	0.348385	274	univariate weighting
crc8	group15	0.331198	587	univariate weighting
crc8	group16	0.327522	228	univariate weighting
crc8	group17	0.324862	317	univariate weighting
crc8	group18	0.319547	630	univariate weighting
crc8	group19	0.345608	501	univariate weighting
crc8	group20	0.325026	814	univariate weighting
crc8	group21	0.32521	903	univariate weighting
crc9	group10	0.109675	89	univariate weighting
crc9	group11	0.153583	402	univariate weighting
crc9	group12	0.253893	183	univariate weighting
crc9	group13	0.0820894	1	univariate weighting
crc9	group14	0.201426	90	univariate weighting
crc9	group15	0.224281	403	univariate weighting
crc9	group16	0.0863879	44	univariate weighting
crc9	group17	0.200923	133	univariate weighting
crc9	group18	0.224501	446	univariate weighting
crc9	group19	0.117122	317	univariate weighting
crc9	group20	0.149462	630	univariate weighting
crc9	group21	0.198388	719	univariate weighting
crc10	group11	0.113191	313	univariate weighting
crc10	group12	0.202261	272	univariate weighting
crc10	group13	0.175809	88	univariate weighting
crc10	group14	0.0628226	1	univariate weighting
crc10	group15	0.169285	314	univariate weighting
crc10	group16	0.160695	45	univariate weighting
crc10	group17	0.0647678	44	univariate weighting
crc10	group18	0.166821	357	univariate weighting
crc10	group19	0.0833564	228	univariate weighting
crc10	group20	0.146055	541	univariate weighting
crc10	group21	0.105992	630	univariate weighting
crc11	group12	0.155578	585	univariate weighting
crc11	group13	0.176085	401	univariate weighting
crc11	group14	0.142472	312	univariate weighting
crc11	group15	0.0268454	1	univariate weighting
crc11	group16	0.151919	358	univariate weighting
crc11	group17	0.130194	269	univariate weighting
crc11	group18	0.0274319	44	univariate weighting
crc11	group19	0.138149	85	univariate weighting
crc11	group20	0.0400483	228	univariate weighting
crc11	group21	0.0408164	317	univariate weighting
crc12	group13	0.16628	184	univariate weighting
crc12	group14	0.135266	273	univariate weighting
crc12	group15	0.122682	586	univariate weighting
crc12	group16	0.148079	227	univariate weighting
crc12	group17	0.12841	316	univariate weighting
crc12	group18	0.121697	629	univariate weighting
crc12	group19	0.164364	500	univariate weighting
crc12	group20	0.135373	813	univariate weighting
crc12	group21	0.129224	902	univariate weighting
crc13	group14	0.124888	89	univariate weighting
crc13	group15	0.154453	402	univariate weighting
crc13	group16	0.0166625	43	univariate weighting
crc13	group17	0.134866	132	univariate weighting
crc13	group18	0.160976	445	univariate weighting
crc13	group19	0.0468948	316	univariate weighting
crc13	group20	0.0816596	629	univariate weighting
crc13	group21	0.132358	718	univariate weighting
crc14	group15	0.11707	313	univariate weighting
crc14	group16	0.118708	46	univariate weighting
crc14	group17	0.0108107	43	univariate weighting
crc14	group18	0.119673	356	univariate weighting
crc14	group19	0.0335977	227	univariate weighting
crc14	group20	0.0998051	540	univariate weighting
crc14	group21	0.0548644	629	univariate weighting
crc15	group16	0.135488	359	univariate weighting
crc15	group17	0.109645	270	univariate weighting
crc15	group18	0.00374941	43	univariate weighting
crc15	group19	0.119685	86	univariate weighting
crc15	group20	0.0181655	227	univariate weighting
crc15	group21	0.0175901	316	univariate weighting
crc16	group17	0.102832	89	univariate weighting
crc16	group18	0.127007	402	univariate weighting
crc16	group19	0.0361294	273	univariate weighting
crc16	group20	0.0623311	586	univariate weighting
crc16	group21	0.106307	675	univariate weighting
crc17	group18	0.100067	313	univariate weighting
crc17	group19	0.0318688	184	univariate weighting
crc17	group20	0.0880096	497	univariate weighting
crc17	group21	0.0449953	586	univariate weighting
crc18	group19	0.116125	129	univariate weighting
crc18	group20	0.0173234	184	univariate weighting
crc18	group21	0.0156442	273	univariate weighting
crc19	group20	0.0630671	313	univariate weighting
crc19	group21	0.0616308	402	univariate weighting
crc20	group21	0.018743	89	univariate weighting
crc1	group2	0.137953	1	unweighted
crc1	group3	0.137934	44	unweighted
crc1	group4	0.13495	228	unweighted
crc1	group5	0.135958	317	unweighted
crc1	group6	0.133632	630	unweighted
crc1	group7	0.33943	13	unweighted
crc1	group8	0.322107	56	unweighted
crc1	group9	0.322638	240	unweighted
crc1	group10	0.319357	329	unweighted
crc1	group11	0.31497	642	unweighted
crc1	group12	0.587904	57	unweighted
crc1	group13	0.582171	241	unweighted
crc1	group14	0.585644	330	unweighted
crc1	group15	0.580493	643	unweighted
crc1	group16	0.586273	284	unweighted
crc1	group17	0.593453	373	unweighted
crc1	group18	0.588648	686	unweighted
crc1	group19	0.590252	557	unweighted
crc1	group20	0.577905	870	unweighted
crc1	group21	0.583606	959	unweighted
crc2	group3	0.037316	43	unweighted
crc2	group4	0.037167	227	unweighted
crc2	group5	0.0343972	316	unweighted
crc2	group6	0.032015	629	unweighted
crc2	group7	0.570505	12	unweighted
crc2	group8	0.619669	55	unweighted
crc2	group9	0.619092	239	unweighted
crc2	group10	0.617111	328	unweighted
crc2	group11	0.615313	641	unweighted
crc2	group12	0.466108	56	unweighted
crc2	group13	0.466312	240	unweighted
crc2	group14	0.461983	329	unweighted
crc2	group15	0.455504	642	unweighted
crc2	group16	0.536228	283	unweighted
crc2	group17	0.536902	372	unweighted
crc2	group18	0.531818	685	unweighted
crc2	group19	0.53939	556	unweighted
crc2	group20	0.525913	869	unweighted
crc2	group21	0.52472	958	unweighted
crc3	group4	0.0210179	184	unweighted
crc3	group5	0.0154123	273	unweighted
crc3	group6	0.0122712	586	unweighted
crc3	group7	0.655655	31	unweighted
crc3	group8	0.614111	12	unweighted
crc3	group9	0.640116	196	unweighted
crc3	group10	0.63503	285	unweighted
crc3	group11	0.632474	598	unweighted
crc3	group12	0.524993	13	unweighted
crc3	group13	0.56045	197	unweighted
crc3	group14	0.553284	286	unweighted
crc3	group15	0.546925	599	unweighted
crc3	group16	0.498246	240	unweighted
crc3	group17	0.493306	329	unweighted
crc3	group18	0.486281	642	unweighted
crc3	group19	0.535381	513	unweighted
crc3	group20	0.520466	826	unweighted
crc3	group21	0.513951	915	unweighted
crc4	group5	0.0134105	89	unweighted
crc4	group6	0.0155656	402	unweighted
crc4	group7	0.646838	215	unweighted
crc4	group8	0.631703	172	unweighted
crc4	group9	0.604517	12	unweighted
crc4	group10	0.62325	101	unweighted
crc4	group11	0.627402	414	unweighted
crc4	group12	0.554871	171	unweighted
crc4	group13	0.517657	13	unweighted
crc4	group14	0.543054	102	unweighted
crc4	group15	0.545905	415	unweighted
crc4	group16	0.491233	56	unweighted
crc4	group17	0.521992	145	unweighted
crc4	group18	0.525395	458	unweighted
crc4	group19	0.486368	329	unweighted
crc4	group20	0.479809	642	unweighted
crc4	group21	0.509302	731	unweighted
crc5	group6	0.0108459	313	unweighted
crc5	group7	0.654088	304	unweighted
crc5	group8	0.635887	261	unweighted
crc5	group9	0.632619	77	unweighted
crc5	group10	0.617503	12	unweighted
crc5	group11	0.632808	325	unweighted
crc5	group12	0.553588	260	unweighted
crc5	group13	0.549093	76	unweighted
crc5	group14	0.528165	13	unweighted
crc5	group15	0.546214	326	unweighted
crc5	group16	0.519989	33	unweighted
crc5	group17	0.500862	56	unweighted
crc5	group18	0.520462	369	unweighted
crc5	group19	0.500613	240	unweighted
crc5	group20	0.510919	553	unweighted
crc5	group21	0.489371	642	unweighted
crc6	group7	0.655426	617	unweighted
crc6	group8	0.636414	574	unweighted
crc6	group9	0.639807	390	unweighted
crc6	group10	0.635893	301	unweighted
crc6	group11	0.623488	12	unweighted
crc6	group12	0.554833	573	unweighted
crc6	group13	0.559414	389	unweighted
crc6	group14	0.553838	300	unweighted
crc6	group15	0.533914	13	unweighted
crc6	group16	0.52981	346	unweighted
crc6	group17	0.527027	257	unweighted
crc6	group18	0.505962	56	unweighted
crc6	group19	0.53586	73	unweighted
crc6	group20	0.506524	240	unweighted
crc6	group21	0.501531	329	unweighted
crc7	group8	0.0566862	43	unweighted
crc7	group9	0.0565404	227	unweighted
crc7	group10	0.052057	316	unweighted
crc7	group11	0.0481595	629	unweighted
crc7	group12	0.300123	44	unweighted
crc7	group13	0.292865	228	unweighted
crc7	group14	0.295267	317	unweighted
crc7	group15	0.289254	630	unweighted
crc7	group16	0.413462	271	unweighted
crc7	group17	0.42345	360	unweighted
crc7	group18	0.419868	673	unweighted
crc7	group19	0.417963	544	unweighted
crc7	group20	0.403635	857	unweighted
crc7	group21	0.411558	946	unweighted
crc8	group9	0.0337334	184	unweighted
crc8	group10	0.0250623	273	unweighted
crc8	group11	0.0200009	586	unweighted
crc8	group12	0.345721	1	unweighted
crc8	group13	0.382909	185	unweighted
crc8	group14	0.381977	274	unweighted
crc8	group15	0.37592	587	unweighted
crc8	group16	0.340873	228	unweighted
crc8	group17	0.344331	317	unweighted
crc8	group18	0.338195	630	unweighted
crc8	group19	0.388861	501	unweighted
crc8	group20	0.372174	814	unweighted
crc8	group21	0.373859	903	unweighted
crc9	group10	0.0214908	89	unweighted
crc9	group11	0.0249535	402	unweighted
crc9	group12	0.38968	183	unweighted
crc9	group13	0.334816	1	unweighted
crc9	group14	0.374966	90	unweighted
crc9	group15	0.380582	403	unweighted
crc9	group16	0.338168	44	unweighted
crc9	group17	0.386619	133	unweighted
crc9	group18	0.393693	446	unweighted
crc9	group19	0.332686	317	unweighted
crc9	group20	0.32669	630	unweighted
crc9	group21	0.373775	719	unweighted
crc10	group11	0.0177227	313	unweighted
crc10	group12	0.381032	272	unweighted
crc10	group13	0.367274	88	unweighted
crc10	group14	0.348792	1	unweighted
crc10	group15	0.373882	314	unweighted
crc10	group16	0.367494	45	unweighted
crc10	group17	0.35287	44	unweighted
crc10	group18	0.380712	357	unweighted
crc10	group19	0.343435	228	unweighted
crc10	group20	0.358916	541	unweighted
crc10	group21	0.341438	630	unweighted
crc11	group12	0.379903	585	unweighted
crc11	group13	0.377693	401	unweighted
crc11	group14	0.378838	312	unweighted
crc11	group15	0.355372	1	unweighted
crc11	group16	0.377398	358	unweighted
crc11	group17	0.383693	269	unweighted
crc11	group18	0.359543	44	unweighted
crc11	group19	0.385828	85	unweighted
crc11	group20	0.350574	228	unweighted
crc11	group21	0.354275	317	unweighted
crc12	group13	0.0629036	184	unweighted
crc12	group14	0.04681	273	unweighted
crc12	group15	0.037554	586	unweighted
crc12	group16	0.121566	227	unweighted
crc12	group17	0.11278	316	unweighted
crc12	group18	0.105191	629	unweighted
crc12	group19	0.184592	500	unweighted
crc12	group20	0.163098	813	unweighted
crc12	group21	0.151596	902	unweighted
crc13	group14	0.0401646	89	unweighted
crc13	group15	0.0468565	402	unweighted
crc13	group16	0.118881	43	unweighted
crc13	group17	0.171659	132	unweighted
crc13	group18	0.182087	445	unweighted
crc13	group19	0.108921	316	unweighted
crc13	group20	0.102024	629	unweighted
crc13	group21	0.152649	718	unweighted
crc14	group15	0.0333204	313	unweighted
crc14	group16	0.157108	46	unweighted
crc14	group17	0.123536	43	unweighted
crc14	group18	0.162403	356	unweighted
crc14	group19	0.121677	227	unweighted
crc14	group20	0.14415	540	unweighted
crc14	group21	0.106382	629	unweighted
crc15	group16	0.164816	359	unweighted
crc15	group17	0.15971	270	unweighted
crc15	group18	0.127257	43	unweighted
crc15	group19	0.173854	86	unweighted
crc15	group20	0.126626	227	unweighted
crc15	group21	0.117647	316	unweighted
crc16	group17	0.0464789	89	unweighted
crc16	group18	0.0543472	402	unweighted
crc16	group19	0.0518811	273	unweighted
crc16	group20	0.0423657	586	unweighted
crc16	group21	0.0871399	675	unweighted
crc17	group18	0.0381936	313	unweighted
crc17	group19	0.0720202	184	unweighted
crc17	group20	0.0939676	497	unweighted
crc17	group21	0.0436201	586	unweighted
crc18	group19	0.128404	129	unweighted
crc18	group20	0.0757215	184	unweighted
crc18	group21	0.0560565	273	unweighted
crc19	group20	0.0366473	313	unweighted
crc19	group21	0.0535642	402	unweighted
crc20	group21	0.0486849	89	unweighted

## Sheet: fig2g
Network distance for fig2g
study as x-axis and distance as y-axis for the line plot in fig2g
Detailed instructions to replot the figure can be accessed from Figure2.Rmd at https://doi.org/10.5281/zenodo.5913041
source data: data.zip	script: Figure2.Rmd
type	study	distance
univariate	crc1	0.710788
combat	crc1	0.91781
limma	crc1	0.906896
unprocessed	crc1	0.830348
univariate	crc2	0.63216
combat	crc2	0.897507
limma	crc2	0.881004
unprocessed	crc2	0.788889
univariate	crc3	0.293411
combat	crc3	0.799702
limma	crc3	0.768281
unprocessed	crc3	0.589965
univariate	crc4	0.151569
combat	crc4	0.759332
limma	crc4	0.722579
unprocessed	crc4	0.503863
univariate	crc5	0.175911
combat	crc5	0.767074
limma	crc5	0.731986
unprocessed	crc5	0.520542
univariate	crc6	0.121849
combat	crc6	0.750015
limma	crc6	0.712567
unprocessed	crc6	0.487397
univariate	crc7	0.0744185
combat	crc7	0.734758
limma	crc7	0.694672
unprocessed	crc7	0.455768
