# Supplementary material for: Large-scale microbiome data integration enables robust biomarker identification
Source: Nat Comput Sci. 2022 May 23;2(5):307–16. doi: 10.1038/s43588-022-00247-8 (PMC10766547; doi:10.1038/s43588-022-00247-8)
Supplement: Supplementary file 5 — Statistical source data. [file 43588_2022_247_MOESM5_ESM.xlsx]

## Sheet: fig3c_control
Control network for fig3c
The matrix is for the heatmap in fig3c (left)
Detailed instructions to replot the figure can be accessed from Figure3.Rmd at https://doi.org/10.5281/zenodo.5913041
source data: data.zip	script: Figure3.Rmd
	taxon1	taxon2	taxon3	taxon4	taxon5	taxon6	taxon7	taxon8	taxon9	taxon10	taxon11	taxon12	taxon13	taxon14	taxon15	taxon16	taxon17	taxon18	taxon19	taxon20	taxon21	taxon22	taxon23	taxon24	taxon25	taxon26	taxon27	taxon28	taxon29	taxon30	taxon31	taxon32	taxon33	taxon34	taxon35	taxon36	taxon37	taxon38	taxon39	taxon40	taxon41	taxon42	taxon43	taxon44	taxon45	taxon46	taxon47	taxon48	taxon49
taxon1	0	0.1	0.494758	0.468077	0.497017	0.32887	0.436943	0.436716	0.413746	0.280538	0.497257	0.1	0.437247	0.395977	0.1	0.112548	0.1	0.421661	0.379344	0.263655	0.256861	0.327405	0.478589	0.499339	0.457748	0.329291	0.48855	0.1	0.466756	0.177017	0.484722	0.499997	0.484621	0.484925	0.432027	0.46488	0.215626	0.266567	0.158943	0.499377	0.267213	0.240494	0.498123	0.490997	0.461698	0.422867	0.329849	0.1	0.396341
taxon2	0.1	0	0.163449	0.1	0.1	0.308486	0.320481	0.32084	0.198422	0.354126	0.144364	0.476422	0.319999	0.225863	0.494671	0.499621	0.493189	0.185121	0.390915	0.466644	0.373383	0.432452	0.1	0.1	0.283208	0.308045	0.1	0.497669	0.263389	0.492469	0.1	0.1	0.1	0.210377	0.166476	0.1	0.483478	0.465399	0.495423	0.1	0.365189	0.475601	0.1	0.184598	0.102208	0.341168	0.307461	0.499886	0.373552
taxon3	0.494758	0.163449	0	0.437783	0.48393	0.271031	0.467466	0.467299	0.368865	0.217825	0.499598	0.1	0.467687	0.347737	0.1	0.181724	0.1	0.378435	0.422408	0.322245	0.192216	0.378548	0.452668	0.490392	0.482001	0.271502	0.468064	0.117117	0.487753	0.242693	0.461927	0.495016	0.461769	0.497439	0.391149	0.433422	0.278515	0.324863	0.22574	0.490539	0.20338	0.30128	0.486651	0.499491	0.42914	0.456965	0.272124	0.153332	0.436207
taxon4	0.468077	0.1	0.437783	0	0.484459	0.440289	0.323588	0.323231	0.486035	0.408143	0.447119	0.230667	0.324065	0.478032	0.156003	0.1	0.165057	0.489213	0.240602	0.1	0.391285	0.173638	0.498926	0.476496	0.357797	0.440554	0.494764	0.132287	0.373925	0.1	0.496899	0.467441	0.496945	0.411123	0.492939	0.499921	0.1	0.100821	0.1	0.476266	0.398736	0.1	0.481537	0.426441	0.499699	0.302064	0.440904	0.1	0.263866
taxon5	0.497017	0.1	0.48393	0.484459	0	0.367987	0.407824	0.407553	0.441899	0.324008	0.488585	0.113756	0.408186	0.426914	0.1	0.1	0.1	0.448453	0.341552	0.215743	0.302119	0.284233	0.491522	0.499163	0.433076	0.368366	0.49724	0.1	0.444417	0.124956	0.495209	0.496817	0.495151	0.468741	0.456903	0.482185	0.165135	0.218837	0.106286	0.499119	0.311714	0.191245	0.499872	0.477765	0.479877	0.391243	0.368867	0.1	0.360728
taxon6	0.32887	0.308486	0.271031	0.440289	0.367987	0	0.104307	0.10385	0.483602	0.496276	0.287666	0.413349	0.10492	0.490408	0.362495	0.29293	0.369013	0.479744	0.1	0.14659	0.492074	0.1	0.423819	0.347797	0.149554	0.5	0.401476	0.344996	0.171967	0.235799	0.411211	0.32751	0.411446	0.22717	0.473753	0.44443	0.197975	0.143303	0.252544	0.347253	0.494084	0.172013	0.360235	0.251801	0.448244	0.1	0.499998	0.316809	0.1
taxon7	0.436943	0.320481	0.467466	0.323588	0.407824	0.104307	0	0.5	0.225092	0.1	0.459973	0.188903	0.5	0.197629	0.261181	0.335182	0.252982	0.237858	0.489849	0.43693	0.1	0.469822	0.347866	0.423869	0.497811	0.104855	0.375218	0.281975	0.495042	0.382015	0.363966	0.437817	0.363682	0.483005	0.255185	0.316764	0.407734	0.43859	0.369355	0.42427	0.1	0.423266	0.414264	0.474993	0.310171	0.499238	0.105579	0.312221	0.494538
taxon8	0.436716	0.32084	0.467299	0.323231	0.407553	0.10385	0.5	0	0.224674	0.1	0.45979	0.189336	0.499999	0.197199	0.26158	0.335529	0.253386	0.237446	0.489943	0.437157	0.1	0.469982	0.34753	0.423621	0.497767	0.104397	0.374909	0.282361	0.494976	0.382317	0.363644	0.43759	0.363361	0.482884	0.254782	0.316402	0.408004	0.438814	0.36967	0.424023	0.1	0.423515	0.414002	0.474847	0.309804	0.499264	0.105122	0.312587	0.494607
taxon9	0.413746	0.198422	0.368865	0.486035	0.441899	0.483602	0.225092	0.224674	0	0.464528	0.382108	0.328337	0.225651	0.499081	0.263134	0.180401	0.271214	0.499793	0.131016	0.1	0.453412	0.1	0.477302	0.427632	0.265835	0.483744	0.464007	0.241756	0.285579	0.116075	0.469972	0.412732	0.470113	0.332855	0.498823	0.488043	0.1	0.1	0.134652	0.427239	0.458401	0.1	0.436494	0.353263	0.489813	0.200116	0.483931	0.208166	0.156821
taxon10	0.280538	0.354126	0.217825	0.408143	0.324008	0.496276	0.1	0.1	0.464528	0	0.235701	0.444542	0.1	0.474881	0.401749	0.340113	0.407366	0.459008	0.1	0.203735	0.499212	0.12911	0.388343	0.301444	0.1	0.496207	0.362179	0.386516	0.113489	0.287756	0.373496	0.279044	0.373771	0.171215	0.450747	0.41321	0.252435	0.200593	0.303235	0.30084	0.499746	0.227927	0.31531	0.197301	0.417916	0.1	0.496116	0.361574	0.1
taxon11	0.497257	0.144364	0.499598	0.447119	0.488585	0.287666	0.459973	0.45979	0.382108	0.235701	0	0.1	0.460219	0.361868	0.1	0.162894	0.1	0.391237	0.411337	0.306651	0.210575	0.365141	0.460821	0.49391	0.476281	0.288124	0.47474	0.1	0.482949	0.224964	0.469231	0.497442	0.469088	0.495011	0.403326	0.443072	0.261635	0.309357	0.207663	0.494027	0.221537	0.285032	0.490863	0.498184	0.439087	0.448457	0.288729	0.13412	0.426054
taxon12	0.1	0.476422	0.1	0.230667	0.113756	0.413349	0.188903	0.189336	0.328337	0.444542	0.1	0	0.188323	0.35058	0.493438	0.470152	0.494891	0.31734	0.277878	0.390147	0.45669	0.335899	0.201106	0.1	0.144808	0.413034	0.164219	0.488834	0.121996	0.443009	0.179908	0.1	0.180294	0.1	0.3017	0.238512	0.421997	0.387989	0.451579	0.1	0.451607	0.406354	0.102712	0.1	0.245916	0.214158	0.412615	0.47955	0.25508
taxon13	0.437247	0.319999	0.467687	0.324065	0.408186	0.10492	0.5	0.499999	0.225651	0.1	0.460219	0.188323	0	0.198204	0.260647	0.334716	0.252441	0.238409	0.489723	0.436625	0.1	0.469607	0.348316	0.424201	0.49787	0.105467	0.375632	0.281457	0.495129	0.38161	0.364395	0.438119	0.364111	0.483167	0.255723	0.317248	0.407371	0.438289	0.368932	0.424602	0.1	0.422932	0.414615	0.475188	0.310662	0.499203	0.106192	0.311732	0.494445
taxon14	0.395977	0.225863	0.347737	0.478032	0.426914	0.490408	0.197629	0.197199	0.499081	0.474881	0.361868	0.35058	0.198204	0	0.28841	0.208322	0.296166	0.498002	0.10154	0.1	0.465348	0.1	0.467402	0.411149	0.23969	0.490517	0.451869	0.267829	0.260189	0.145328	0.458769	0.394874	0.458933	0.309638	0.495828	0.480561	0.104676	0.1	0.163579	0.410718	0.469656	0.1	0.420917	0.331176	0.482829	0.171987	0.49066	0.235326	0.127768
taxon15	0.1	0.494671	0.1	0.156003	0.1	0.362495	0.261181	0.26158	0.263134	0.401749	0.1	0.493438	0.260647	0.28841	0	0.491461	0.499909	0.25078	0.341355	0.435523	0.417825	0.391299	0.124544	0.1	0.220189	0.362109	0.1	0.499387	0.198696	0.474631	0.102213	0.1	0.102618	0.142087	0.233354	0.164419	0.459764	0.433826	0.480315	0.1	0.411026	0.448067	0.1	0.114969	0.172387	0.284308	0.361597	0.496111	0.321176
taxon16	0.112548	0.499621	0.181724	0.1	0.1	0.29293	0.335182	0.335529	0.180401	0.340113	0.162894	0.470152	0.334716	0.208322	0.491461	0	0.489612	0.166895	0.402757	0.473282	0.360151	0.441896	0.1	0.1	0.299038	0.292476	0.1	0.495414	0.279738	0.495462	0.1	0.114304	0.1	0.22788	0.147992	0.1	0.488075	0.472163	0.497676	0.1	0.351613	0.481248	0.1	0.202552	0.1	0.355142	0.291874	0.499092	0.38621
taxon17	0.1	0.493189	0.1	0.165057	0.1	0.369013	0.252982	0.253386	0.271214	0.407366	0.1	0.494891	0.252441	0.296166	0.499909	0.489612	0	0.259004	0.334307	0.430748	0.422999	0.385276	0.13378	0.1	0.211566	0.368635	0.1	0.498822	0.189888	0.471538	0.111552	0.1	0.111955	0.132896	0.241765	0.173417	0.455923	0.428994	0.477571	0.1	0.416394	0.443743	0.1	0.105644	0.181329	0.276392	0.368133	0.494831	0.313791
taxon18	0.421661	0.185121	0.378435	0.489213	0.448453	0.479744	0.237858	0.237446	0.499793	0.459008	0.391237	0.31734	0.238409	0.498002	0.25078	0.166895	0.259004	0	0.144859	0.1	0.447153	0.1	0.481394	0.434917	0.277922	0.479901	0.469179	0.22905	0.297282	0.10202	0.474693	0.420689	0.474823	0.343463	0.499603	0.490971	0.1	0.1	0.120727	0.434543	0.45246	0.1	0.443337	0.363308	0.492502	0.21323	0.480109	0.194986	0.17043
taxon19	0.379344	0.390915	0.422408	0.240602	0.341552	0.1	0.489849	0.489943	0.131016	0.1	0.411337	0.277878	0.489723	0.10154	0.341355	0.402757	0.334307	0.144859	0	0.476794	0.1	0.494581	0.268802	0.362096	0.478336	0.1	0.301349	0.359029	0.47091	0.438932	0.287848	0.380515	0.287509	0.447287	0.163803	0.232776	0.457474	0.477817	0.42942	0.362618	0.1	0.468034	0.349725	0.434046	0.225254	0.494634	0.1	0.384176	0.499274
taxon20	0.263655	0.466644	0.322245	0.1	0.215743	0.14659	0.43693	0.437157	0.1	0.203735	0.306651	0.390147	0.436625	0.1	0.435523	0.473282	0.430748	0.1	0.476794	0	0.229046	0.493733	0.129375	0.241465	0.412298	0.146055	0.167221	0.447151	0.398449	0.490664	0.151381	0.265185	0.150987	0.35924	0.1	0.1	0.497003	0.499988	0.486612	0.242128	0.218175	0.499281	0.225892	0.339163	0.1	0.449677	0.145346	0.462707	0.46799
taxon21	0.256861	0.373383	0.192216	0.391285	0.302119	0.492074	0.1	0.1	0.453412	0.499212	0.210575	0.45669	0.1	0.465348	0.417825	0.360151	0.422999	0.447153	0.1	0.229046	0	0.156024	0.37005	0.278575	0.1	0.491974	0.342256	0.403712	0.1	0.310257	0.354246	0.255313	0.354537	0.144573	0.437889	0.396754	0.276266	0.225988	0.325075	0.277946	0.499852	0.25255	0.293028	0.171198	0.401847	0.1	0.491841	0.380391	0.1
taxon22	0.327405	0.432452	0.378548	0.173638	0.284233	0.1	0.469822	0.469982	0.1	0.12911	0.365141	0.335899	0.469607	0.1	0.391299	0.441896	0.385276	0.1	0.494581	0.493733	0.156024	0	0.203985	0.307545	0.451776	0.1	0.239499	0.406233	0.44113	0.469334	0.224699	0.328765	0.224329	0.409629	0.1	0.165279	0.482144	0.494263	0.462372	0.308141	0.14443	0.48879	0.293466	0.392898	0.157269	0.478545	0.1	0.427	0.489907
taxon23	0.478589	0.1	0.452668	0.498926	0.491522	0.423819	0.347866	0.34753	0.477302	0.388343	0.460821	0.201106	0.348316	0.467402	0.124544	0.1	0.13378	0.481394	0.268802	0.129375	0.37005	0.203985	0	0.485398	0.37991	0.424115	0.498429	0.100411	0.394869	0.1	0.499474	0.478064	0.499493	0.428884	0.486394	0.498265	0.1	0.13269	0.1	0.485216	0.378114	0.10329	0.489322	0.442628	0.497489	0.32752	0.424508	0.1	0.291125
taxon24	0.499339	0.1	0.490392	0.476496	0.499163	0.347797	0.423869	0.423621	0.427632	0.301444	0.49391	0.1	0.424201	0.411149	0.1	0.1	0.1	0.434917	0.362096	0.241465	0.278575	0.307545	0.485398	0	0.446801	0.348199	0.493374	0.1	0.456922	0.152743	0.490387	0.499243	0.490306	0.478019	0.444396	0.473729	0.192149	0.244467	0.134361	0.499999	0.288586	0.217639	0.49969	0.485492	0.470954	0.408591	0.348731	0.1	0.380146
taxon25	0.457748	0.283208	0.482001	0.357797	0.433076	0.149554	0.497811	0.497767	0.265835	0.1	0.476281	0.144808	0.49787	0.23969	0.220189	0.299038	0.211566	0.277922	0.478336	0.412298	0.1	0.451776	0.37991	0.446801	0	0.150088	0.404463	0.24215	0.49944	0.350193	0.394414	0.45847	0.394159	0.492971	0.294254	0.351534	0.378901	0.414231	0.33624	0.44714	0.1	0.396536	0.438618	0.487508	0.345466	0.494475	0.150795	0.274354	0.485485
taxon26	0.329291	0.308045	0.271502	0.440554	0.368366	0.5	0.104855	0.104397	0.483744	0.496207	0.288124	0.413034	0.105467	0.490517	0.362109	0.292476	0.368635	0.479901	0.1	0.146055	0.491974	0.1	0.424115	0.348199	0.150088	0	0.40181	0.34459	0.172492	0.235305	0.411529	0.327933	0.411764	0.227669	0.473931	0.444686	0.197461	0.142766	0.252061	0.347656	0.493998	0.171488	0.360623	0.252285	0.448491	0.1	0.499999	0.316376	0.1
taxon27	0.48855	0.1	0.468064	0.494764	0.49724	0.401476	0.375218	0.374909	0.464007	0.362179	0.47474	0.164219	0.375632	0.451869	0.1	0.1	0.1	0.469179	0.301349	0.167221	0.342256	0.239499	0.498429	0.493374	0.404463	0.40181	0	0.1	0.417922	0.1	0.499721	0.488163	0.499707	0.447893	0.47569	0.493403	0.1147	0.170454	0.1	0.49325	0.351016	0.141712	0.495925	0.459656	0.491963	0.356413	0.40225	0.1	0.322406
taxon28	0.1	0.497669	0.117117	0.132287	0.1	0.344996	0.281975	0.282361	0.241756	0.386516	0.1	0.488834	0.281457	0.267829	0.499387	0.495414	0.498822	0.22905	0.359029	0.447151	0.403712	0.406233	0.100411	0.1	0.24215	0.34459	0.1	0	0.221174	0.481835	0.1	0.1	0.1	0.165653	0.211168	0.140833	0.468932	0.445604	0.486605	0.1	0.396422	0.458506	0.1	0.138925	0.148933	0.304327	0.344053	0.498585	0.339759
taxon29	0.466756	0.263389	0.487753	0.373925	0.444417	0.171967	0.495042	0.494976	0.285579	0.113489	0.482949	0.121996	0.495129	0.260189	0.198696	0.279738	0.189888	0.297282	0.47091	0.398449	0.1	0.44113	0.394869	0.456922	0.49944	0.172492	0.417922	0.221174	0	0.33291	0.408516	0.467399	0.408277	0.496373	0.313057	0.367968	0.363036	0.400514	0.318349	0.457229	0.1	0.381678	0.449487	0.492218	0.362186	0.490412	0.173188	0.254263	0.47928
taxon30	0.177017	0.492469	0.242693	0.1	0.124956	0.235799	0.382015	0.382317	0.116075	0.287756	0.224964	0.443009	0.38161	0.145328	0.474631	0.495462	0.471538	0.10202	0.438932	0.490664	0.310257	0.469334	0.1	0.152743	0.350193	0.235305	0.1	0.481835	0.33291	0	0.1	0.178702	0.1	0.28564	0.1	0.1	0.498237	0.489992	0.499632	0.153463	0.300634	0.495115	0.135877	0.262166	0.1	0.399232	0.234651	0.490512	0.425394
taxon31	0.484722	0.1	0.461927	0.496899	0.495209	0.411211	0.363966	0.363644	0.469972	0.373496	0.469231	0.179908	0.364395	0.458769	0.102213	0.1	0.111552	0.474693	0.287848	0.151381	0.354246	0.224699	0.499474	0.490387	0.394414	0.411529	0.499721	0.1	0.408516	0.1	0	0.484277	0.5	0.440216	0.480571	0.495833	0.1	0.154651	0.1	0.490239	0.362718	0.12561	0.49352	0.452824	0.494672	0.344496	0.41195	0.1	0.309455
taxon32	0.499997	0.1	0.495016	0.467441	0.496817	0.32751	0.437817	0.43759	0.412732	0.279044	0.497442	0.1	0.438119	0.394874	0.1	0.114304	0.1	0.420689	0.380515	0.265185	0.255313	0.328765	0.478064	0.499243	0.45847	0.327933	0.488163	0.1	0.467399	0.178702	0.484277	0	0.484174	0.485361	0.431117	0.464213	0.217251	0.26809	0.160651	0.499284	0.265687	0.242073	0.497964	0.491335	0.461003	0.423826	0.328492	0.1	0.397437
taxon33	0.484621	0.1	0.461769	0.496945	0.495151	0.411446	0.363682	0.363361	0.470113	0.373771	0.469088	0.180294	0.364111	0.458933	0.102618	0.1	0.111955	0.474823	0.287509	0.150987	0.354537	0.224329	0.499493	0.490306	0.394159	0.411764	0.499707	0.1	0.408277	0.1	0.5	0.484174	0	0.44002	0.480685	0.495886	0.1	0.154258	0.1	0.490157	0.363003	0.125209	0.493453	0.452648	0.494732	0.344196	0.412184	0.1	0.30913
taxon34	0.484925	0.210377	0.497439	0.411123	0.468741	0.22717	0.483005	0.482884	0.332855	0.171215	0.495011	0.1	0.483167	0.309638	0.142087	0.22788	0.132896	0.343463	0.447287	0.35924	0.144573	0.409629	0.428884	0.478019	0.492971	0.227669	0.447893	0.165653	0.496373	0.28564	0.440216	0.485361	0.44002	0	0.357662	0.406002	0.319063	0.36162	0.269682	0.478241	0.156165	0.340074	0.472558	0.499212	0.401005	0.475138	0.228328	0.200654	0.458676
taxon35	0.432027	0.166476	0.391149	0.492939	0.456903	0.473753	0.255185	0.254782	0.498823	0.450747	0.403326	0.3017	0.255723	0.495828	0.233354	0.147992	0.241765	0.499603	0.163803	0.1	0.437889	0.1	0.486394	0.444396	0.294254	0.473931	0.47569	0.211168	0.313057	0.1	0.480571	0.431117	0.480685	0.357662	0	0.494349	0.1	0.1	0.101308	0.444049	0.443626	0.1	0.452192	0.376701	0.495547	0.231072	0.474167	0.176495	0.189015
taxon36	0.46488	0.1	0.433422	0.499921	0.482185	0.44443	0.316764	0.316402	0.488043	0.41321	0.443072	0.238512	0.317248	0.480561	0.164419	0.1	0.173417	0.490971	0.232776	0.1	0.396754	0.165279	0.498265	0.473729	0.351534	0.444686	0.493403	0.140833	0.367968	0.1	0.495833	0.464213	0.495886	0.406002	0.494349	0	0.1	0.1	0.1	0.473486	0.404034	0.1	0.479069	0.421735	0.499928	0.294937	0.445025	0.104364	0.256278
taxon37	0.215626	0.483478	0.278515	0.1	0.165135	0.197975	0.407734	0.408004	0.1	0.252435	0.261635	0.421997	0.407371	0.104676	0.459764	0.488075	0.455923	0.1	0.457474	0.497003	0.276266	0.482144	0.1	0.192149	0.378901	0.197461	0.1147	0.468932	0.363036	0.498237	0.1	0.217251	0.1	0.319063	0.1	0.1	0	0.496615	0.49626	0.192848	0.266054	0.499219	0.175769	0.296963	0.1	0.42308	0.196779	0.480649	0.445939
taxon38	0.266567	0.465399	0.324863	0.100821	0.218837	0.143303	0.43859	0.438814	0.1	0.200593	0.309357	0.387989	0.438289	0.1	0.433826	0.472163	0.428994	0.1	0.477817	0.499988	0.225988	0.494263	0.13269	0.244467	0.414231	0.142766	0.170454	0.445604	0.400514	0.489992	0.154651	0.26809	0.154258	0.36162	0.1	0.1	0.496615	0	0.485811	0.245127	0.215079	0.499085	0.228951	0.341678	0.1	0.451168	0.142056	0.461395	0.469188
taxon39	0.158943	0.495423	0.22574	0.1	0.106286	0.252544	0.369355	0.36967	0.134652	0.303235	0.207663	0.451579	0.368932	0.163579	0.480315	0.497676	0.477571	0.120727	0.42942	0.486612	0.325075	0.462372	0.1	0.134361	0.33624	0.252061	0.1	0.486605	0.318349	0.499632	0.1	0.160651	0.1	0.269682	0.101308	0.1	0.49626	0.485811	0	0.135089	0.315744	0.492075	0.117312	0.245635	0.1	0.387387	0.25142	0.493871	0.414998
taxon40	0.499377	0.1	0.490539	0.476266	0.499119	0.347253	0.42427	0.424023	0.427239	0.30084	0.494027	0.1	0.424602	0.410718	0.1	0.1	0.1	0.434543	0.362618	0.242128	0.277946	0.308141	0.485216	0.499999	0.44714	0.347656	0.49325	0.1	0.457229	0.153463	0.490239	0.499284	0.490157	0.478241	0.444049	0.473486	0.192848	0.245127	0.135089	0	0.287967	0.21832	0.499662	0.485673	0.470699	0.409027	0.348188	0.1	0.380637
taxon41	0.267213	0.365189	0.20338	0.398736	0.311714	0.494084	0.1	0.1	0.458401	0.499746	0.221537	0.451607	0.1	0.469656	0.411026	0.351613	0.416394	0.45246	0.1	0.218175	0.499852	0.14443	0.378114	0.288586	0.1	0.493998	0.351016	0.396422	0.1	0.300634	0.362718	0.265687	0.363003	0.156165	0.443626	0.404034	0.266054	0.215079	0.315744	0.287967	0	0.241986	0.30279	0.182568	0.408961	0.1	0.493883	0.37239	0.1
taxon42	0.240494	0.475601	0.30128	0.1	0.191245	0.172013	0.423266	0.423515	0.1	0.227927	0.285032	0.406354	0.422932	0.1	0.448067	0.481248	0.443743	0.1	0.468034	0.499281	0.25255	0.48879	0.10329	0.217639	0.396536	0.171488	0.141712	0.458506	0.381678	0.495115	0.12561	0.242073	0.125209	0.340074	0.1	0.1	0.499219	0.499085	0.492075	0.21832	0.241986	0	0.201647	0.318974	0.1	0.437307	0.170791	0.472202	0.457877
taxon43	0.498123	0.1	0.486651	0.481537	0.499872	0.360235	0.414264	0.414002	0.436494	0.31531	0.490863	0.102712	0.414615	0.420917	0.1	0.1	0.1	0.443337	0.349725	0.225892	0.293028	0.293466	0.489322	0.49969	0.438618	0.360623	0.495925	0.1	0.449487	0.135877	0.49352	0.497964	0.493453	0.472558	0.452192	0.479069	0.175769	0.228951	0.117312	0.499662	0.30279	0.201647	0	0.480979	0.476578	0.398186	0.361136	0.1	0.368469
taxon44	0.490997	0.184598	0.499491	0.426441	0.477765	0.251801	0.474993	0.474847	0.353263	0.197301	0.498184	0.1	0.475188	0.331176	0.114969	0.202552	0.105644	0.363308	0.434046	0.339163	0.171198	0.392898	0.442628	0.485492	0.487508	0.252285	0.459656	0.138925	0.492218	0.262166	0.452824	0.491335	0.452648	0.499212	0.376701	0.421735	0.296963	0.341678	0.245635	0.485673	0.182568	0.318974	0.480979	0	0.417129	0.465654	0.252925	0.174645	0.446787
taxon45	0.461698	0.102208	0.42914	0.499699	0.479877	0.448244	0.310171	0.309804	0.489813	0.417916	0.439087	0.245916	0.310662	0.482829	0.172387	0.1	0.181329	0.492502	0.225254	0.1	0.401847	0.157269	0.497489	0.470954	0.345466	0.448491	0.491963	0.148933	0.362186	0.1	0.494672	0.461003	0.494732	0.401005	0.495547	0.499928	0.1	0.1	0.1	0.470699	0.408961	0.1	0.476578	0.417129	0	0.288061	0.448818	0.112625	0.248975
taxon46	0.422867	0.341168	0.456965	0.302064	0.391243	0.1	0.499238	0.499264	0.200116	0.1	0.448457	0.214158	0.499203	0.171987	0.284308	0.355142	0.276392	0.21323	0.494634	0.449677	0.1	0.478545	0.32752	0.408591	0.494475	0.1	0.356413	0.304327	0.490412	0.399232	0.344496	0.423826	0.344196	0.475138	0.231072	0.294937	0.42308	0.451168	0.387387	0.409027	0.1	0.437307	0.398186	0.465654	0.288061	0	0.1	0.333293	0.497851
taxon47	0.329849	0.307461	0.272124	0.440904	0.368867	0.499998	0.105579	0.105122	0.483931	0.496116	0.288729	0.412615	0.106192	0.49066	0.361597	0.291874	0.368133	0.480109	0.1	0.145346	0.491841	0.1	0.424508	0.348731	0.150795	0.499999	0.40225	0.344053	0.173188	0.234651	0.41195	0.328492	0.412184	0.228328	0.474167	0.445025	0.196779	0.142056	0.25142	0.348188	0.493883	0.170791	0.361136	0.252925	0.448818	0.1	0	0.315801	0.1
taxon48	0.1	0.499886	0.153332	0.1	0.1	0.316809	0.312221	0.312587	0.208166	0.361574	0.13412	0.47955	0.311732	0.235326	0.496111	0.499092	0.494831	0.194986	0.384176	0.462707	0.380391	0.427	0.1	0.1	0.274354	0.316376	0.1	0.498585	0.254263	0.490512	0.1	0.1	0.1	0.200654	0.176495	0.104364	0.480649	0.461395	0.493871	0.1	0.37239	0.472202	0.1	0.174645	0.112625	0.333293	0.315801	0	0.366378
taxon49	0.396341	0.373552	0.436207	0.263866	0.360728	0.1	0.494538	0.494607	0.156821	0.1	0.426054	0.25508	0.494445	0.127768	0.321176	0.38621	0.313791	0.17043	0.499274	0.46799	0.1	0.489907	0.291125	0.380146	0.485485	0.1	0.322406	0.339759	0.47928	0.425394	0.309455	0.397437	0.30913	0.458676	0.189015	0.256278	0.445939	0.469188	0.414998	0.380637	0.1	0.457877	0.368469	0.446787	0.248975	0.497851	0.1	0.366378	0
taxon50	0.444366	0.14208	0.406605	0.496584	0.466716	0.464931	0.276898	0.276508	0.496408	0.439058	0.417949	0.280857	0.277419	0.491871	0.210371	0.123306	0.219004	0.497925	0.187812	0.1	0.424936	0.117737	0.491694	0.455562	0.314597	0.465137	0.482962	0.18765	0.332637	0.1	0.487017	0.443537	0.48711	0.375108	0.499342	0.497542	0.1	0.1	0.1	0.45525	0.431216	0.1	0.462538	0.393065	0.498309	0.253505	0.465408	0.152274	0.212504
taxon51	0.480759	0.1	0.455881	0.498363	0.492874	0.419688	0.35335	0.353018	0.474955	0.383452	0.463751	0.19404	0.353793	0.464615	0.11708	0.1	0.126352	0.479258	0.275256	0.13679	0.364834	0.210983	0.499941	0.487186	0.384866	0.419991	0.49898	0.1	0.399541	0.1	0.499768	0.480261	0.49978	0.432787	0.484554	0.497566	0.1	0.14009	0.1	0.487015	0.373037	0.110804	0.490845	0.446153	0.49666	0.333293	0.420393	0.1	0.297344
taxon52	0.1	0.467503	0.1	0.254359	0.139964	0.427982	0.163547	0.163989	0.348282	0.456288	0.1	0.499266	0.162955	0.369377	0.488339	0.460244	0.490302	0.337805	0.254952	0.372634	0.467046	0.315343	0.22561	0.111973	0.118671	0.427692	0.189561	0.482424	0.1	0.4298	0.204916	0.1	0.205293	0.1	0.322856	0.261968	0.406849	0.370335	0.439287	0.111235	0.462569	0.389975	0.129069	0.1	0.269138	0.189368	0.427307	0.471178	0.23141
taxon53	0.474236	0.1	0.446384	0.499661	0.488687	0.431261	0.33741	0.337065	0.481382	0.397226	0.45506	0.214167	0.337872	0.472308	0.138397	0.1	0.147557	0.485075	0.256586	0.115455	0.379552	0.190794	0.499794	0.481754	0.37042	0.431544	0.497087	0.114433	0.3859	0.1	0.49861	0.473662	0.498641	0.421327	0.48952	0.499254	0.1	0.118794	0.1	0.481551	0.387352	0.1	0.486169	0.435768	0.498721	0.316537	0.431918	0.1	0.279333
taxon54	0.423642	0.181671	0.380848	0.489966	0.450081	0.478686	0.241113	0.240703	0.499672	0.457525	0.393536	0.314465	0.241662	0.497657	0.247564	0.163394	0.255824	0.499986	0.148405	0.1	0.445482	0.1	0.482383	0.436735	0.280997	0.478847	0.470449	0.225747	0.300256	0.1	0.475845	0.422682	0.475972	0.346149	0.499737	0.491659	0.1	0.1	0.117125	0.436366	0.450869	0.1	0.445039	0.365846	0.493128	0.216579	0.47906	0.191565	0.173912
taxon55	0.473723	0.1	0.445657	0.499717	0.488344	0.432073	0.336221	0.335874	0.481815	0.398201	0.454391	0.215621	0.336684	0.472834	0.139943	0.1	0.149095	0.485463	0.255203	0.113888	0.380598	0.189305	0.499745	0.48132	0.369337	0.432355	0.496911	0.116	0.384874	0.1	0.498488	0.473144	0.49852	0.420458	0.489845	0.49934	0.1	0.11723	0.1	0.481115	0.388368	0.1	0.485791	0.434977	0.498833	0.31529	0.432727	0.1	0.277996
taxon56	0.489979	0.1	0.470459	0.493715	0.49792	0.397303	0.379767	0.379463	0.461378	0.357361	0.476871	0.15765	0.380175	0.448856	0.1	0.1	0.1	0.466736	0.306855	0.173743	0.337166	0.245566	0.497832	0.494452	0.408502	0.397642	0.499952	0.1	0.42169	0.1	0.499441	0.489617	0.499421	0.450933	0.473508	0.492233	0.121442	0.176959	0.1	0.494339	0.346042	0.148351	0.496762	0.462342	0.490676	0.361244	0.398091	0.1	0.327677
taxon57	0.483516	0.215492	0.496836	0.40788	0.466744	0.22212	0.484435	0.484319	0.328616	0.165893	0.494183	0.1	0.48459	0.30518	0.147498	0.232896	0.138337	0.339333	0.449785	0.363148	0.139152	0.412844	0.425951	0.476331	0.493884	0.222621	0.445352	0.170976	0.497021	0.290261	0.437508	0.483972	0.437307	0.499968	0.353689	0.402677	0.323395	0.365501	0.274424	0.476561	0.150785	0.344196	0.470681	0.498863	0.397603	0.476868	0.223285	0.205819	0.460897
taxon58	0.1	0.494499	0.1	0.157113	0.1	0.363299	0.260184	0.260583	0.264127	0.402444	0.1	0.493625	0.259649	0.289363	0.499999	0.491244	0.49993	0.25179	0.3405	0.434948	0.418466	0.39057	0.125676	0.1	0.219139	0.362914	0.1	0.499327	0.197623	0.474262	0.103357	0.1	0.103762	0.140966	0.234387	0.165523	0.459304	0.433243	0.479989	0.1	0.41169	0.447547	0.1	0.113831	0.173484	0.283345	0.362404	0.495965	0.32028
taxon59	0.436099	0.321807	0.466849	0.322266	0.40682	0.102614	0.499997	0.499998	0.223545	0.1	0.459292	0.190505	0.499994	0.196038	0.262656	0.336464	0.254474	0.236334	0.490193	0.437769	0.1	0.470411	0.34662	0.422949	0.497647	0.103162	0.374072	0.283403	0.494796	0.383129	0.362776	0.436978	0.362492	0.482555	0.253694	0.315423	0.408733	0.439418	0.370519	0.423352	0.1	0.424185	0.413292	0.47445	0.308811	0.499331	0.103887	0.313572	0.49479
taxon60	0.410475	0.203712	0.36494	0.484646	0.439166	0.485037	0.219918	0.219498	0.499967	0.466634	0.378356	0.332672	0.22048	0.499398	0.268029	0.185777	0.27605	0.499593	0.125431	0.1	0.455817	0.1	0.475549	0.42461	0.260924	0.485173	0.461824	0.246798	0.280818	0.121687	0.467969	0.409443	0.468114	0.328521	0.498393	0.486755	0.1	0.1	0.140208	0.424209	0.460678	0.1	0.433646	0.349151	0.48862	0.194808	0.485352	0.213405	0.151324
taxon61	0.1	0.464246	0.1	0.262041	0.148554	0.432551	0.155044	0.155489	0.354662	0.459883	0.1	0.498699	0.154448	0.375364	0.486335	0.456664	0.488465	0.344364	0.247194	0.366593	0.470174	0.30833	0.233579	0.120698	0.109937	0.43227	0.197831	0.479988	0.1	0.425147	0.213066	0.1	0.21344	0.1	0.329654	0.269567	0.401569	0.364248	0.434932	0.119963	0.4659	0.384298	0.137715	0.1	0.276655	0.181035	0.431897	0.468101	0.22342
taxon62	0.16558	0.432505	0.1	0.320883	0.216052	0.46428	0.1	0.1	0.401914	0.483432	0.115317	0.488241	0.1	0.419196	0.464426	0.422408	0.467882	0.39318	0.181725	0.313553	0.489835	0.24815	0.295071	0.189616	0.1	0.464072	0.262175	0.454683	0.1	0.38261	0.276255	0.163878	0.2766	0.1	0.380567	0.327646	0.354255	0.31087	0.39468	0.188915	0.487252	0.333987	0.205795	0.1	0.333991	0.111712	0.463796	0.437758	0.156366
taxon63	0.424563	0.18005	0.381972	0.490309	0.450836	0.47818	0.242635	0.242226	0.499606	0.456821	0.394606	0.313111	0.243183	0.497486	0.246052	0.16175	0.254329	0.49997	0.150064	0.1	0.44469	0.1	0.482838	0.437579	0.282433	0.478344	0.471034	0.224195	0.301644	0.1	0.476376	0.423608	0.476501	0.347401	0.499791	0.491973	0.1	0.1	0.115434	0.437212	0.450115	0.1	0.445829	0.367029	0.493412	0.218144	0.478559	0.189958	0.175541
taxon64	0.492893	0.1	0.475595	0.490958	0.499115	0.387468	0.389898	0.389605	0.45503	0.346083	0.481402	0.142512	0.39029	0.441638	0.1	0.1	0.1	0.46081	0.31923	0.188535	0.325278	0.259265	0.496105	0.49656	0.417447	0.387822	0.49948	0.1	0.430004	0.1	0.498439	0.492587	0.498406	0.457562	0.468172	0.489199	0.136774	0.191712	0.1	0.496471	0.334413	0.16343	0.498314	0.468151	0.487379	0.372034	0.388289	0.1	0.339498
taxon65	0.329808	0.430843	0.380622	0.176623	0.28685	0.1	0.470903	0.47106	0.1	0.126029	0.367311	0.333532	0.470692	0.1	0.389307	0.440396	0.383237	0.1	0.495039	0.493219	0.152993	0.49999	0.206891	0.310051	0.453133	0.1	0.242292	0.404367	0.442622	0.468225	0.227541	0.33116	0.227173	0.411448	0.1	0.168284	0.48129	0.493772	0.46115	0.310645	0.141376	0.488109	0.296041	0.394861	0.160291	0.479459	0.1	0.425333	0.490535
taxon66	0.246657	0.473376	0.306882	0.1	0.197747	0.165369	0.426981	0.427224	0.1	0.221623	0.290802	0.402202	0.426654	0.1	0.44489	0.479285	0.440446	0.1	0.47047	0.499609	0.246434	0.490227	0.110185	0.223972	0.400796	0.164841	0.148466	0.455645	0.386199	0.494082	0.132428	0.248224	0.132029	0.345213	0.1	0.1	0.498775	0.499462	0.490774	0.224648	0.235786	0.49995	0.208085	0.324377	0.1	0.440685	0.164141	0.469835	0.460667
taxon67	0.1	0.498019	0.120779	0.128646	0.1	0.342256	0.285081	0.285465	0.238449	0.384113	0.101221	0.488027	0.284566	0.264637	0.499186	0.49591	0.498549	0.225692	0.361643	0.448826	0.401476	0.40842	0.1	0.1	0.245442	0.341848	0.1	0.499986	0.22455	0.482829	0.1	0.1	0.1	0.169206	0.207744	0.137211	0.470227	0.447302	0.487458	0.1	0.394113	0.459997	0.1	0.142544	0.145329	0.30731	0.341307	0.498854	0.342516
taxon68	0.1	0.499482	0.141767	0.107511	0.1	0.32608	0.302676	0.303049	0.219109	0.369828	0.122421	0.482835	0.302177	0.245936	0.497473	0.498216	0.496422	0.206074	0.376317	0.457985	0.388135	0.420578	0.1	0.1	0.264155	0.325655	0.1	0.499349	0.243767	0.488022	0.1	0.1	0.1	0.189509	0.187767	0.11617	0.477174	0.456596	0.491837	0.1	0.380358	0.468084	0.1	0.163252	0.124384	0.324173	0.325092	0.499853	0.358034
taxon69	0.43992	0.315704	0.469627	0.328283	0.411375	0.110355	0.499962	0.499956	0.230604	0.1	0.462365	0.183156	0.499969	0.203301	0.255881	0.330561	0.247622	0.243286	0.48857	0.433886	0.1	0.467667	0.352287	0.427121	0.498352	0.110901	0.379282	0.27684	0.495874	0.377991	0.368183	0.440774	0.367903	0.484569	0.260489	0.32153	0.404119	0.435583	0.365153	0.427514	0.1	0.419937	0.417699	0.47689	0.315003	0.498858	0.111623	0.307361	0.493587
taxon70	0.113303	0.457218	0.1	0.27729	0.165745	0.441349	0.137728	0.138178	0.367192	0.466687	0.1	0.497067	0.137126	0.387079	0.481812	0.448991	0.484278	0.357266	0.231293	0.35404	0.476025	0.293875	0.249434	0.138189	0.1	0.441086	0.21433	0.474603	0.1	0.415339	0.229306	0.111546	0.229673	0.1	0.343051	0.284639	0.390519	0.351606	0.425715	0.137462	0.472166	0.372463	0.155031	0.1	0.291555	0.164039	0.440736	0.46143	0.207076
taxon71	0.467534	0.1	0.437037	0.499998	0.484076	0.441017	0.322412	0.322055	0.486394	0.40903	0.446428	0.232032	0.322891	0.478482	0.157465	0.1	0.166509	0.489529	0.239251	0.1	0.392242	0.172193	0.498822	0.476027	0.356719	0.44128	0.494539	0.133771	0.372901	0.1	0.496726	0.466892	0.496773	0.410245	0.493194	0.499946	0.1	0.1	0.1	0.475795	0.399664	0.1	0.48112	0.425635	0.49975	0.300836	0.441628	0.1	0.262557
taxon72	0.482518	0.1	0.458532	0.49779	0.493934	0.416092	0.357953	0.357626	0.472867	0.379216	0.46616	0.187988	0.35839	0.462155	0.110703	0.1	0.120005	0.47735	0.2807	0.143078	0.360324	0.216903	0.499797	0.488617	0.389014	0.416402	0.499355	0.1	0.403445	0.1	0.499925	0.482042	0.499932	0.43603	0.482897	0.496877	0.1	0.146365	0.1	0.488456	0.368644	0.117181	0.492051	0.449071	0.495862	0.338147	0.416812	0.1	0.302584
taxon73	0.490502	0.186999	0.499368	0.425085	0.476996	0.249564	0.475794	0.47565	0.351428	0.194922	0.497958	0.1	0.475986	0.329234	0.117484	0.204914	0.108171	0.361526	0.435324	0.341058	0.168766	0.394492	0.441419	0.484867	0.488076	0.250049	0.458632	0.141408	0.492666	0.264365	0.451721	0.490849	0.451544	0.499351	0.374995	0.42034	0.29904	0.343562	0.247885	0.485051	0.180157	0.320961	0.480266	0.499993	0.415697	0.46659	0.25069	0.177065	0.447942
taxon74	0.1	0.47292	0.1	0.240502	0.124585	0.41952	0.178532	0.178969	0.336664	0.449536	0.1	0.499876	0.177947	0.358443	0.491514	0.46624	0.493178	0.325877	0.268539	0.383076	0.461116	0.327556	0.211265	0.1	0.1341	0.419215	0.17471	0.486369	0.111152	0.437729	0.190267	0.1	0.190649	0.1	0.310516	0.248253	0.415911	0.38086	0.446679	0.1	0.45628	0.399756	0.113599	0.1	0.255563	0.204029	0.41881	0.476274	0.245426
taxon75	0.1	0.495386	0.1	0.151161	0.1	0.358971	0.265507	0.265903	0.258794	0.398699	0.1	0.49259	0.264976	0.284238	0.499974	0.492372	0.499785	0.246364	0.345055	0.438	0.415009	0.394446	0.11961	0.1	0.224746	0.358581	0.1	0.499613	0.203355	0.476206	0.1	0.1	0.1	0.146959	0.228841	0.159605	0.46174	0.436333	0.481704	0.1	0.408107	0.450302	0.1	0.119915	0.167602	0.288479	0.358064	0.496719	0.32506
taxon76	0.41938	0.18903	0.375666	0.488325	0.446573	0.480914	0.234141	0.233728	0.499896	0.460663	0.388598	0.320586	0.234695	0.498361	0.254418	0.170863	0.2626	0.499982	0.140819	0.1	0.449024	0.1	0.480238	0.432822	0.274407	0.481067	0.467706	0.23279	0.293882	0.106143	0.473352	0.418396	0.473485	0.340387	0.499418	0.490156	0.1	0.1	0.124814	0.432442	0.454238	0.1	0.441371	0.360399	0.491757	0.209409	0.481269	0.198861	0.166461
taxon77	0.335465	0.301494	0.278404	0.444402	0.373903	0.499922	0.11292	0.112464	0.485768	0.495124	0.294838	0.40832	0.11353	0.492052	0.356361	0.285734	0.363001	0.482155	0.1	0.138132	0.490432	0.1	0.428434	0.354082	0.15795	0.499932	0.406673	0.338555	0.180225	0.227982	0.416166	0.334126	0.416395	0.234995	0.4765	0.448403	0.189842	0.134827	0.24489	0.353547	0.492654	0.163702	0.366298	0.259385	0.452083	0.1	0.499943	0.309933	0.1
taxon78	0.499756	0.108786	0.496772	0.46236	0.495071	0.316949	0.44432	0.444105	0.404778	0.267477	0.498647	0.1	0.444607	0.386251	0.1	0.127706	0.1	0.413064	0.38933	0.276792	0.24334	0.339046	0.473836	0.498293	0.463807	0.317381	0.48499	0.1	0.472126	0.191533	0.480656	0.499809	0.480542	0.488493	0.423957	0.458905	0.229608	0.279646	0.173669	0.498355	0.253886	0.254065	0.496529	0.493707	0.455479	0.430992	0.317954	0.1	0.405666
taxon79	0.126939	0.451352	0.1	0.288869	0.178932	0.447776	0.124171	0.124624	0.376581	0.471544	0.1	0.495352	0.123564	0.395818	0.477867	0.442633	0.480592	0.366952	0.218748	0.343981	0.480135	0.282394	0.26151	0.151634	0.1	0.447527	0.226936	0.469995	0.1	0.407355	0.241698	0.125195	0.24206	0.1	0.353135	0.296075	0.381592	0.34148	0.41818	0.150913	0.476601	0.362945	0.168324	0.1	0.302852	0.150705	0.447196	0.455838	0.194208
taxon80	0.483634	0.1	0.460241	0.497365	0.494588	0.413675	0.360963	0.360639	0.471443	0.37638	0.467708	0.183969	0.361396	0.460485	0.106477	0.1	0.115797	0.476044	0.284272	0.147221	0.357309	0.220796	0.499655	0.489518	0.391719	0.413989	0.499556	0.1	0.405987	0.1	0.499981	0.483174	0.499984	0.438132	0.481756	0.496376	0.1	0.1505	0.1	0.489363	0.365705	0.121385	0.492801	0.450958	0.495288	0.341323	0.414405	0.1	0.306019
taxon81	0.472284	0.249573	0.49104	0.384415	0.451561	0.186989	0.492525	0.492444	0.298641	0.129103	0.486866	0.106327	0.492632	0.273796	0.183826	0.266254	0.174903	0.310067	0.465257	0.38852	0.101782	0.433326	0.404537	0.46322	0.498419	0.187508	0.42654	0.206627	0.499741	0.32073	0.417583	0.472873	0.417356	0.49805	0.325443	0.378673	0.351782	0.390673	0.305775	0.463505	0.113652	0.371084	0.456302	0.494791	0.373093	0.487022	0.188195	0.240275	0.474447
taxon82	0.180839	0.424115	0.111623	0.333187	0.230605	0.470071	0.1	0.1	0.411376	0.487328	0.131082	0.484476	0.1	0.427839	0.458155	0.413482	0.461899	0.40302	0.166477	0.300718	0.492839	0.233899	0.308045	0.204565	0.1	0.46988	0.275885	0.447677	0.1	0.371937	0.289666	0.179157	0.290003	0.1	0.390915	0.339758	0.342589	0.297967	0.384486	0.203874	0.490644	0.321707	0.220509	0.1	0.345918	0.1	0.469626	0.429667	0.140835
taxon83	0.486372	0.1	0.46453	0.496083	0.496116	0.407238	0.368672	0.368356	0.467567	0.368862	0.471575	0.173439	0.369095	0.455975	0.1	0.1	0.1048	0.472475	0.293475	0.157958	0.349331	0.230855	0.499109	0.49169	0.398626	0.407562	0.499904	0.1	0.412464	0.1	0.499952	0.485951	0.499946	0.443453	0.478616	0.494895	0.105145	0.161213	0.1	0.491552	0.357924	0.132291	0.494582	0.455713	0.493617	0.349475	0.407991	0.1	0.314857
taxon84	0.301926	0.335062	0.241204	0.422775	0.343596	0.498793	0.1	0.1	0.473617	0.499307	0.258577	0.431884	0.1	0.482457	0.385531	0.320357	0.391548	0.468805	0.1	0.179427	0.497043	0.103515	0.404376	0.322017	0.116066	0.498754	0.379815	0.369291	0.138954	0.265843	0.390469	0.300488	0.390727	0.195696	0.461509	0.427451	0.229376	0.176217	0.281897	0.321437	0.498216	0.204195	0.335291	0.221201	0.43178	0.1	0.498701	0.342902	0.1
taxon85	0.446783	0.136964	0.409683	0.497178	0.468601	0.462945	0.281318	0.280931	0.495742	0.436484	0.42085	0.276433	0.281836	0.490886	0.205525	0.118136	0.214202	0.497412	0.192739	0.1	0.422104	0.122909	0.492634	0.457732	0.31872	0.463156	0.484314	0.1827	0.336596	0.1	0.488195	0.445971	0.488285	0.37861	0.499041	0.498042	0.1	0.1	0.1	0.457427	0.428494	0.1	0.464536	0.396335	0.498719	0.258083	0.463435	0.14719	0.217315
taxon86	0.1	0.487246	0.1	0.19357	0.1	0.388926	0.226174	0.226591	0.296359	0.42431	0.1	0.498321	0.225615	0.320213	0.498392	0.482507	0.499067	0.284637	0.310979	0.414441	0.43849	0.365097	0.162949	0.1	0.183507	0.388575	0.124999	0.495796	0.161288	0.460503	0.141107	0.1	0.141504	0.103214	0.26804	0.201731	0.442538	0.412509	0.467638	0.1	0.43252	0.428844	0.1	0.1	0.209445	0.250433	0.388108	0.489528	0.289435
taxon87	0.231297	0.478716	0.29289	0.1	0.181566	0.181769	0.417621	0.417879	0.1	0.237161	0.276401	0.412343	0.417277	0.1	0.452598	0.483973	0.448453	0.1	0.464262	0.498613	0.261497	0.486488	0.1	0.208202	0.390097	0.181248	0.131678	0.462566	0.374857	0.496462	0.115486	0.232893	0.115084	0.332353	0.1	0.1	0.499693	0.498345	0.493817	0.208889	0.251061	0.499891	0.192059	0.310872	0.1	0.432155	0.180557	0.475529	0.453587
taxon88	0.105734	0.460302	0.1	0.270802	0.158407	0.437651	0.145169	0.145616	0.361883	0.463847	0.1	0.497846	0.144569	0.382122	0.483827	0.452351	0.48615	0.351796	0.238142	0.359474	0.473595	0.300115	0.242682	0.130718	0.1	0.43738	0.207296	0.476986	0.1	0.419608	0.222385	0.103972	0.222755	0.1	0.337367	0.278228	0.395316	0.357078	0.429732	0.129987	0.469557	0.377593	0.147637	0.1	0.285219	0.171346	0.43702	0.464362	0.214111
taxon89	0.499031	0.1	0.489305	0.478111	0.499448	0.351673	0.420968	0.420715	0.430417	0.305754	0.493037	0.1	0.421306	0.414211	0.1	0.1	0.1	0.437567	0.358335	0.236702	0.283062	0.30325	0.486671	0.499971	0.44434	0.352071	0.494225	0.1	0.454693	0.14757	0.491416	0.498915	0.49134	0.476401	0.446855	0.475436	0.187131	0.239722	0.129129	0.499962	0.292998	0.212744	0.499851	0.484167	0.472748	0.405441	0.352597	0.1	0.376601
taxon90	0.301134	0.335799	0.240333	0.422243	0.342873	0.498723	0.1	0.1	0.473298	0.499359	0.257726	0.432384	0.1	0.482195	0.386163	0.32112	0.392165	0.468458	0.1	0.180354	0.49715	0.104487	0.403791	0.321256	0.115099	0.498683	0.379168	0.36996	0.137999	0.266684	0.389848	0.299693	0.390107	0.194781	0.461126	0.426935	0.230259	0.177146	0.282717	0.320675	0.498299	0.205102	0.334553	0.22031	0.431278	0.1	0.498629	0.343625	0.1
taxon91	0.203168	0.486794	0.267017	0.1	0.152125	0.210497	0.39964	0.399921	0.1	0.264181	0.249847	0.429196	0.399263	0.11805	0.464983	0.49087	0.461383	0.1	0.451766	0.495316	0.287596	0.47833	0.1	0.179412	0.369807	0.209989	0.101305	0.473515	0.353466	0.4992	0.1	0.204814	0.1	0.308382	0.1	0.1	0.499812	0.494835	0.497748	0.180118	0.277568	0.498265	0.162861	0.285815	0.1	0.41561	0.209316	0.484248	0.439567
taxon92	0.419229	0.189287	0.375483	0.488265	0.446449	0.48099	0.233897	0.233483	0.499902	0.460771	0.388424	0.320799	0.23445	0.498383	0.254656	0.171123	0.262836	0.49998	0.140553	0.1	0.449146	0.1	0.48016	0.432683	0.274176	0.481143	0.467608	0.233035	0.293657	0.106414	0.473262	0.418244	0.473396	0.340184	0.499404	0.490102	0.1	0.1	0.125082	0.432303	0.454354	0.1	0.441241	0.360207	0.491707	0.209158	0.481344	0.199115	0.1662
taxon93	0.1	0.482735	0.1	0.210582	0.1	0.400344	0.209433	0.209858	0.311131	0.433854	0.1	0.499499	0.208864	0.334273	0.496557	0.477297	0.497586	0.299729	0.296203	0.403751	0.447122	0.352139	0.180417	0.1	0.166082	0.400008	0.142918	0.493047	0.143575	0.452941	0.158849	0.1	0.159241	0.1	0.283553	0.218606	0.433576	0.401715	0.460733	0.1	0.44155	0.418986	0.1	0.1	0.226186	0.234164	0.399563	0.485404	0.274071
taxon94	0.101216	0.499938	0.170869	0.1	0.1	0.302251	0.326484	0.326838	0.19117	0.348523	0.151884	0.473973	0.326009	0.218811	0.493463	0.499865	0.491832	0.177784	0.395775	0.469413	0.3681	0.43635	0.1	0.1	0.289661	0.301805	0.1	0.496848	0.270048	0.493769	0.1	0.102981	0.1	0.217494	0.159031	0.1	0.485426	0.468219	0.496425	0.1	0.359766	0.477972	0.1	0.191892	0.1	0.346881	0.301214	0.499656	0.378739
taxon95	0.301734	0.335241	0.240993	0.422646	0.343421	0.498777	0.1	0.1	0.47354	0.49932	0.25837	0.432006	0.1	0.482394	0.385685	0.320542	0.391698	0.468721	0.1	0.179652	0.497069	0.103751	0.404234	0.321832	0.115831	0.498737	0.379658	0.369454	0.138722	0.266047	0.390318	0.300295	0.390577	0.195474	0.461416	0.427326	0.22959	0.176442	0.282096	0.321252	0.498236	0.204415	0.335112	0.220985	0.431658	0.1	0.498684	0.343078	0.1
taxon96	0.479268	0.229589	0.494821	0.398573	0.460867	0.207907	0.488092	0.487991	0.316589	0.150961	0.491544	0.1	0.488228	0.29256	0.162466	0.24671	0.153395	0.327604	0.456437	0.373789	0.123964	0.421519	0.417496	0.471309	0.496094	0.208416	0.437975	0.185684	0.49849	0.302934	0.42967	0.479779	0.429459	0.499542	0.342387	0.393146	0.33524	0.376061	0.287447	0.471561	0.135702	0.355443	0.465136	0.497555	0.387861	0.481364	0.20909	0.220063	0.466771
taxon97	0.483383	0.1	0.459855	0.497465	0.494442	0.414229	0.360279	0.359955	0.47177	0.377029	0.467358	0.184886	0.360713	0.460869	0.10744	0.1	0.116757	0.476345	0.28346	0.146278	0.357998	0.21991	0.499691	0.489316	0.391106	0.414542	0.499514	0.1	0.40541	0.1	0.499971	0.482919	0.499976	0.437656	0.482019	0.496493	0.1	0.149559	0.1	0.489159	0.366377	0.120428	0.492634	0.450531	0.495422	0.340602	0.414956	0.1	0.305238
taxon98	0.488668	0.1	0.468259	0.494683	0.497298	0.401145	0.375585	0.375276	0.4638	0.361796	0.474914	0.163693	0.375999	0.451631	0.1	0.1	0.1	0.468987	0.301792	0.167745	0.341851	0.239987	0.498385	0.493464	0.404789	0.401479	0.5	0.1	0.418227	0.1	0.499702	0.488283	0.499687	0.44814	0.475519	0.493313	0.115241	0.170976	0.1	0.493341	0.35062	0.142245	0.495996	0.459874	0.491863	0.356803	0.40192	0.1	0.322831
taxon99	0.1	0.486268	0.1	0.197505	0.1	0.3916	0.222352	0.222771	0.299792	0.426557	0.1	0.498653	0.221791	0.323485	0.498031	0.481368	0.498788	0.288142	0.307619	0.412033	0.440528	0.362162	0.166986	0.1	0.179522	0.391251	0.129135	0.495225	0.157235	0.458821	0.145204	0.1	0.1456	0.1	0.27164	0.205636	0.440531	0.410078	0.466108	0.1	0.434649	0.42663	0.1	0.1	0.21332	0.246722	0.390789	0.48864	0.285937
taxon100	0.138331	0.497875	0.206271	0.1	0.1	0.270936	0.354463	0.354793	0.155313	0.320113	0.187836	0.460424	0.354021	0.183822	0.485864	0.499291	0.483518	0.141559	0.417963	0.481197	0.341171	0.453727	0.1	0.113446	0.319953	0.270466	0.1	0.491114	0.301409	0.498338	0.1	0.140062	0.1	0.251256	0.122349	0.1	0.493163	0.480253	0.499534	0.114183	0.332185	0.487789	0.1	0.226607	0.1	0.37338	0.269842	0.49678	0.402572
taxon101	0.49218	0.178564	0.499741	0.429786	0.479635	0.257375	0.472931	0.472778	0.357817	0.203235	0.498694	0.1	0.473134	0.336	0.108656	0.196614	0.1	0.367727	0.430795	0.334376	0.177269	0.388859	0.445603	0.487	0.486028	0.257855	0.462166	0.132692	0.491039	0.256629	0.455532	0.492494	0.455361	0.498807	0.380928	0.425178	0.291728	0.336922	0.239974	0.487171	0.188581	0.31396	0.482708	0.499958	0.420665	0.463256	0.25849	0.168561	0.443842
taxon102	0.444312	0.142192	0.406537	0.49657	0.466674	0.464974	0.276801	0.276411	0.496422	0.439114	0.417885	0.280953	0.277322	0.491892	0.210476	0.123419	0.219109	0.497936	0.187704	0.1	0.424997	0.117624	0.491673	0.455514	0.314506	0.46518	0.482932	0.187758	0.33255	0.1	0.48699	0.443483	0.487084	0.375031	0.499348	0.497531	0.1	0.1	0.1	0.455202	0.431275	0.1	0.462494	0.392993	0.4983	0.253405	0.465451	0.152385	0.212398
taxon103	0.499199	0.1	0.489881	0.477274	0.499306	0.349651	0.422491	0.422241	0.428967	0.303505	0.493501	0.1	0.422826	0.412616	0.1	0.1	0.1	0.436188	0.360307	0.239196	0.28072	0.3055	0.486012	0.499993	0.445634	0.350051	0.493787	0.1	0.455866	0.150277	0.490885	0.499094	0.490806	0.477254	0.445576	0.47455	0.189758	0.242207	0.131867	0.499989	0.290695	0.215307	0.499774	0.484867	0.471817	0.407094	0.35058	0.1	0.37846
taxon104	0.333442	0.30366	0.27614	0.443149	0.372092	0.499963	0.110268	0.109812	0.485116	0.495495	0.292637	0.409884	0.110879	0.491561	0.358264	0.287962	0.364867	0.481427	0.1	0.140744	0.490955	0.1	0.427025	0.352156	0.155367	0.499969	0.405084	0.340552	0.177685	0.230399	0.414652	0.332097	0.414883	0.23259	0.475669	0.447193	0.192356	0.137445	0.247258	0.351618	0.493111	0.16627	0.364441	0.257055	0.450914	0.1	0.499977	0.312063	0.1
taxon105	0.473468	0.246409	0.491714	0.386735	0.453114	0.190364	0.491884	0.4918	0.301556	0.13262	0.487682	0.102763	0.491996	0.276838	0.180432	0.263163	0.171484	0.312918	0.46391	0.386216	0.105347	0.431496	0.406668	0.46458	0.498117	0.190881	0.42843	0.203303	0.49961	0.317926	0.419576	0.474044	0.419351	0.498359	0.3282	0.381043	0.349183	0.388389	0.302884	0.464859	0.117198	0.368632	0.45778	0.495303	0.375509	0.486184	0.191566	0.237073	0.473285
taxon106	0.485768	0.1	0.46357	0.496398	0.495789	0.408727	0.366926	0.366608	0.468474	0.370597	0.470712	0.175854	0.367352	0.457027	0.1	0.1	0.107319	0.473312	0.291384	0.15551	0.351171	0.228566	0.499257	0.491215	0.397065	0.40905	0.499847	0.1	0.411002	0.1	0.499981	0.485338	0.499977	0.442257	0.479355	0.495255	0.102623	0.158771	0.1	0.491073	0.359719	0.129804	0.494197	0.454646	0.494021	0.347627	0.409475	0.1	0.312851
taxon107	0.499874	0.1	0.493013	0.471905	0.498116	0.33724	0.431378	0.431141	0.419943	0.289756	0.495957	0.1	0.431694	0.402729	0.1	0.101586	0.1	0.427585	0.371937	0.254054	0.266424	0.318841	0.481717	0.49979	0.453118	0.337653	0.490815	0.1	0.462615	0.166477	0.487353	0.49983	0.48726	0.482068	0.437568	0.468894	0.205447	0.257006	0.148263	0.499811	0.27663	0.230595	0.498969	0.488754	0.465889	0.416772	0.338199	0.1	0.3894
taxon108	0.24518	0.382229	0.179679	0.382735	0.291247	0.489499	0.1	0.1	0.447554	0.498271	0.198249	0.462021	0.1	0.460238	0.425091	0.369388	0.430046	0.440947	0.1	0.240968	0.499818	0.168798	0.360833	0.267258	0.1	0.489384	0.332286	0.411533	0.1	0.320735	0.344585	0.243608	0.344885	0.131592	0.43121	0.388391	0.287422	0.237952	0.335218	0.266619	0.499342	0.264114	0.281978	0.158447	0.393665	0.1	0.489232	0.389017	0.1
taxon109	0.225643	0.396128	0.15884	0.368112	0.272964	0.484505	0.1	0.1	0.437243	0.495943	0.177728	0.470032	0.1	0.451133	0.436331	0.383947	0.440919	0.430076	0.11948	0.260132	0.498729	0.189474	0.345152	0.248283	0.1	0.484366	0.315416	0.423704	0.1	0.337406	0.328204	0.224033	0.328516	0.110102	0.419579	0.374066	0.305257	0.257192	0.351317	0.247626	0.497716	0.282655	0.263417	0.137291	0.379628	0.1	0.484182	0.402545	0.1
taxon110	0.388387	0.236712	0.33884	0.474302	0.420416	0.492647	0.186329	0.185895	0.498191	0.478569	0.353315	0.3592	0.186911	0.49985	0.298319	0.219383	0.305936	0.49676	0.1	0.1	0.469684	0.1	0.462916	0.404062	0.228879	0.492742	0.446495	0.278082	0.249662	0.156993	0.453766	0.38725	0.453939	0.299938	0.494103	0.477039	0.11661	0.1	0.175093	0.403616	0.473713	0.1	0.414186	0.321909	0.479505	0.160445	0.492867	0.246052	0.1159
taxon111	0.322829	0.435444	0.374585	0.167977	0.279257	0.1	0.467727	0.467892	0.1	0.13492	0.361	0.340337	0.467505	0.1	0.39502	0.444682	0.389088	0.1	0.493661	0.494647	0.161735	0.499964	0.198471	0.302773	0.449162	0.1	0.234194	0.409715	0.438263	0.471377	0.219302	0.324203	0.21893	0.406145	0.1	0.159583	0.483705	0.495137	0.464631	0.303375	0.150186	0.490023	0.288568	0.389144	0.15154	0.476765	0.1	0.430103	0.488668
taxon112	0.383797	0.386581	0.426055	0.24662	0.346552	0.1	0.491184	0.491271	0.137653	0.1	0.415216	0.272122	0.491067	0.108278	0.336287	0.398636	0.329151	0.151441	0.499953	0.474673	0.1	0.493522	0.274587	0.366814	0.480297	0.1	0.306819	0.354198	0.473182	0.43559	0.293455	0.384949	0.29312	0.450324	0.170298	0.238853	0.45465	0.475741	0.425849	0.367328	0.1	0.465565	0.354617	0.437425	0.231384	0.495594	0.1	0.379729	0.499598
taxon113	0.493538	0.1	0.476793	0.490199	0.499333	0.384974	0.392345	0.392055	0.453388	0.343237	0.482448	0.138743	0.392733	0.439783	0.1	0.1	0.1	0.459271	0.322243	0.192167	0.322286	0.262615	0.4956	0.497005	0.419596	0.385331	0.499285	0.1	0.431995	0.1	0.498113	0.493246	0.498077	0.459131	0.466779	0.488371	0.140548	0.195333	0.1	0.496921	0.331483	0.167137	0.498621	0.469515	0.486487	0.374646	0.385803	0.1	0.342371
taxon114	0.47534	0.241234	0.492754	0.390465	0.455588	0.195831	0.490786	0.490696	0.306263	0.138326	0.488956	0.1	0.490905	0.281755	0.174891	0.258104	0.165904	0.317519	0.461666	0.382425	0.111134	0.428471	0.410088	0.466738	0.497568	0.196346	0.431455	0.197874	0.499341	0.313329	0.422771	0.475896	0.42255	0.498804	0.332649	0.384854	0.344916	0.384628	0.298146	0.467009	0.122952	0.364602	0.460132	0.496078	0.379397	0.484766	0.197028	0.231837	0.47134
taxon115	0.287435	0.34816	0.225338	0.412926	0.330345	0.497227	0.1	0.1	0.467563	0.49993	0.243059	0.440644	0.1	0.477437	0.396704	0.333922	0.40245	0.462267	0.1	0.196053	0.498671	0.120996	0.393567	0.308088	0.1	0.497168	0.367906	0.381145	0.121635	0.280863	0.379015	0.285958	0.379284	0.179064	0.454311	0.417871	0.245166	0.192889	0.296529	0.307492	0.499409	0.220436	0.321769	0.204973	0.422458	0.1	0.497088	0.355735	0.1
taxon116	0.498108	0.1	0.486611	0.481584	0.499876	0.360357	0.414166	0.413903	0.436579	0.315446	0.490829	0.102884	0.414516	0.421011	0.1	0.1	0.1	0.443418	0.3496	0.225735	0.293171	0.293324	0.489358	0.499683	0.438533	0.360745	0.495948	0.1	0.449409	0.135707	0.493548	0.497948	0.493482	0.4725	0.452267	0.479119	0.175605	0.228795	0.117141	0.499656	0.30293	0.201486	0.5	0.480931	0.476631	0.398079	0.361258	0.1	0.36835
taxon117	0.291761	0.453442	0.347343	0.130371	0.245731	0.113952	0.452358	0.452558	0.1	0.172413	0.332638	0.368123	0.452091	0.1	0.417931	0.461302	0.412607	0.1	0.485878	0.498857	0.198488	0.497937	0.161717	0.2705	0.43047	0.113407	0.198681	0.43101	0.41795	0.483043	0.183238	0.293223	0.182853	0.38192	0.1	0.121774	0.492172	0.499077	0.477733	0.271136	0.187274	0.496327	0.255519	0.363214	0.113549	0.463422	0.112684	0.448845	0.478815
taxon118	0.442753	0.145427	0.404562	0.496164	0.465451	0.466206	0.273981	0.27359	0.496814	0.440719	0.416021	0.283741	0.274505	0.492487	0.213535	0.12669	0.22214	0.498231	0.184569	0.1	0.426767	0.114338	0.491048	0.454111	0.311873	0.466408	0.482046	0.190884	0.33002	0.1	0.486214	0.441913	0.48631	0.372788	0.499509	0.497184	0.1	0.1	0.1	0.453794	0.432974	0.1	0.4612	0.390895	0.49801	0.250487	0.466674	0.155598	0.209335
taxon119	0.452871	0.123497	0.417519	0.498464	0.473283	0.457495	0.292739	0.29236	0.493733	0.429511	0.428217	0.264703	0.293247	0.488044	0.192731	0.104537	0.201516	0.495801	0.205534	0.1	0.414464	0.13638	0.494827	0.463166	0.329342	0.457721	0.487591	0.169646	0.346779	0.1	0.491018	0.452104	0.491096	0.387572	0.497983	0.499081	0.1	0.1	0.1	0.462881	0.42114	0.1	0.469514	0.404684	0.499522	0.269929	0.458019	0.133803	0.229791
taxon120	0.36507	0.26736	0.311903	0.461882	0.400157	0.497466	0.152944	0.152498	0.49392	0.487637	0.327326	0.382969	0.15354	0.497723	0.326033	0.250705	0.333221	0.491477	0.1	0.1	0.480664	0.1	0.448344	0.382151	0.196766	0.497522	0.429406	0.30686	0.2183	0.190274	0.437725	0.363836	0.437925	0.270802	0.487426	0.465211	0.150809	0.1	0.207877	0.381663	0.48387	0.123939	0.393272	0.293956	0.468246	0.126446	0.497596	0.276311	0.1
taxon121	-0.446696	-0.1	-0.465216	-0.1726	-0.1	-0.119811	-0.478205	-0.264448	-0.1	-0.48412	-0.492332	-0.139751	-0.467005	-0.418173	-0.463345	-0.262055	-0.1	-0.297462	-0.366909	-0.453134	-0.371466	-0.42978	-0.377594	-0.248144	-0.366742	-0.489894	-0.1	-0.472851	-0.1	-0.474658	-0.422216	-0.395762	-0.22161	-0.1	-0.281137	-0.469911	-0.119047	-0.1	-0.478755	-0.419737	-0.491321	-0.1	-0.435821	-0.159511	-0.45833	-0.261689	-0.223373	-0.437641	-0.450481
taxon122	-0.201222	-0.360207	-0.1	-0.443788	-0.1	-0.154291	-0.499997	-0.103481	-0.386811	-0.297039	-0.492698	-0.463381	-0.250776	-0.493933	-0.1	-0.118322	-0.499818	-0.497209	-0.1	-0.176883	-0.385835	-0.144578	-0.451053	-0.443793	-0.487385	-0.277701	-0.498523	-0.466252	-0.146334	-0.491331	-0.491331	-0.1	-0.477707	-0.200751	-0.1	-0.30563	-0.471711	-0.447543	-0.157438	-0.48032	-0.126647	-0.308846	-0.154974	-0.208023	-0.494942	-0.240043	-0.281581	-0.321395	-0.471174
taxon123	-0.1	-0.417213	-0.492728	-0.128357	-0.179683	-0.409055	-0.499662	-0.1	-0.498141	-0.347334	-0.43113	-0.491606	-0.443754	-0.164652	-0.153016	-0.1	-0.291648	-0.320166	-0.386866	-0.498134	-0.447625	-0.436619	-0.26032	-0.433535	-0.166624	-0.36537	-0.284489	-0.126799	-0.413918	-0.489201	-0.494582	-0.107438	-0.484036	-0.298455	-0.498211	-0.334085	-0.490633	-0.162157	-0.498802	-0.499997	-0.454761	-0.346816	-0.157124	-0.427278	-0.115227	-0.405674	-0.44597	-0.149639	-0.480475
taxon124	-0.294606	-0.490476	-0.346674	-0.366414	-0.38499	-0.29858	-0.139229	-0.227066	-0.465471	-0.380836	-0.136467	-0.167014	-0.402864	-0.384985	-0.492279	-0.471031	-0.120481	-0.43714	-0.390873	-0.189879	-0.492549	-0.156987	-0.47233	-0.151428	-0.1	-0.189028	-0.420947	-0.332932	-0.171529	-0.44	-0.1	-0.323533	-0.235854	-0.1	-0.101392	-0.349421	-0.238934	-0.395987	-0.319148	-0.478363	-0.114614	-0.493584	-0.16276	-0.271994	-0.117877	-0.464032	-0.253923	-0.477788	-0.492267
taxon125	-0.466943	-0.280361	-0.16585	-0.213427	-0.1	-0.227956	-0.337922	-0.348003	-0.338151	-0.369271	-0.1	-0.484188	-0.38138	-0.387186	-0.1	-0.235246	-0.402468	-0.352117	-0.223384	-0.437843	-0.106063	-0.433707	-0.335172	-0.382595	-0.484522	-0.406899	-0.499996	-0.477714	-0.496037	-0.492208	-0.364543	-0.350749	-0.41762	-0.41017	-0.457555	-0.312244	-0.460684	-0.34959	-0.106578	-0.409651	-0.488749	-0.468599	-0.1	-0.145543	-0.1	-0.208589	-0.443498	-0.221855	-0.486835
taxon126	-0.476827	-0.10956	-0.498921	-0.325631	-0.496483	-0.435586	-0.31836	-0.1	-0.314406	-0.482313	-0.123779	-0.425643	-0.484932	-0.448187	-0.208618	-0.276854	-0.235619	-0.470614	-0.440051	-0.358944	-0.352648	-0.469044	-0.184022	-0.1	-0.110345	-0.417499	-0.439194	-0.1	-0.274619	-0.478963	-0.150405	-0.389272	-0.498352	-0.499502	-0.335287	-0.419518	-0.421803	-0.156848	-0.252682	-0.49381	-0.1	-0.499996	-0.495625	-0.100207	-0.476812	-0.359106	-0.186948	-0.429927	-0.494486
taxon127	-0.420407	-0.372216	-0.179546	-0.460802	-0.208762	-0.330738	-0.22135	-0.388848	-0.39672	-0.305985	-0.328074	-0.495468	-0.470807	-0.489306	-0.206545	-0.231629	-0.472897	-0.486861	-0.360173	-0.202851	-0.340307	-0.404657	-0.428992	-0.329126	-0.1	-0.210016	-0.489514	-0.1	-0.1	-0.3206	-0.230974	-0.481056	-0.35521	-0.336949	-0.492207	-0.205357	-0.1	-0.175774	-0.340662	-0.281531	-0.230662	-0.482618	-0.275119	-0.129559	-0.323559	-0.428048	-0.445813	-0.1	-0.217247
taxon128	-0.332541	-0.46652	-0.376283	-0.207891	-0.344234	-0.271478	-0.496229	-0.13974	-0.29163	-0.315978	-0.1	-0.496397	-0.1	-0.349342	-0.492961	-0.463727	-0.445787	-0.498646	-0.204787	-0.372688	-0.415378	-0.489248	-0.300044	-0.129456	-0.217445	-0.365023	-0.467871	-0.38528	-0.495556	-0.419662	-0.392282	-0.31	-0.45098	-0.496422	-0.454364	-0.127617	-0.493527	-0.438908	-0.470739	-0.260446	-0.499999	-0.104644	-0.468127	-0.1	-0.476988	-0.437333	-0.329979	-0.486413	-0.1
taxon129	-0.287252	-0.464672	-0.497138	-0.482586	-0.268367	-0.211859	-0.477699	-0.497654	-0.388176	-0.115609	-0.495753	-0.33658	-0.462955	-0.393368	-0.22996	-0.331919	-0.1	-0.129752	-0.111301	-0.379814	-0.462769	-0.313623	-0.1	-0.14267	-0.499725	-0.493471	-0.269623	-0.389203	-0.460255	-0.49571	-0.1	-0.361184	-0.413868	-0.295026	-0.1	-0.430764	-0.433308	-0.343697	-0.39395	-0.1	-0.272519	-0.11695	-0.338596	-0.1	-0.1	-0.198509	-0.1	-0.135858	-0.116446
taxon130	-0.196327	-0.490991	-0.291041	-0.1	-0.31653	-0.477168	-0.435445	-0.499904	-0.49848	-0.464006	-0.43051	-0.487322	-0.110615	-0.116169	-0.102063	-0.446562	-0.258064	-0.1	-0.431252	-0.1	-0.499775	-0.13524	-0.420054	-0.486369	-0.396619	-0.1	-0.499351	-0.455133	-0.362341	-0.489212	-0.48751	-0.499053	-0.1	-0.223664	-0.1	-0.1	-0.327083	-0.499702	-0.1	-0.1	-0.420014	-0.157145	-0.462994	-0.192428	-0.496879	-0.1	-0.1	-0.497167	-0.496693
taxon131	-0.489387	-0.453257	-0.398077	-0.466393	-0.182685	-0.46986	-0.1	-0.46357	-0.360783	-0.482264	-0.487421	-0.1	-0.1	-0.1	-0.455921	-0.1	-0.499822	-0.449877	-0.148855	-0.176329	-0.394493	-0.1	-0.481492	-0.385444	-0.476829	-0.436737	-0.467291	-0.1	-0.1	-0.1	-0.1	-0.1	-0.428278	-0.48973	-0.1	-0.382275	-0.239399	-0.168192	-0.487614	-0.424467	-0.448021	-0.1	-0.1	-0.169824	-0.152978	-0.399576	-0.453442	-0.461643	-0.1
taxon132	-0.1	-0.1	-0.373303	-0.443696	-0.257573	-0.1	-0.144538	-0.17747	-0.447247	-0.11497	-0.402107	-0.449071	-0.370984	-0.227959	-0.317277	-0.431869	-0.47443	-0.489071	-0.1	-0.434617	-0.244917	-0.412739	-0.443705	-0.1	-0.339165	-0.40743	-0.203993	-0.474472	-0.465761	-0.270145	-0.476015	-0.447072	-0.1	-0.231571	-0.142193	-0.339644	-0.499997	-0.488379	-0.378	-0.362977	-0.309211	-0.257635	-0.26585	-0.174744	-0.468069	-0.497582	-0.112139	-0.488989	-0.454093
taxon133	-0.371844	-0.165352	-0.447942	-0.105537	-0.314592	-0.310337	-0.373198	-0.129417	-0.19262	-0.366217	-0.154598	-0.388237	-0.402385	-0.1	-0.310972	-0.196684	-0.197514	-0.23796	-0.160824	-0.1	-0.255836	-0.361751	-0.498322	-0.247324	-0.1	-0.423642	-0.300127	-0.200047	-0.1	-0.191282	-0.478887	-0.169462	-0.184227	-0.126217	-0.417206	-0.492241	-0.1	-0.418661	-0.11232	-0.489666	-0.354458	-0.1	-0.460265	-0.326454	-0.1	-0.447668	-0.4984	-0.494288	-0.1
taxon134	-0.217282	-0.471383	-0.406631	-0.493601	-0.33997	-0.449808	-0.275559	-0.49455	-0.164091	-0.47994	-0.467262	-0.470407	-0.499856	-0.399229	-0.313344	-0.1	-0.499738	-0.1	-0.499993	-0.149085	-0.230377	-0.1	-0.347039	-0.302922	-0.498756	-0.185535	-0.1	-0.422965	-0.312401	-0.1	-0.341816	-0.49898	-0.1	-0.468541	-0.272572	-0.381956	-0.49702	-0.292717	-0.49933	-0.1	-0.189047	-0.1	-0.175573	-0.124323	-0.493226	-0.495283	-0.412144	-0.266252	-0.499333
taxon135	-0.170177	-0.1	-0.2437	-0.155369	-0.12854	-0.298717	-0.485283	-0.1	-0.19056	-0.213646	-0.294462	-0.295433	-0.286201	-0.396395	-0.1	-0.462246	-0.447604	-0.435148	-0.144638	-0.499942	-0.444365	-0.115726	-0.450733	-0.252375	-0.203962	-0.463787	-0.46341	-0.496107	-0.1	-0.425812	-0.475604	-0.368419	-0.314721	-0.1	-0.261721	-0.146277	-0.148429	-0.345728	-0.499872	-0.384356	-0.201577	-0.468802	-0.1	-0.12161	-0.1	-0.33776	-0.498617	-0.488068	-0.249414
taxon136	-0.498742	-0.263124	-0.484869	-0.239886	-0.499824	-0.1	-0.469402	-0.385638	-0.338828	-0.491929	-0.414063	-0.198324	-0.26418	-0.238773	-0.1	-0.43083	-0.379815	-0.375942	-0.336476	-0.197322	-0.1323	-0.491628	-0.381568	-0.499714	-0.460961	-0.170636	-0.303953	-0.472999	-0.477249	-0.402471	-0.403128	-0.183	-0.350496	-0.20917	-0.368177	-0.484516	-0.499993	-0.431103	-0.304525	-0.34185	-0.1	-0.476537	-0.163078	-0.233593	-0.1	-0.109023	-0.132688	-0.446949	-0.267554
taxon137	-0.1	-0.1	-0.240428	-0.423478	-0.498195	-0.492001	-0.1	-0.424166	-0.477555	-0.459819	-0.128084	-0.1	-0.389982	-0.1	-0.37391	-0.375566	-0.466403	-0.456196	-0.449039	-0.203655	-0.495687	-0.204806	-0.368905	-0.1	-0.11806	-0.442752	-0.127972	-0.478276	-0.1	-0.496117	-0.1	-0.349091	-0.471792	-0.374388	-0.489146	-0.217427	-0.112522	-0.200674	-0.430916	-0.44971	-0.29804	-0.325782	-0.454104	-0.285813	-0.243609	-0.4871	-0.497554	-0.416297	-0.232354
taxon138	-0.202148	-0.1	-0.484032	-0.483677	-0.163313	-0.1	-0.14523	-0.136916	-0.148576	-0.262879	-0.1	-0.26633	-0.1	-0.498808	-0.453588	-0.479484	-0.119415	-0.49145	-0.367634	-0.258837	-0.266074	-0.298636	-0.405352	-0.286852	-0.44956	-0.40074	-0.357802	-0.416006	-0.16633	-0.1	-0.147028	-0.344731	-0.434754	-0.1	-0.1	-0.210542	-0.427781	-0.345792	-0.43841	-0.499849	-0.494916	-0.463269	-0.241398	-0.496204	-0.1	-0.110004	-0.499812	-0.4367	-0.39662
taxon139	-0.1	-0.120018	-0.490257	-0.426126	-0.495671	-0.439958	-0.478557	-0.499462	-0.345303	-0.298839	-0.122246	-0.364683	-0.469548	-0.491076	-0.137516	-0.486555	-0.19984	-0.1	-0.116009	-0.303654	-0.369894	-0.491707	-0.301256	-0.292076	-0.497987	-0.49805	-0.463638	-0.1	-0.427865	-0.1	-0.158418	-0.179529	-0.404953	-0.499922	-0.1	-0.473504	-0.499974	-0.499046	-0.481668	-0.267611	-0.476656	-0.160114	-0.39099	-0.315915	-0.386454	-0.298679	-0.387923	-0.441839	-0.1
taxon140	-0.435327	-0.318269	-0.140587	-0.441388	-0.494642	-0.487973	-0.1	-0.1	-0.129574	-0.497466	-0.183944	-0.389176	-0.279526	-0.497685	-0.220933	-0.439587	-0.1	-0.260224	-0.490542	-0.493276	-0.1	-0.488864	-0.486414	-0.148304	-0.1	-0.373372	-0.1	-0.299399	-0.467501	-0.454222	-0.476111	-0.499833	-0.427784	-0.499749	-0.460668	-0.300391	-0.142785	-0.471369	-0.368437	-0.49998	-0.496408	-0.1	-0.499995	-0.1	-0.1	-0.449703	-0.157723	-0.383511	-0.193102
taxon141	-0.405062	-0.425838	-0.302298	-0.499688	-0.455019	-0.1	-0.131216	-0.1	-0.428609	-0.494868	-0.345596	-0.400343	-0.499293	-0.340116	-0.30993	-0.1	-0.48589	-0.498764	-0.348977	-0.498765	-0.158053	-0.387145	-0.344441	-0.488652	-0.152662	-0.1	-0.49816	-0.170649	-0.353336	-0.494758	-0.135728	-0.440018	-0.1	-0.498079	-0.226248	-0.479406	-0.499996	-0.159368	-0.439976	-0.480875	-0.455626	-0.363412	-0.1	-0.374606	-0.1	-0.432077	-0.496	-0.487617	-0.392142
taxon142	-0.282807	-0.399842	-0.343254	-0.262444	-0.377585	-0.287513	-0.499302	-0.497422	-0.460675	-0.21946	-0.481835	-0.453139	-0.347559	-0.1	-0.486591	-0.454785	-0.1	-0.452769	-0.359022	-0.12555	-0.1	-0.460841	-0.377472	-0.433333	-0.133085	-0.195848	-0.223838	-0.402064	-0.396993	-0.485941	-0.362072	-0.239059	-0.433627	-0.300097	-0.497456	-0.489941	-0.1	-0.330678	-0.47163	-0.396908	-0.418419	-0.310213	-0.367854	-0.1	-0.243364	-0.149158	-0.471148	-0.483697	-0.1
taxon143	-0.347759	-0.458007	-0.42734	-0.368686	-0.493703	-0.269535	-0.159285	-0.1	-0.279828	-0.111399	-0.48965	-0.1	-0.190429	-0.483308	-0.281844	-0.49989	-0.414022	-0.499937	-0.414126	-0.19235	-0.35931	-0.45643	-0.176922	-0.116821	-0.1	-0.292934	-0.323645	-0.202792	-0.48673	-0.47748	-0.459051	-0.289381	-0.370166	-0.1	-0.316403	-0.45097	-0.489651	-0.448386	-0.495316	-0.255611	-0.48041	-0.475234	-0.1	-0.493775	-0.224627	-0.43014	-0.495143	-0.20626	-0.276771
taxon144	-0.140574	-0.130653	-0.49251	-0.258761	-0.496993	-0.37057	-0.1	-0.499655	-0.435138	-0.489734	-0.484338	-0.499975	-0.482835	-0.432759	-0.435732	-0.342333	-0.1	-0.25196	-0.114441	-0.186359	-0.497988	-0.388758	-0.1	-0.249905	-0.1	-0.156188	-0.499983	-0.194172	-0.493704	-0.361589	-0.146309	-0.1	-0.368093	-0.489216	-0.494959	-0.411497	-0.220436	-0.1	-0.461063	-0.497413	-0.1	-0.49985	-0.443932	-0.124556	-0.226948	-0.1	-0.456228	-0.1	-0.156946
taxon145	-0.224245	-0.460795	-0.402951	-0.49899	-0.269153	-0.365791	-0.499999	-0.44953	-0.307624	-0.499435	-0.164574	-0.340606	-0.278745	-0.1	-0.126354	-0.178745	-0.427103	-0.260257	-0.138654	-0.499886	-0.1	-0.1	-0.499628	-0.420439	-0.1	-0.481647	-0.190133	-0.1	-0.136333	-0.458871	-0.448091	-0.420697	-0.496929	-0.268349	-0.440309	-0.414815	-0.499926	-0.49621	-0.317021	-0.496429	-0.264612	-0.490477	-0.489625	-0.479865	-0.198228	-0.149559	-0.469536	-0.494142	-0.47155
taxon146	-0.430344	-0.325045	-0.447924	-0.443638	-0.461353	-0.224421	-0.486018	-0.477384	-0.1	-0.387847	-0.466544	-0.43552	-0.499839	-0.489973	-0.147776	-0.42756	-0.474166	-0.349441	-0.181613	-0.337145	-0.1	-0.4999	-0.1	-0.287373	-0.148668	-0.160689	-0.182586	-0.499985	-0.1	-0.341211	-0.478778	-0.1	-0.433072	-0.498447	-0.242567	-0.42505	-0.349256	-0.1	-0.1	-0.420719	-0.482166	-0.134883	-0.123411	-0.104974	-0.141006	-0.164654	-0.207711	-0.424077	-0.1
taxon147	-0.430975	-0.1	-0.414178	-0.187771	-0.456486	-0.259565	-0.481296	-0.255031	-0.44401	-0.258389	-0.135103	-0.171967	-0.401063	-0.499796	-0.458234	-0.487884	-0.401656	-0.1	-0.499814	-0.464921	-0.1	-0.489894	-0.347004	-0.471925	-0.226244	-0.454951	-0.499818	-0.481941	-0.499947	-0.491499	-0.496164	-0.347611	-0.22323	-0.402847	-0.494127	-0.407827	-0.422725	-0.287032	-0.49882	-0.25192	-0.327407	-0.457043	-0.307952	-0.279086	-0.481545	-0.4785	-0.497346	-0.147004	-0.499394
taxon148	-0.44055	-0.415093	-0.248074	-0.394416	-0.458099	-0.466619	-0.496097	-0.413692	-0.383923	-0.356818	-0.1	-0.167979	-0.1	-0.413231	-0.1	-0.121208	-0.198957	-0.489379	-0.445574	-0.479414	-0.251415	-0.479501	-0.1	-0.244219	-0.1	-0.1	-0.178218	-0.124362	-0.497729	-0.268399	-0.498647	-0.370357	-0.1	-0.140343	-0.234652	-0.250552	-0.347116	-0.372619	-0.277208	-0.310851	-0.147964	-0.1	-0.497866	-0.245672	-0.448008	-0.440421	-0.1	-0.197568	-0.1
taxon149	-0.382028	-0.493551	-0.471456	-0.474366	-0.477984	-0.498648	-0.338847	-0.343009	-0.415626	-0.1	-0.484895	-0.451772	-0.49436	-0.422591	-0.306912	-0.466788	-0.494456	-0.497169	-0.254783	-0.492268	-0.21544	-0.46827	-0.491824	-0.493239	-0.228025	-0.318335	-0.1	-0.161885	-0.156393	-0.482935	-0.17098	-0.38404	-0.49049	-0.387348	-0.485336	-0.497391	-0.495298	-0.488339	-0.494467	-0.333485	-0.210695	-0.393382	-0.456793	-0.299919	-0.412157	-0.116906	-0.449385	-0.499758	-0.1
taxon150	-0.499994	-0.433512	-0.384939	-0.40215	-0.366605	-0.494184	-0.499903	-0.416311	-0.1	-0.499312	-0.498602	-0.334232	-0.356114	-0.442865	-0.356355	-0.454797	-0.4253	-0.1	-0.1	-0.496544	-0.483057	-0.144323	-0.178722	-0.476484	-0.480458	-0.420572	-0.313439	-0.1	-0.497309	-0.398606	-0.123334	-0.177505	-0.153366	-0.490262	-0.480292	-0.445915	-0.1	-0.179157	-0.405879	-0.150893	-0.103564	-0.34681	-0.487642	-0.371277	-0.434025	-0.470977	-0.499288	-0.170862	-0.499828
taxon151	-0.444595	-0.322733	-0.435195	-0.1	-0.265411	-0.491699	-0.320202	-0.1	-0.252613	-0.377786	-0.189603	-0.499344	-0.422816	-0.491198	-0.365205	-0.37065	-0.134958	-0.456671	-0.336606	-0.208644	-0.396318	-0.276667	-0.459054	-0.125435	-0.230278	-0.114746	-0.15766	-0.348518	-0.495681	-0.104484	-0.484412	-0.292827	-0.129747	-0.230147	-0.316765	-0.338442	-0.202424	-0.407434	-0.349463	-0.153849	-0.490168	-0.1	-0.499882	-0.233879	-0.318853	-0.437757	-0.366635	-0.27451	-0.387387
taxon152	-0.493412	-0.491112	-0.1	-0.227045	-0.332155	-0.152548	-0.44367	-0.499934	-0.374445	-0.474774	-0.1	-0.409253	-0.446542	-0.344844	-0.360237	-0.411081	-0.452591	-0.1	-0.495902	-0.487063	-0.499288	-0.484781	-0.496182	-0.485303	-0.456082	-0.499016	-0.359119	-0.229087	-0.209038	-0.1	-0.292047	-0.404382	-0.464155	-0.449034	-0.389445	-0.467292	-0.259639	-0.334391	-0.1	-0.144634	-0.205556	-0.468089	-0.172174	-0.486706	-0.459136	-0.110743	-0.412874	-0.305805	-0.1
taxon153	-0.222081	-0.1	-0.311866	-0.490743	-0.1	-0.279157	-0.280296	-0.441519	-0.186486	-0.494404	-0.443314	-0.495041	-0.481028	-0.380559	-0.443651	-0.303289	-0.1	-0.495089	-0.422623	-0.431922	-0.253431	-0.125934	-0.232247	-0.470857	-0.1	-0.247042	-0.281281	-0.313228	-0.281077	-0.362958	-0.354634	-0.161844	-0.246313	-0.121045	-0.402396	-0.32336	-0.20023	-0.43	-0.489941	-0.107599	-0.1	-0.1	-0.239751	-0.107342	-0.1	-0.445967	-0.1	-0.1	-0.1
taxon154	-0.319165	-0.37885	-0.218036	-0.477513	-0.38634	-0.498696	-0.437941	-0.483043	-0.167558	-0.368191	-0.4543	-0.477455	-0.481696	-0.363689	-0.1	-0.147196	-0.381775	-0.433742	-0.4825	-0.498867	-0.499989	-0.364193	-0.448714	-0.1	-0.25029	-0.362878	-0.1	-0.18414	-0.479116	-0.49998	-0.498713	-0.421609	-0.356509	-0.170794	-0.134566	-0.380891	-0.351981	-0.49975	-0.43658	-0.1	-0.484595	-0.499627	-0.456958	-0.497057	-0.1	-0.49728	-0.322514	-0.424394	-0.497258
taxon155	-0.170212	-0.1	-0.1	-0.209042	-0.1	-0.1	-0.484248	-0.473148	-0.458242	-0.175531	-0.443343	-0.13177	-0.266178	-0.485397	-0.496252	-0.1	-0.1	-0.430544	-0.243172	-0.480033	-0.477299	-0.248422	-0.499984	-0.296971	-0.16875	-0.125804	-0.1	-0.378539	-0.102923	-0.439258	-0.48815	-0.1	-0.1	-0.1107	-0.402971	-0.499543	-0.401269	-0.183064	-0.384204	-0.1	-0.224602	-0.102957	-0.343197	-0.384178	-0.5	-0.498596	-0.499838	-0.1	-0.329011
taxon156	-0.412203	-0.262304	-0.113086	-0.228823	-0.263883	-0.1	-0.326865	-0.232591	-0.267107	-0.33318	-0.453052	-0.493151	-0.170276	-0.398423	-0.1	-0.289511	-0.211436	-0.288293	-0.441964	-0.274696	-0.103881	-0.160855	-0.497827	-0.1	-0.303603	-0.280316	-0.47686	-0.370343	-0.252204	-0.1	-0.1	-0.1	-0.499221	-0.419051	-0.217978	-0.24908	-0.462183	-0.1	-0.402142	-0.143275	-0.466239	-0.412468	-0.418846	-0.28607	-0.411268	-0.457365	-0.495841	-0.2998	-0.1
taxon157	-0.337496	-0.499117	-0.134511	-0.306658	-0.3196	-0.103554	-0.380247	-0.484456	-0.45106	-0.49121	-0.229892	-0.1	-0.215428	-0.20691	-0.201682	-0.176239	-0.209314	-0.470261	-0.256595	-0.324086	-0.1	-0.478956	-0.258299	-0.108702	-0.380247	-0.383798	-0.259351	-0.1	-0.488497	-0.109608	-0.42776	-0.270273	-0.487686	-0.499998	-0.206118	-0.493892	-0.374674	-0.479957	-0.223621	-0.127929	-0.315684	-0.252626	-0.429968	-0.221349	-0.458706	-0.280222	-0.227159	-0.124297	-0.1
taxon158	-0.49932	-0.431749	-0.495471	-0.1	-0.351728	-0.496113	-0.484504	-0.363876	-0.1	-0.154932	-0.323202	-0.343557	-0.1	-0.439502	-0.1	-0.1	-0.473475	-0.150734	-0.45483	-0.409503	-0.499044	-0.1	-0.391493	-0.459641	-0.1	-0.482433	-0.1	-0.479597	-0.1	-0.1	-0.337492	-0.152638	-0.382104	-0.1	-0.228834	-0.154456	-0.276304	-0.476113	-0.494071	-0.389785	-0.271123	-0.1	-0.49816	-0.281908	-0.425423	-0.498677	-0.405548	-0.460864	-0.1
taxon159	-0.1	-0.378673	-0.499738	-0.384715	-0.383066	-0.1	-0.496914	-0.1	-0.306097	-0.383232	-0.496114	-0.362942	-0.46582	-0.1	-0.472281	-0.341093	-0.457879	-0.487455	-0.470338	-0.465389	-0.236493	-0.492224	-0.499852	-0.485143	-0.406201	-0.1	-0.1	-0.498304	-0.393684	-0.467489	-0.1	-0.479909	-0.235415	-0.498163	-0.496381	-0.17978	-0.177161	-0.499988	-0.174401	-0.494209	-0.483642	-0.152421	-0.17889	-0.1	-0.1	-0.297387	-0.157668	-0.439951	-0.182444
taxon160	-0.1	-0.318823	-0.337244	-0.1	-0.443054	-0.365979	-0.496169	-0.208601	-0.329893	-0.200407	-0.204641	-0.1	-0.246645	-0.255133	-0.272389	-0.105916	-0.1	-0.14339	-0.475924	-0.110843	-0.3776	-0.474531	-0.424544	-0.1	-0.417932	-0.499859	-0.493203	-0.1	-0.258435	-0.220789	-0.383001	-0.399778	-0.499552	-0.180425	-0.498447	-0.36876	-0.16648	-0.1	-0.492728	-0.461781	-0.180306	-0.1	-0.235196	-0.20383	-0.1	-0.483041	-0.415971	-0.333339	-0.499181
taxon161	-0.369116	-0.149239	-0.471518	-0.1	-0.45234	-0.374474	-0.455405	-0.441583	-0.416285	-0.234405	-0.469976	-0.423517	-0.472903	-0.400986	-0.279679	-0.437513	-0.135281	-0.459793	-0.176925	-0.49355	-0.491152	-0.311183	-0.49778	-0.197757	-0.483033	-0.107317	-0.1	-0.493383	-0.1	-0.115893	-0.494424	-0.329977	-0.477053	-0.124192	-0.479601	-0.261204	-0.499522	-0.406508	-0.495164	-0.40548	-0.314619	-0.124772	-0.479629	-0.47545	-0.1	-0.495317	-0.492255	-0.443273	-0.478739
taxon162	-0.482169	-0.16296	-0.30953	-0.488071	-0.446	-0.474899	-0.337696	-0.425099	-0.497841	-0.375425	-0.494316	-0.366924	-0.476508	-0.483465	-0.396968	-0.42238	-0.303953	-0.43506	-0.482108	-0.40626	-0.410073	-0.398856	-0.248754	-0.47104	-0.295979	-0.313585	-0.473649	-0.42596	-0.425339	-0.270136	-0.262472	-0.454219	-0.412175	-0.1	-0.442053	-0.374477	-0.238398	-0.430122	-0.281639	-0.499391	-0.330252	-0.206479	-0.49999	-0.1	-0.428341	-0.353701	-0.406493	-0.474785	-0.333581
taxon163	-0.471808	-0.205782	-0.1	-0.428965	-0.496644	-0.132045	-0.369904	-0.438541	-0.418395	-0.1	-0.420242	-0.484961	-0.274513	-0.175357	-0.328322	-0.324298	-0.431092	-0.479281	-0.164366	-0.209301	-0.1	-0.1	-0.340042	-0.31737	-0.288797	-0.431683	-0.31305	-0.476235	-0.289746	-0.432555	-0.344002	-0.391386	-0.433108	-0.498285	-0.471182	-0.317501	-0.499987	-0.409496	-0.484684	-0.1	-0.1	-0.315711	-0.230207	-0.450645	-0.255502	-0.2736	-0.254292	-0.1	-0.398932
taxon164	-0.276575	-0.216797	-0.280686	-0.301838	-0.370048	-0.429827	-0.474006	-0.191287	-0.309365	-0.174961	-0.499574	-0.39626	-0.479093	-0.375841	-0.388617	-0.188129	-0.236695	-0.473822	-0.314967	-0.1	-0.499991	-0.35108	-0.227442	-0.417686	-0.236171	-0.330413	-0.216795	-0.439314	-0.166169	-0.467796	-0.403478	-0.293922	-0.303593	-0.499105	-0.47122	-0.24079	-0.342526	-0.496609	-0.1	-0.118967	-0.402818	-0.422007	-0.203707	-0.46687	-0.286593	-0.45547	-0.342021	-0.418453	-0.246402
taxon165	-0.437141	-0.423087	-0.499879	-0.25637	-0.497211	-0.1	-0.285931	-0.381892	-0.492193	-0.46275	-0.383214	-0.333405	-0.464651	-0.499624	-0.1	-0.351746	-0.470643	-0.1	-0.31758	-0.338275	-0.497429	-0.454371	-0.342098	-0.457677	-0.11524	-0.418035	-0.421775	-0.490451	-0.180144	-0.333884	-0.266853	-0.447236	-0.207777	-0.296018	-0.45163	-0.279838	-0.428329	-0.119625	-0.499993	-0.144517	-0.289369	-0.476598	-0.49238	-0.333615	-0.283877	-0.33297	-0.1	-0.1	-0.32509
taxon166	-0.199395	-0.221749	-0.448411	-0.300743	-0.460701	-0.346332	-0.463621	-0.163161	-0.36881	-0.254023	-0.1	-0.1	-0.262872	-0.404544	-0.1	-0.412102	-0.1	-0.274167	-0.198851	-0.213371	-0.495599	-0.471036	-0.338628	-0.483573	-0.156447	-0.441542	-0.423224	-0.1	-0.160402	-0.498416	-0.413537	-0.460375	-0.29868	-0.369399	-0.499535	-0.488444	-0.391575	-0.441902	-0.1	-0.499948	-0.312094	-0.448471	-0.150626	-0.443411	-0.315327	-0.227088	-0.496056	-0.186072	-0.496957
taxon167	-0.251565	-0.372026	-0.48668	-0.450725	-0.1	-0.357176	-0.1	-0.498217	-0.355563	-0.494838	-0.1	-0.470271	-0.27428	-0.434909	-0.214437	-0.359263	-0.253191	-0.485747	-0.374077	-0.1	-0.495386	-0.104005	-0.456361	-0.292756	-0.483452	-0.483238	-0.495387	-0.158625	-0.298825	-0.487735	-0.232946	-0.497828	-0.415736	-0.307083	-0.1	-0.421335	-0.121874	-0.265094	-0.115523	-0.318308	-0.432958	-0.172441	-0.386984	-0.440271	-0.318761	-0.499846	-0.306059	-0.492481	-0.1
taxon168	-0.498954	-0.15017	-0.354384	-0.1	-0.499993	-0.1	-0.192102	-0.137399	-0.253116	-0.1	-0.499459	-0.256858	-0.207792	-0.477185	-0.450711	-0.490027	-0.31534	-0.495714	-0.346079	-0.396763	-0.458911	-0.410074	-0.326287	-0.24823	-0.48226	-0.488878	-0.434479	-0.191296	-0.348155	-0.337614	-0.204316	-0.452308	-0.211294	-0.417596	-0.496696	-0.260544	-0.499045	-0.482776	-0.498122	-0.413044	-0.1	-0.446109	-0.107121	-0.240258	-0.379076	-0.220343	-0.455404	-0.401797	-0.1
taxon169	-0.456596	-0.255696	-0.301631	-0.364283	-0.282099	-0.249317	-0.30335	-0.170294	-0.307901	-0.264651	-0.344244	-0.391591	-0.396712	-0.41442	-0.433705	-0.1	-0.356657	-0.499994	-0.494611	-0.423124	-0.1	-0.393163	-0.303127	-0.161414	-0.143215	-0.268329	-0.496813	-0.442829	-0.1	-0.244243	-0.263457	-0.349359	-0.2415	-0.1	-0.207237	-0.1	-0.356731	-0.345177	-0.438825	-0.495006	-0.1	-0.228565	-0.436898	-0.337628	-0.350973	-0.48935	-0.1	-0.1	-0.458086
taxon170	-0.1	-0.404937	-0.18165	-0.270432	-0.168979	-0.435566	-0.498827	-0.180712	-0.473608	-0.274216	-0.1	-0.420166	-0.15464	-0.416966	-0.293098	-0.1	-0.481033	-0.314812	-0.354031	-0.218495	-0.208766	-0.417199	-0.122786	-0.102828	-0.492083	-0.123185	-0.499777	-0.171487	-0.228719	-0.420943	-0.297276	-0.230997	-0.124553	-0.398364	-0.491146	-0.496908	-0.350188	-0.40576	-0.121008	-0.48139	-0.394994	-0.189201	-0.419303	-0.382729	-0.452602	-0.497901	-0.1	-0.114714	-0.1
taxon171	-0.491051	-0.482307	-0.47353	-0.184411	-0.414832	-0.285099	-0.292104	-0.333203	-0.1	-0.462588	-0.471829	-0.398237	-0.327941	-0.431694	-0.411444	-0.251331	-0.21072	-0.492903	-0.489875	-0.121566	-0.499881	-0.321592	-0.1	-0.306977	-0.1	-0.122767	-0.489542	-0.379812	-0.343227	-0.1	-0.479234	-0.1	-0.1	-0.45125	-0.475415	-0.298281	-0.120371	-0.459046	-0.499701	-0.403756	-0.495661	-0.498352	-0.438596	-0.389913	-0.1	-0.428874	-0.248182	-0.15818	-0.453372
taxon172	-0.176074	-0.458578	-0.1	-0.497427	-0.464593	-0.195806	-0.163076	-0.497613	-0.1	-0.498349	-0.299502	-0.1	-0.292462	-0.498993	-0.435952	-0.105361	-0.474326	-0.488745	-0.492883	-0.494491	-0.1	-0.12815	-0.1	-0.497283	-0.475122	-0.465265	-0.467809	-0.435962	-0.499655	-0.240403	-0.1	-0.467406	-0.499937	-0.488577	-0.495599	-0.1	-0.46767	-0.29607	-0.1	-0.455879	-0.477753	-0.484656	-0.1	-0.360818	-0.1	-0.110187	-0.16942	-0.487783	-0.262189
taxon173	-0.374699	-0.273024	-0.1	-0.1	-0.140463	-0.18796	-0.490234	-0.461921	-0.493514	-0.142061	-0.305217	-0.328015	-0.386785	-0.326281	-0.473134	-0.468213	-0.433484	-0.302447	-0.489762	-0.160214	-0.445528	-0.188577	-0.48859	-0.1	-0.497147	-0.11687	-0.301041	-0.411172	-0.49493	-0.1	-0.499211	-0.492908	-0.162483	-0.32546	-0.1	-0.203458	-0.490393	-0.222969	-0.445527	-0.308283	-0.499973	-0.496763	-0.473768	-0.455358	-0.143848	-0.1	-0.110837	-0.10212	-0.330007
taxon174	-0.169624	-0.3366	-0.47404	-0.189851	-0.399409	-0.150291	-0.488687	-0.1	-0.102594	-0.497597	-0.148589	-0.466209	-0.492108	-0.406564	-0.314566	-0.499902	-0.499738	-0.493762	-0.1	-0.479017	-0.277028	-0.29975	-0.1	-0.462607	-0.499555	-0.411756	-0.492464	-0.404437	-0.346747	-0.102507	-0.1	-0.101648	-0.175629	-0.3505	-0.497299	-0.49454	-0.376796	-0.285314	-0.499462	-0.197792	-0.342064	-0.285271	-0.102824	-0.337158	-0.154443	-0.469621	-0.418548	-0.397567	-0.417744
taxon175	-0.476357	-0.48856	-0.311109	-0.496126	-0.221442	-0.46598	-0.220005	-0.477752	-0.469176	-0.232448	-0.233865	-0.497993	-0.238348	-0.464615	-0.499855	-0.401313	-0.45796	-0.42976	-0.294861	-0.492339	-0.322858	-0.227212	-0.457096	-0.406822	-0.1	-0.269534	-0.46936	-0.374036	-0.327867	-0.290153	-0.181317	-0.250287	-0.264739	-0.376048	-0.169263	-0.1	-0.1	-0.459435	-0.43409	-0.129641	-0.498385	-0.499911	-0.49546	-0.490714	-0.14767	-0.496193	-0.1	-0.298316	-0.385926
taxon176	-0.1	-0.116194	-0.485178	-0.239046	-0.124921	-0.155151	-0.491437	-0.462098	-0.1	-0.469506	-0.499767	-0.265468	-0.499058	-0.306518	-0.194088	-0.16526	-0.425587	-0.181885	-0.49772	-0.203748	-0.460603	-0.1	-0.261015	-0.126653	-0.13786	-0.355092	-0.33156	-0.144143	-0.352298	-0.487513	-0.499908	-0.1	-0.447566	-0.452453	-0.1	-0.499937	-0.1	-0.189566	-0.381472	-0.156031	-0.205842	-0.351209	-0.1	-0.281889	-0.1	-0.1	-0.286265	-0.461236	-0.162496
taxon177	-0.1	-0.495801	-0.481041	-0.304206	-0.49296	-0.350705	-0.471107	-0.5	-0.113556	-0.499966	-0.223691	-0.21151	-0.147171	-0.322662	-0.499686	-0.482518	-0.1	-0.469451	-0.499	-0.484985	-0.180097	-0.1	-0.499819	-0.1	-0.1	-0.482517	-0.170315	-0.465148	-0.1	-0.106123	-0.265914	-0.499978	-0.1	-0.311226	-0.417034	-0.398667	-0.436207	-0.1	-0.336697	-0.421788	-0.365621	-0.495233	-0.492361	-0.1	-0.319935	-0.479287	-0.43339	-0.42226	-0.1
taxon178	-0.41188	-0.306261	-0.32855	-0.476524	-0.476868	-0.499947	-0.46188	-0.269326	-0.498966	-0.499991	-0.188978	-0.395136	-0.494484	-0.499755	-0.308576	-0.498209	-0.1	-0.456487	-0.48108	-0.263988	-0.499939	-0.418871	-0.496375	-0.491698	-0.1	-0.1	-0.422394	-0.465746	-0.295294	-0.373869	-0.483736	-0.199927	-0.292545	-0.1	-0.1	-0.49208	-0.238525	-0.183853	-0.46505	-0.499853	-0.292455	-0.496432	-0.1	-0.425131	-0.1	-0.470895	-0.225626	-0.440461	-0.499238
taxon179	-0.186009	-0.455143	-0.496927	-0.499099	-0.390737	-0.399412	-0.482547	-0.49989	-0.162853	-0.497294	-0.152853	-0.431416	-0.417503	-0.187799	-0.1	-0.19532	-0.434416	-0.416118	-0.499365	-0.426077	-0.33207	-0.47771	-0.448164	-0.44933	-0.344292	-0.153936	-0.320864	-0.4015	-0.248888	-0.168704	-0.469911	-0.1429	-0.445835	-0.304163	-0.391256	-0.1	-0.172842	-0.261182	-0.278525	-0.183075	-0.11139	-0.403925	-0.392556	-0.233802	-0.1	-0.1	-0.334034	-0.246859	-0.487582
taxon180	-0.494622	-0.482681	-0.425039	-0.319267	-0.255694	-0.482746	-0.478072	-0.422446	-0.1	-0.471453	-0.185159	-0.158609	-0.498666	-0.256612	-0.365544	-0.401559	-0.465222	-0.199483	-0.475523	-0.1	-0.1	-0.364031	-0.486401	-0.22158	-0.157738	-0.199699	-0.204821	-0.465328	-0.278003	-0.1	-0.234314	-0.410768	-0.499108	-0.480716	-0.324549	-0.330319	-0.36587	-0.196316	-0.462398	-0.475614	-0.446926	-0.21448	-0.22674	-0.215233	-0.22336	-0.421851	-0.497464	-0.485151	-0.113037
taxon181	-0.191979	-0.493737	-0.470397	-0.499723	-0.489657	-0.474521	-0.461644	-0.495081	-0.1	-0.485025	-0.384592	-0.17878	-0.430044	-0.493809	-0.482582	-0.497852	-0.251205	-0.488903	-0.136854	-0.150309	-0.481644	-0.166091	-0.113315	-0.49996	-0.265543	-0.1	-0.407273	-0.151675	-0.204701	-0.498316	-0.499956	-0.177036	-0.365947	-0.492368	-0.125272	-0.497876	-0.401579	-0.499744	-0.366571	-0.349074	-0.1	-0.1	-0.123718	-0.499701	-0.413649	-0.426916	-0.498425	-0.479192	-0.1
taxon182	-0.495804	-0.1	-0.273856	-0.451431	-0.499034	-0.1	-0.250368	-0.270787	-0.1	-0.484607	-0.236008	-0.285	-0.499485	-0.224014	-0.492503	-0.491779	-0.134508	-0.116934	-0.214756	-0.388533	-0.348088	-0.47243	-0.482656	-0.216907	-0.489125	-0.246164	-0.46269	-0.208651	-0.369684	-0.486723	-0.306513	-0.398312	-0.426832	-0.1	-0.361447	-0.222104	-0.308029	-0.376249	-0.298642	-0.4409	-0.361495	-0.1	-0.262727	-0.303498	-0.160903	-0.383521	-0.31736	-0.252151	-0.299528
taxon183	-0.306337	-0.46547	-0.133464	-0.219272	-0.1	-0.251287	-0.209321	-0.358316	-0.126543	-0.277702	-0.496948	-0.338414	-0.1	-0.381513	-0.490527	-0.239143	-0.49751	-0.1	-0.159738	-0.124581	-0.286117	-0.300736	-0.443264	-0.481416	-0.419559	-0.409601	-0.1	-0.268617	-0.472563	-0.1	-0.283872	-0.499847	-0.121248	-0.498473	-0.1	-0.1	-0.409707	-0.314599	-0.1	-0.469786	-0.460485	-0.499645	-0.136134	-0.477944	-0.101299	-0.476672	-0.1	-0.171039	-0.328546
taxon184	-0.489369	-0.43009	-0.108168	-0.470768	-0.1	-0.499882	-0.278159	-0.316799	-0.1	-0.496904	-0.387101	-0.281229	-0.327153	-0.29869	-0.33425	-0.498912	-0.365187	-0.268307	-0.198776	-0.1	-0.261624	-0.414031	-0.333392	-0.27429	-0.205282	-0.212767	-0.384215	-0.1	-0.44237	-0.189298	-0.474132	-0.168627	-0.254708	-0.401358	-0.230318	-0.487176	-0.112926	-0.310699	-0.465309	-0.440039	-0.1	-0.4979	-0.386049	-0.289139	-0.15662	-0.331953	-0.155325	-0.318096	-0.436303
taxon185	-0.165907	-0.234464	-0.324228	-0.1	-0.370103	-0.29076	-0.255256	-0.45852	-0.497966	-0.248493	-0.384854	-0.497184	-0.214781	-0.472795	-0.1	-0.1	-0.493181	-0.377251	-0.1	-0.466276	-0.498526	-0.492408	-0.238259	-0.478063	-0.459648	-0.1	-0.376498	-0.477072	-0.1	-0.487486	-0.1	-0.499761	-0.498568	-0.18503	-0.107833	-0.1	-0.440217	-0.267539	-0.480795	-0.499473	-0.310589	-0.495015	-0.1	-0.1	-0.205359	-0.494263	-0.339146	-0.1	-0.499804
taxon186	-0.465335	-0.384682	-0.377659	-0.463368	-0.459672	-0.305341	-0.499315	-0.360339	-0.1	-0.464112	-0.477326	-0.1	-0.487203	-0.457747	-0.494944	-0.49943	-0.446707	-0.268808	-0.1	-0.318449	-0.299203	-0.492108	-0.361843	-0.12074	-0.492305	-0.37444	-0.1	-0.184086	-0.499234	-0.233535	-0.1	-0.1	-0.202621	-0.49994	-0.496859	-0.1	-0.433608	-0.406556	-0.483957	-0.499475	-0.499917	-0.112994	-0.1	-0.260395	-0.261887	-0.213585	-0.491896	-0.489446	-0.457895
taxon187	-0.306418	-0.101597	-0.1	-0.395276	-0.440292	-0.375412	-0.386297	-0.466041	-0.1	-0.495502	-0.326282	-0.448015	-0.1	-0.331682	-0.360783	-0.374296	-0.438776	-0.125159	-0.480663	-0.243978	-0.253652	-0.483916	-0.33799	-0.49587	-0.1	-0.1	-0.186231	-0.477529	-0.177192	-0.351049	-0.1	-0.412579	-0.474722	-0.458745	-0.460541	-0.1	-0.456845	-0.279352	-0.498799	-0.399224	-0.412425	-0.491448	-0.242594	-0.1	-0.18547	-0.379481	-0.1	-0.1	-0.1
taxon188	-0.499871	-0.210523	-0.499713	-0.1	-0.181544	-0.1	-0.306969	-0.428731	-0.497644	-0.498261	-0.305063	-0.497663	-0.1	-0.1	-0.410918	-0.30597	-0.196818	-0.472918	-0.1	-0.4017	-0.487502	-0.418633	-0.479611	-0.487967	-0.492244	-0.499326	-0.455308	-0.48072	-0.346302	-0.242063	-0.391669	-0.1	-0.314974	-0.495146	-0.195215	-0.440518	-0.339324	-0.406181	-0.439052	-0.1	-0.1	-0.1	-0.367811	-0.116981	-0.220114	-0.437948	-0.221742	-0.118835	-0.128986
taxon189	-0.1	-0.406538	-0.194316	-0.180248	-0.405247	-0.443573	-0.485	-0.480314	-0.499134	-0.34303	-0.302732	-0.265071	-0.118992	-0.1	-0.29028	-0.1	-0.369751	-0.4996	-0.447171	-0.32801	-0.487125	-0.358381	-0.335205	-0.42866	-0.477192	-0.360654	-0.303507	-0.1	-0.497999	-0.372974	-0.475504	-0.499981	-0.120036	-0.110699	-0.46877	-0.292963	-0.161872	-0.1	-0.32686	-0.47001	-0.1	-0.489948	-0.445139	-0.497886	-0.36367	-0.387868	-0.461714	-0.273796	-0.292495
taxon190	-0.351348	-0.1	-0.499255	-0.216493	-0.107576	-0.489482	-0.445146	-0.170398	-0.490921	-0.492371	-0.328635	-0.495695	-0.445663	-0.428138	-0.273826	-0.137281	-0.213725	-0.498543	-0.480634	-0.39346	-0.499695	-0.1	-0.495669	-0.205361	-0.483728	-0.411481	-0.496699	-0.222539	-0.298764	-0.255729	-0.1	-0.278176	-0.494789	-0.480701	-0.246889	-0.491938	-0.440655	-0.450969	-0.218058	-0.387442	-0.490054	-0.1	-0.472403	-0.356432	-0.272331	-0.385966	-0.1	-0.1	-0.499892
taxon191	-0.394956	-0.468852	-0.1	-0.369027	-0.1	-0.18958	-0.371511	-0.1	-0.1	-0.278284	-0.430942	-0.1	-0.214825	-0.426726	-0.260063	-0.421484	-0.490854	-0.392704	-0.117234	-0.128814	-0.129837	-0.471837	-0.219894	-0.494522	-0.217453	-0.135773	-0.493828	-0.496	-0.272053	-0.1	-0.497731	-0.339378	-0.429044	-0.288149	-0.390649	-0.425774	-0.493837	-0.239434	-0.1	-0.394438	-0.431767	-0.128649	-0.496819	-0.462877	-0.304387	-0.1	-0.206786	-0.232337	-0.49956
taxon192	-0.427893	-0.473224	-0.42573	-0.1	-0.443136	-0.496598	-0.414905	-0.49001	-0.130487	-0.1	-0.479969	-0.497449	-0.438682	-0.476957	-0.269532	-0.234235	-0.1	-0.161695	-0.372656	-0.261786	-0.490881	-0.1	-0.1	-0.499297	-0.496275	-0.404328	-0.488968	-0.314465	-0.1	-0.1	-0.226254	-0.419577	-0.171658	-0.1	-0.140021	-0.484751	-0.495461	-0.496829	-0.1	-0.308544	-0.1	-0.331562	-0.113163	-0.4832	-0.218483	-0.290873	-0.290271	-0.478591	-0.1
taxon193	-0.383795	-0.499965	-0.443756	-0.103823	-0.177036	-0.1	-0.499991	-0.476475	-0.188919	-0.392649	-0.256288	-0.371032	-0.395127	-0.441409	-0.262255	-0.1	-0.469987	-0.1	-0.474071	-0.252902	-0.461378	-0.494319	-0.494313	-0.272401	-0.451922	-0.206148	-0.339835	-0.1	-0.433469	-0.5	-0.484475	-0.1	-0.441314	-0.48635	-0.247392	-0.484032	-0.486311	-0.1	-0.354407	-0.311073	-0.267453	-0.1	-0.259756	-0.216241	-0.173687	-0.487489	-0.112176	-0.499404	-0.1
taxon194	-0.499124	-0.130729	-0.185573	-0.442008	-0.366617	-0.243026	-0.182053	-0.498105	-0.408798	-0.445358	-0.249328	-0.194074	-0.499445	-0.386383	-0.486723	-0.368849	-0.289204	-0.163207	-0.48602	-0.1	-0.466854	-0.378565	-0.263981	-0.1	-0.1	-0.384682	-0.494752	-0.319717	-0.494337	-0.36417	-0.442198	-0.245019	-0.415238	-0.41987	-0.357191	-0.494712	-0.152351	-0.476071	-0.1	-0.488575	-0.192249	-0.417397	-0.469748	-0.1	-0.1	-0.1	-0.298019	-0.49999	-0.400422
taxon195	-0.435677	-0.1	-0.254772	-0.476085	-0.283586	-0.320238	-0.1	-0.457412	-0.1	-0.495233	-0.1	-0.410334	-0.480123	-0.42877	-0.443645	-0.1	-0.35123	-0.409934	-0.462076	-0.1	-0.487808	-0.110154	-0.139616	-0.447872	-0.405962	-0.473503	-0.497272	-0.359817	-0.410575	-0.472242	-0.272664	-0.191087	-0.457919	-0.312926	-0.342814	-0.498219	-0.1	-0.189314	-0.491622	-0.40053	-0.430789	-0.474181	-0.490225	-0.469462	-0.48302	-0.185374	-0.1	-0.310559	-0.30648
taxon196	-0.497869	-0.41103	-0.140075	-0.1	-0.159744	-0.300735	-0.194816	-0.155546	-0.496533	-0.117988	-0.356676	-0.499635	-0.49848	-0.49709	-0.302467	-0.483392	-0.295806	-0.493818	-0.489075	-0.1	-0.499977	-0.201767	-0.372853	-0.194092	-0.448603	-0.49906	-0.1	-0.164081	-0.258916	-0.1	-0.1	-0.485379	-0.160363	-0.168888	-0.1	-0.177464	-0.442397	-0.489439	-0.168805	-0.406499	-0.209531	-0.270391	-0.353596	-0.45411	-0.464229	-0.494329	-0.216525	-0.482459	-0.323631
taxon197	-0.49608	-0.438024	-0.455784	-0.1	-0.336625	-0.498173	-0.1	-0.1	-0.14104	-0.191043	-0.491784	-0.1	-0.349021	-0.1	-0.137203	-0.1	-0.211891	-0.308662	-0.49889	-0.262589	-0.499405	-0.1	-0.484575	-0.494689	-0.318732	-0.475662	-0.472629	-0.450564	-0.482638	-0.254159	-0.353829	-0.1	-0.197171	-0.177555	-0.133142	-0.199935	-0.455706	-0.496464	-0.1	-0.495377	-0.239207	-0.409399	-0.1	-0.281241	-0.1	-0.1	-0.451075	-0.459765	-0.237235
taxon198	-0.49992	-0.489843	-0.200178	-0.399575	-0.1	-0.217065	-0.1	-0.437375	-0.486105	-0.456648	-0.368703	-0.193152	-0.499594	-0.1	-0.457091	-0.476393	-0.435954	-0.466908	-0.43136	-0.30774	-0.1	-0.475525	-0.218642	-0.1	-0.47699	-0.1	-0.226581	-0.267731	-0.497962	-0.354109	-0.462545	-0.310625	-0.362792	-0.285232	-0.496796	-0.357453	-0.1	-0.499993	-0.216121	-0.107605	-0.490604	-0.1	-0.243546	-0.183073	-0.321157	-0.1	-0.133649	-0.49031	-0.49122
taxon199	-0.160573	-0.41569	-0.416799	-0.1	-0.497463	-0.478229	-0.1	-0.237304	-0.246828	-0.147326	-0.445296	-0.49991	-0.481229	-0.1	-0.1	-0.494225	-0.1	-0.498571	-0.498711	-0.204993	-0.452612	-0.381829	-0.482966	-0.499689	-0.1	-0.480695	-0.499997	-0.450147	-0.318622	-0.1	-0.375624	-0.203084	-0.435824	-0.1	-0.434589	-0.182897	-0.351025	-0.301092	-0.369162	-0.496644	-0.25354	-0.1	-0.344572	-0.499994	-0.15342	-0.151669	-0.48961	-0.319543	-0.1
taxon200	-0.330505	-0.499975	-0.49774	-0.461002	-0.1	-0.342036	-0.499873	-0.484125	-0.20838	-0.131705	-0.46104	-0.499076	-0.335126	-0.478653	-0.497881	-0.427968	-0.14936	-0.130559	-0.1	-0.429846	-0.499671	-0.107528	-0.499459	-0.435662	-0.452433	-0.450165	-0.492826	-0.232443	-0.471129	-0.491316	-0.405055	-0.467803	-0.241151	-0.492695	-0.243689	-0.1	-0.123385	-0.499862	-0.40092	-0.171326	-0.172906	-0.272164	-0.209502	-0.41815	-0.310443	-0.305335	-0.275542	-0.109277	-0.30445
[truncated: 151 more columns]

## Sheet: fig3c_case
Case network for fig3c
The matrix is for the heatmap in fig3c (right). Only taxon81-taxon120 are different from the control network as random noise is added
Detailed instructions to replot the figure can be accessed from Figure3.Rmd at https://doi.org/10.5281/zenodo.5913041
source data: data.zip	script: Figure3.Rmd
	taxon1	taxon2	taxon3	taxon4	taxon5	taxon6	taxon7	taxon8	taxon9	taxon10	taxon11	taxon12	taxon13	taxon14	taxon15	taxon16	taxon17	taxon18	taxon19	taxon20	taxon21	taxon22	taxon23	taxon24	taxon25	taxon26	taxon27	taxon28	taxon29	taxon30	taxon31	taxon32	taxon33	taxon34	taxon35	taxon36	taxon37	taxon38	taxon39	taxon40	taxon41	taxon42	taxon43	taxon44	taxon45	taxon46	taxon47	taxon48	taxon49
taxon1	0	0.1	0.494758	0.468077	0.497017	0.32887	0.436943	0.436716	0.413746	0.280538	0.497257	0.1	0.437247	0.395977	0.1	0.112548	0.1	0.421661	0.379344	0.263655	0.256861	0.327405	0.478589	0.499339	0.457748	0.329291	0.48855	0.1	0.466756	0.177017	0.484722	0.499997	0.484621	0.484925	0.432027	0.46488	0.215626	0.266567	0.158943	0.499377	0.267213	0.240494	0.498123	0.490997	0.461698	0.422867	0.329849	0.1	0.396341
taxon2	0.1	0	0.163449	0.1	0.1	0.308486	0.320481	0.32084	0.198422	0.354126	0.144364	0.476422	0.319999	0.225863	0.494671	0.499621	0.493189	0.185121	0.390915	0.466644	0.373383	0.432452	0.1	0.1	0.283208	0.308045	0.1	0.497669	0.263389	0.492469	0.1	0.1	0.1	0.210377	0.166476	0.1	0.483478	0.465399	0.495423	0.1	0.365189	0.475601	0.1	0.184598	0.102208	0.341168	0.307461	0.499886	0.373552
taxon3	0.494758	0.163449	0	0.437783	0.48393	0.271031	0.467466	0.467299	0.368865	0.217825	0.499598	0.1	0.467687	0.347737	0.1	0.181724	0.1	0.378435	0.422408	0.322245	0.192216	0.378548	0.452668	0.490392	0.482001	0.271502	0.468064	0.117117	0.487753	0.242693	0.461927	0.495016	0.461769	0.497439	0.391149	0.433422	0.278515	0.324863	0.22574	0.490539	0.20338	0.30128	0.486651	0.499491	0.42914	0.456965	0.272124	0.153332	0.436207
taxon4	0.468077	0.1	0.437783	0	0.484459	0.440289	0.323588	0.323231	0.486035	0.408143	0.447119	0.230667	0.324065	0.478032	0.156003	0.1	0.165057	0.489213	0.240602	0.1	0.391285	0.173638	0.498926	0.476496	0.357797	0.440554	0.494764	0.132287	0.373925	0.1	0.496899	0.467441	0.496945	0.411123	0.492939	0.499921	0.1	0.100821	0.1	0.476266	0.398736	0.1	0.481537	0.426441	0.499699	0.302064	0.440904	0.1	0.263866
taxon5	0.497017	0.1	0.48393	0.484459	0	0.367987	0.407824	0.407553	0.441899	0.324008	0.488585	0.113756	0.408186	0.426914	0.1	0.1	0.1	0.448453	0.341552	0.215743	0.302119	0.284233	0.491522	0.499163	0.433076	0.368366	0.49724	0.1	0.444417	0.124956	0.495209	0.496817	0.495151	0.468741	0.456903	0.482185	0.165135	0.218837	0.106286	0.499119	0.311714	0.191245	0.499872	0.477765	0.479877	0.391243	0.368867	0.1	0.360728
taxon6	0.32887	0.308486	0.271031	0.440289	0.367987	0	0.104307	0.10385	0.483602	0.496276	0.287666	0.413349	0.10492	0.490408	0.362495	0.29293	0.369013	0.479744	0.1	0.14659	0.492074	0.1	0.423819	0.347797	0.149554	0.5	0.401476	0.344996	0.171967	0.235799	0.411211	0.32751	0.411446	0.22717	0.473753	0.44443	0.197975	0.143303	0.252544	0.347253	0.494084	0.172013	0.360235	0.251801	0.448244	0.1	0.499998	0.316809	0.1
taxon7	0.436943	0.320481	0.467466	0.323588	0.407824	0.104307	0	0.5	0.225092	0.1	0.459973	0.188903	0.5	0.197629	0.261181	0.335182	0.252982	0.237858	0.489849	0.43693	0.1	0.469822	0.347866	0.423869	0.497811	0.104855	0.375218	0.281975	0.495042	0.382015	0.363966	0.437817	0.363682	0.483005	0.255185	0.316764	0.407734	0.43859	0.369355	0.42427	0.1	0.423266	0.414264	0.474993	0.310171	0.499238	0.105579	0.312221	0.494538
taxon8	0.436716	0.32084	0.467299	0.323231	0.407553	0.10385	0.5	0	0.224674	0.1	0.45979	0.189336	0.499999	0.197199	0.26158	0.335529	0.253386	0.237446	0.489943	0.437157	0.1	0.469982	0.34753	0.423621	0.497767	0.104397	0.374909	0.282361	0.494976	0.382317	0.363644	0.43759	0.363361	0.482884	0.254782	0.316402	0.408004	0.438814	0.36967	0.424023	0.1	0.423515	0.414002	0.474847	0.309804	0.499264	0.105122	0.312587	0.494607
taxon9	0.413746	0.198422	0.368865	0.486035	0.441899	0.483602	0.225092	0.224674	0	0.464528	0.382108	0.328337	0.225651	0.499081	0.263134	0.180401	0.271214	0.499793	0.131016	0.1	0.453412	0.1	0.477302	0.427632	0.265835	0.483744	0.464007	0.241756	0.285579	0.116075	0.469972	0.412732	0.470113	0.332855	0.498823	0.488043	0.1	0.1	0.134652	0.427239	0.458401	0.1	0.436494	0.353263	0.489813	0.200116	0.483931	0.208166	0.156821
taxon10	0.280538	0.354126	0.217825	0.408143	0.324008	0.496276	0.1	0.1	0.464528	0	0.235701	0.444542	0.1	0.474881	0.401749	0.340113	0.407366	0.459008	0.1	0.203735	0.499212	0.12911	0.388343	0.301444	0.1	0.496207	0.362179	0.386516	0.113489	0.287756	0.373496	0.279044	0.373771	0.171215	0.450747	0.41321	0.252435	0.200593	0.303235	0.30084	0.499746	0.227927	0.31531	0.197301	0.417916	0.1	0.496116	0.361574	0.1
taxon11	0.497257	0.144364	0.499598	0.447119	0.488585	0.287666	0.459973	0.45979	0.382108	0.235701	0	0.1	0.460219	0.361868	0.1	0.162894	0.1	0.391237	0.411337	0.306651	0.210575	0.365141	0.460821	0.49391	0.476281	0.288124	0.47474	0.1	0.482949	0.224964	0.469231	0.497442	0.469088	0.495011	0.403326	0.443072	0.261635	0.309357	0.207663	0.494027	0.221537	0.285032	0.490863	0.498184	0.439087	0.448457	0.288729	0.13412	0.426054
taxon12	0.1	0.476422	0.1	0.230667	0.113756	0.413349	0.188903	0.189336	0.328337	0.444542	0.1	0	0.188323	0.35058	0.493438	0.470152	0.494891	0.31734	0.277878	0.390147	0.45669	0.335899	0.201106	0.1	0.144808	0.413034	0.164219	0.488834	0.121996	0.443009	0.179908	0.1	0.180294	0.1	0.3017	0.238512	0.421997	0.387989	0.451579	0.1	0.451607	0.406354	0.102712	0.1	0.245916	0.214158	0.412615	0.47955	0.25508
taxon13	0.437247	0.319999	0.467687	0.324065	0.408186	0.10492	0.5	0.499999	0.225651	0.1	0.460219	0.188323	0	0.198204	0.260647	0.334716	0.252441	0.238409	0.489723	0.436625	0.1	0.469607	0.348316	0.424201	0.49787	0.105467	0.375632	0.281457	0.495129	0.38161	0.364395	0.438119	0.364111	0.483167	0.255723	0.317248	0.407371	0.438289	0.368932	0.424602	0.1	0.422932	0.414615	0.475188	0.310662	0.499203	0.106192	0.311732	0.494445
taxon14	0.395977	0.225863	0.347737	0.478032	0.426914	0.490408	0.197629	0.197199	0.499081	0.474881	0.361868	0.35058	0.198204	0	0.28841	0.208322	0.296166	0.498002	0.10154	0.1	0.465348	0.1	0.467402	0.411149	0.23969	0.490517	0.451869	0.267829	0.260189	0.145328	0.458769	0.394874	0.458933	0.309638	0.495828	0.480561	0.104676	0.1	0.163579	0.410718	0.469656	0.1	0.420917	0.331176	0.482829	0.171987	0.49066	0.235326	0.127768
taxon15	0.1	0.494671	0.1	0.156003	0.1	0.362495	0.261181	0.26158	0.263134	0.401749	0.1	0.493438	0.260647	0.28841	0	0.491461	0.499909	0.25078	0.341355	0.435523	0.417825	0.391299	0.124544	0.1	0.220189	0.362109	0.1	0.499387	0.198696	0.474631	0.102213	0.1	0.102618	0.142087	0.233354	0.164419	0.459764	0.433826	0.480315	0.1	0.411026	0.448067	0.1	0.114969	0.172387	0.284308	0.361597	0.496111	0.321176
taxon16	0.112548	0.499621	0.181724	0.1	0.1	0.29293	0.335182	0.335529	0.180401	0.340113	0.162894	0.470152	0.334716	0.208322	0.491461	0	0.489612	0.166895	0.402757	0.473282	0.360151	0.441896	0.1	0.1	0.299038	0.292476	0.1	0.495414	0.279738	0.495462	0.1	0.114304	0.1	0.22788	0.147992	0.1	0.488075	0.472163	0.497676	0.1	0.351613	0.481248	0.1	0.202552	0.1	0.355142	0.291874	0.499092	0.38621
taxon17	0.1	0.493189	0.1	0.165057	0.1	0.369013	0.252982	0.253386	0.271214	0.407366	0.1	0.494891	0.252441	0.296166	0.499909	0.489612	0	0.259004	0.334307	0.430748	0.422999	0.385276	0.13378	0.1	0.211566	0.368635	0.1	0.498822	0.189888	0.471538	0.111552	0.1	0.111955	0.132896	0.241765	0.173417	0.455923	0.428994	0.477571	0.1	0.416394	0.443743	0.1	0.105644	0.181329	0.276392	0.368133	0.494831	0.313791
taxon18	0.421661	0.185121	0.378435	0.489213	0.448453	0.479744	0.237858	0.237446	0.499793	0.459008	0.391237	0.31734	0.238409	0.498002	0.25078	0.166895	0.259004	0	0.144859	0.1	0.447153	0.1	0.481394	0.434917	0.277922	0.479901	0.469179	0.22905	0.297282	0.10202	0.474693	0.420689	0.474823	0.343463	0.499603	0.490971	0.1	0.1	0.120727	0.434543	0.45246	0.1	0.443337	0.363308	0.492502	0.21323	0.480109	0.194986	0.17043
taxon19	0.379344	0.390915	0.422408	0.240602	0.341552	0.1	0.489849	0.489943	0.131016	0.1	0.411337	0.277878	0.489723	0.10154	0.341355	0.402757	0.334307	0.144859	0	0.476794	0.1	0.494581	0.268802	0.362096	0.478336	0.1	0.301349	0.359029	0.47091	0.438932	0.287848	0.380515	0.287509	0.447287	0.163803	0.232776	0.457474	0.477817	0.42942	0.362618	0.1	0.468034	0.349725	0.434046	0.225254	0.494634	0.1	0.384176	0.499274
taxon20	0.263655	0.466644	0.322245	0.1	0.215743	0.14659	0.43693	0.437157	0.1	0.203735	0.306651	0.390147	0.436625	0.1	0.435523	0.473282	0.430748	0.1	0.476794	0	0.229046	0.493733	0.129375	0.241465	0.412298	0.146055	0.167221	0.447151	0.398449	0.490664	0.151381	0.265185	0.150987	0.35924	0.1	0.1	0.497003	0.499988	0.486612	0.242128	0.218175	0.499281	0.225892	0.339163	0.1	0.449677	0.145346	0.462707	0.46799
taxon21	0.256861	0.373383	0.192216	0.391285	0.302119	0.492074	0.1	0.1	0.453412	0.499212	0.210575	0.45669	0.1	0.465348	0.417825	0.360151	0.422999	0.447153	0.1	0.229046	0	0.156024	0.37005	0.278575	0.1	0.491974	0.342256	0.403712	0.1	0.310257	0.354246	0.255313	0.354537	0.144573	0.437889	0.396754	0.276266	0.225988	0.325075	0.277946	0.499852	0.25255	0.293028	0.171198	0.401847	0.1	0.491841	0.380391	0.1
taxon22	0.327405	0.432452	0.378548	0.173638	0.284233	0.1	0.469822	0.469982	0.1	0.12911	0.365141	0.335899	0.469607	0.1	0.391299	0.441896	0.385276	0.1	0.494581	0.493733	0.156024	0	0.203985	0.307545	0.451776	0.1	0.239499	0.406233	0.44113	0.469334	0.224699	0.328765	0.224329	0.409629	0.1	0.165279	0.482144	0.494263	0.462372	0.308141	0.14443	0.48879	0.293466	0.392898	0.157269	0.478545	0.1	0.427	0.489907
taxon23	0.478589	0.1	0.452668	0.498926	0.491522	0.423819	0.347866	0.34753	0.477302	0.388343	0.460821	0.201106	0.348316	0.467402	0.124544	0.1	0.13378	0.481394	0.268802	0.129375	0.37005	0.203985	0	0.485398	0.37991	0.424115	0.498429	0.100411	0.394869	0.1	0.499474	0.478064	0.499493	0.428884	0.486394	0.498265	0.1	0.13269	0.1	0.485216	0.378114	0.10329	0.489322	0.442628	0.497489	0.32752	0.424508	0.1	0.291125
taxon24	0.499339	0.1	0.490392	0.476496	0.499163	0.347797	0.423869	0.423621	0.427632	0.301444	0.49391	0.1	0.424201	0.411149	0.1	0.1	0.1	0.434917	0.362096	0.241465	0.278575	0.307545	0.485398	0	0.446801	0.348199	0.493374	0.1	0.456922	0.152743	0.490387	0.499243	0.490306	0.478019	0.444396	0.473729	0.192149	0.244467	0.134361	0.499999	0.288586	0.217639	0.49969	0.485492	0.470954	0.408591	0.348731	0.1	0.380146
taxon25	0.457748	0.283208	0.482001	0.357797	0.433076	0.149554	0.497811	0.497767	0.265835	0.1	0.476281	0.144808	0.49787	0.23969	0.220189	0.299038	0.211566	0.277922	0.478336	0.412298	0.1	0.451776	0.37991	0.446801	0	0.150088	0.404463	0.24215	0.49944	0.350193	0.394414	0.45847	0.394159	0.492971	0.294254	0.351534	0.378901	0.414231	0.33624	0.44714	0.1	0.396536	0.438618	0.487508	0.345466	0.494475	0.150795	0.274354	0.485485
taxon26	0.329291	0.308045	0.271502	0.440554	0.368366	0.5	0.104855	0.104397	0.483744	0.496207	0.288124	0.413034	0.105467	0.490517	0.362109	0.292476	0.368635	0.479901	0.1	0.146055	0.491974	0.1	0.424115	0.348199	0.150088	0	0.40181	0.34459	0.172492	0.235305	0.411529	0.327933	0.411764	0.227669	0.473931	0.444686	0.197461	0.142766	0.252061	0.347656	0.493998	0.171488	0.360623	0.252285	0.448491	0.1	0.499999	0.316376	0.1
taxon27	0.48855	0.1	0.468064	0.494764	0.49724	0.401476	0.375218	0.374909	0.464007	0.362179	0.47474	0.164219	0.375632	0.451869	0.1	0.1	0.1	0.469179	0.301349	0.167221	0.342256	0.239499	0.498429	0.493374	0.404463	0.40181	0	0.1	0.417922	0.1	0.499721	0.488163	0.499707	0.447893	0.47569	0.493403	0.1147	0.170454	0.1	0.49325	0.351016	0.141712	0.495925	0.459656	0.491963	0.356413	0.40225	0.1	0.322406
taxon28	0.1	0.497669	0.117117	0.132287	0.1	0.344996	0.281975	0.282361	0.241756	0.386516	0.1	0.488834	0.281457	0.267829	0.499387	0.495414	0.498822	0.22905	0.359029	0.447151	0.403712	0.406233	0.100411	0.1	0.24215	0.34459	0.1	0	0.221174	0.481835	0.1	0.1	0.1	0.165653	0.211168	0.140833	0.468932	0.445604	0.486605	0.1	0.396422	0.458506	0.1	0.138925	0.148933	0.304327	0.344053	0.498585	0.339759
taxon29	0.466756	0.263389	0.487753	0.373925	0.444417	0.171967	0.495042	0.494976	0.285579	0.113489	0.482949	0.121996	0.495129	0.260189	0.198696	0.279738	0.189888	0.297282	0.47091	0.398449	0.1	0.44113	0.394869	0.456922	0.49944	0.172492	0.417922	0.221174	0	0.33291	0.408516	0.467399	0.408277	0.496373	0.313057	0.367968	0.363036	0.400514	0.318349	0.457229	0.1	0.381678	0.449487	0.492218	0.362186	0.490412	0.173188	0.254263	0.47928
taxon30	0.177017	0.492469	0.242693	0.1	0.124956	0.235799	0.382015	0.382317	0.116075	0.287756	0.224964	0.443009	0.38161	0.145328	0.474631	0.495462	0.471538	0.10202	0.438932	0.490664	0.310257	0.469334	0.1	0.152743	0.350193	0.235305	0.1	0.481835	0.33291	0	0.1	0.178702	0.1	0.28564	0.1	0.1	0.498237	0.489992	0.499632	0.153463	0.300634	0.495115	0.135877	0.262166	0.1	0.399232	0.234651	0.490512	0.425394
taxon31	0.484722	0.1	0.461927	0.496899	0.495209	0.411211	0.363966	0.363644	0.469972	0.373496	0.469231	0.179908	0.364395	0.458769	0.102213	0.1	0.111552	0.474693	0.287848	0.151381	0.354246	0.224699	0.499474	0.490387	0.394414	0.411529	0.499721	0.1	0.408516	0.1	0	0.484277	0.5	0.440216	0.480571	0.495833	0.1	0.154651	0.1	0.490239	0.362718	0.12561	0.49352	0.452824	0.494672	0.344496	0.41195	0.1	0.309455
taxon32	0.499997	0.1	0.495016	0.467441	0.496817	0.32751	0.437817	0.43759	0.412732	0.279044	0.497442	0.1	0.438119	0.394874	0.1	0.114304	0.1	0.420689	0.380515	0.265185	0.255313	0.328765	0.478064	0.499243	0.45847	0.327933	0.488163	0.1	0.467399	0.178702	0.484277	0	0.484174	0.485361	0.431117	0.464213	0.217251	0.26809	0.160651	0.499284	0.265687	0.242073	0.497964	0.491335	0.461003	0.423826	0.328492	0.1	0.397437
taxon33	0.484621	0.1	0.461769	0.496945	0.495151	0.411446	0.363682	0.363361	0.470113	0.373771	0.469088	0.180294	0.364111	0.458933	0.102618	0.1	0.111955	0.474823	0.287509	0.150987	0.354537	0.224329	0.499493	0.490306	0.394159	0.411764	0.499707	0.1	0.408277	0.1	0.5	0.484174	0	0.44002	0.480685	0.495886	0.1	0.154258	0.1	0.490157	0.363003	0.125209	0.493453	0.452648	0.494732	0.344196	0.412184	0.1	0.30913
taxon34	0.484925	0.210377	0.497439	0.411123	0.468741	0.22717	0.483005	0.482884	0.332855	0.171215	0.495011	0.1	0.483167	0.309638	0.142087	0.22788	0.132896	0.343463	0.447287	0.35924	0.144573	0.409629	0.428884	0.478019	0.492971	0.227669	0.447893	0.165653	0.496373	0.28564	0.440216	0.485361	0.44002	0	0.357662	0.406002	0.319063	0.36162	0.269682	0.478241	0.156165	0.340074	0.472558	0.499212	0.401005	0.475138	0.228328	0.200654	0.458676
taxon35	0.432027	0.166476	0.391149	0.492939	0.456903	0.473753	0.255185	0.254782	0.498823	0.450747	0.403326	0.3017	0.255723	0.495828	0.233354	0.147992	0.241765	0.499603	0.163803	0.1	0.437889	0.1	0.486394	0.444396	0.294254	0.473931	0.47569	0.211168	0.313057	0.1	0.480571	0.431117	0.480685	0.357662	0	0.494349	0.1	0.1	0.101308	0.444049	0.443626	0.1	0.452192	0.376701	0.495547	0.231072	0.474167	0.176495	0.189015
taxon36	0.46488	0.1	0.433422	0.499921	0.482185	0.44443	0.316764	0.316402	0.488043	0.41321	0.443072	0.238512	0.317248	0.480561	0.164419	0.1	0.173417	0.490971	0.232776	0.1	0.396754	0.165279	0.498265	0.473729	0.351534	0.444686	0.493403	0.140833	0.367968	0.1	0.495833	0.464213	0.495886	0.406002	0.494349	0	0.1	0.1	0.1	0.473486	0.404034	0.1	0.479069	0.421735	0.499928	0.294937	0.445025	0.104364	0.256278
taxon37	0.215626	0.483478	0.278515	0.1	0.165135	0.197975	0.407734	0.408004	0.1	0.252435	0.261635	0.421997	0.407371	0.104676	0.459764	0.488075	0.455923	0.1	0.457474	0.497003	0.276266	0.482144	0.1	0.192149	0.378901	0.197461	0.1147	0.468932	0.363036	0.498237	0.1	0.217251	0.1	0.319063	0.1	0.1	0	0.496615	0.49626	0.192848	0.266054	0.499219	0.175769	0.296963	0.1	0.42308	0.196779	0.480649	0.445939
taxon38	0.266567	0.465399	0.324863	0.100821	0.218837	0.143303	0.43859	0.438814	0.1	0.200593	0.309357	0.387989	0.438289	0.1	0.433826	0.472163	0.428994	0.1	0.477817	0.499988	0.225988	0.494263	0.13269	0.244467	0.414231	0.142766	0.170454	0.445604	0.400514	0.489992	0.154651	0.26809	0.154258	0.36162	0.1	0.1	0.496615	0	0.485811	0.245127	0.215079	0.499085	0.228951	0.341678	0.1	0.451168	0.142056	0.461395	0.469188
taxon39	0.158943	0.495423	0.22574	0.1	0.106286	0.252544	0.369355	0.36967	0.134652	0.303235	0.207663	0.451579	0.368932	0.163579	0.480315	0.497676	0.477571	0.120727	0.42942	0.486612	0.325075	0.462372	0.1	0.134361	0.33624	0.252061	0.1	0.486605	0.318349	0.499632	0.1	0.160651	0.1	0.269682	0.101308	0.1	0.49626	0.485811	0	0.135089	0.315744	0.492075	0.117312	0.245635	0.1	0.387387	0.25142	0.493871	0.414998
taxon40	0.499377	0.1	0.490539	0.476266	0.499119	0.347253	0.42427	0.424023	0.427239	0.30084	0.494027	0.1	0.424602	0.410718	0.1	0.1	0.1	0.434543	0.362618	0.242128	0.277946	0.308141	0.485216	0.499999	0.44714	0.347656	0.49325	0.1	0.457229	0.153463	0.490239	0.499284	0.490157	0.478241	0.444049	0.473486	0.192848	0.245127	0.135089	0	0.287967	0.21832	0.499662	0.485673	0.470699	0.409027	0.348188	0.1	0.380637
taxon41	0.267213	0.365189	0.20338	0.398736	0.311714	0.494084	0.1	0.1	0.458401	0.499746	0.221537	0.451607	0.1	0.469656	0.411026	0.351613	0.416394	0.45246	0.1	0.218175	0.499852	0.14443	0.378114	0.288586	0.1	0.493998	0.351016	0.396422	0.1	0.300634	0.362718	0.265687	0.363003	0.156165	0.443626	0.404034	0.266054	0.215079	0.315744	0.287967	0	0.241986	0.30279	0.182568	0.408961	0.1	0.493883	0.37239	0.1
taxon42	0.240494	0.475601	0.30128	0.1	0.191245	0.172013	0.423266	0.423515	0.1	0.227927	0.285032	0.406354	0.422932	0.1	0.448067	0.481248	0.443743	0.1	0.468034	0.499281	0.25255	0.48879	0.10329	0.217639	0.396536	0.171488	0.141712	0.458506	0.381678	0.495115	0.12561	0.242073	0.125209	0.340074	0.1	0.1	0.499219	0.499085	0.492075	0.21832	0.241986	0	0.201647	0.318974	0.1	0.437307	0.170791	0.472202	0.457877
taxon43	0.498123	0.1	0.486651	0.481537	0.499872	0.360235	0.414264	0.414002	0.436494	0.31531	0.490863	0.102712	0.414615	0.420917	0.1	0.1	0.1	0.443337	0.349725	0.225892	0.293028	0.293466	0.489322	0.49969	0.438618	0.360623	0.495925	0.1	0.449487	0.135877	0.49352	0.497964	0.493453	0.472558	0.452192	0.479069	0.175769	0.228951	0.117312	0.499662	0.30279	0.201647	0	0.480979	0.476578	0.398186	0.361136	0.1	0.368469
taxon44	0.490997	0.184598	0.499491	0.426441	0.477765	0.251801	0.474993	0.474847	0.353263	0.197301	0.498184	0.1	0.475188	0.331176	0.114969	0.202552	0.105644	0.363308	0.434046	0.339163	0.171198	0.392898	0.442628	0.485492	0.487508	0.252285	0.459656	0.138925	0.492218	0.262166	0.452824	0.491335	0.452648	0.499212	0.376701	0.421735	0.296963	0.341678	0.245635	0.485673	0.182568	0.318974	0.480979	0	0.417129	0.465654	0.252925	0.174645	0.446787
taxon45	0.461698	0.102208	0.42914	0.499699	0.479877	0.448244	0.310171	0.309804	0.489813	0.417916	0.439087	0.245916	0.310662	0.482829	0.172387	0.1	0.181329	0.492502	0.225254	0.1	0.401847	0.157269	0.497489	0.470954	0.345466	0.448491	0.491963	0.148933	0.362186	0.1	0.494672	0.461003	0.494732	0.401005	0.495547	0.499928	0.1	0.1	0.1	0.470699	0.408961	0.1	0.476578	0.417129	0	0.288061	0.448818	0.112625	0.248975
taxon46	0.422867	0.341168	0.456965	0.302064	0.391243	0.1	0.499238	0.499264	0.200116	0.1	0.448457	0.214158	0.499203	0.171987	0.284308	0.355142	0.276392	0.21323	0.494634	0.449677	0.1	0.478545	0.32752	0.408591	0.494475	0.1	0.356413	0.304327	0.490412	0.399232	0.344496	0.423826	0.344196	0.475138	0.231072	0.294937	0.42308	0.451168	0.387387	0.409027	0.1	0.437307	0.398186	0.465654	0.288061	0	0.1	0.333293	0.497851
taxon47	0.329849	0.307461	0.272124	0.440904	0.368867	0.499998	0.105579	0.105122	0.483931	0.496116	0.288729	0.412615	0.106192	0.49066	0.361597	0.291874	0.368133	0.480109	0.1	0.145346	0.491841	0.1	0.424508	0.348731	0.150795	0.499999	0.40225	0.344053	0.173188	0.234651	0.41195	0.328492	0.412184	0.228328	0.474167	0.445025	0.196779	0.142056	0.25142	0.348188	0.493883	0.170791	0.361136	0.252925	0.448818	0.1	0	0.315801	0.1
taxon48	0.1	0.499886	0.153332	0.1	0.1	0.316809	0.312221	0.312587	0.208166	0.361574	0.13412	0.47955	0.311732	0.235326	0.496111	0.499092	0.494831	0.194986	0.384176	0.462707	0.380391	0.427	0.1	0.1	0.274354	0.316376	0.1	0.498585	0.254263	0.490512	0.1	0.1	0.1	0.200654	0.176495	0.104364	0.480649	0.461395	0.493871	0.1	0.37239	0.472202	0.1	0.174645	0.112625	0.333293	0.315801	0	0.366378
taxon49	0.396341	0.373552	0.436207	0.263866	0.360728	0.1	0.494538	0.494607	0.156821	0.1	0.426054	0.25508	0.494445	0.127768	0.321176	0.38621	0.313791	0.17043	0.499274	0.46799	0.1	0.489907	0.291125	0.380146	0.485485	0.1	0.322406	0.339759	0.47928	0.425394	0.309455	0.397437	0.30913	0.458676	0.189015	0.256278	0.445939	0.469188	0.414998	0.380637	0.1	0.457877	0.368469	0.446787	0.248975	0.497851	0.1	0.366378	0
taxon50	0.444366	0.14208	0.406605	0.496584	0.466716	0.464931	0.276898	0.276508	0.496408	0.439058	0.417949	0.280857	0.277419	0.491871	0.210371	0.123306	0.219004	0.497925	0.187812	0.1	0.424936	0.117737	0.491694	0.455562	0.314597	0.465137	0.482962	0.18765	0.332637	0.1	0.487017	0.443537	0.48711	0.375108	0.499342	0.497542	0.1	0.1	0.1	0.45525	0.431216	0.1	0.462538	0.393065	0.498309	0.253505	0.465408	0.152274	0.212504
taxon51	0.480759	0.1	0.455881	0.498363	0.492874	0.419688	0.35335	0.353018	0.474955	0.383452	0.463751	0.19404	0.353793	0.464615	0.11708	0.1	0.126352	0.479258	0.275256	0.13679	0.364834	0.210983	0.499941	0.487186	0.384866	0.419991	0.49898	0.1	0.399541	0.1	0.499768	0.480261	0.49978	0.432787	0.484554	0.497566	0.1	0.14009	0.1	0.487015	0.373037	0.110804	0.490845	0.446153	0.49666	0.333293	0.420393	0.1	0.297344
taxon52	0.1	0.467503	0.1	0.254359	0.139964	0.427982	0.163547	0.163989	0.348282	0.456288	0.1	0.499266	0.162955	0.369377	0.488339	0.460244	0.490302	0.337805	0.254952	0.372634	0.467046	0.315343	0.22561	0.111973	0.118671	0.427692	0.189561	0.482424	0.1	0.4298	0.204916	0.1	0.205293	0.1	0.322856	0.261968	0.406849	0.370335	0.439287	0.111235	0.462569	0.389975	0.129069	0.1	0.269138	0.189368	0.427307	0.471178	0.23141
taxon53	0.474236	0.1	0.446384	0.499661	0.488687	0.431261	0.33741	0.337065	0.481382	0.397226	0.45506	0.214167	0.337872	0.472308	0.138397	0.1	0.147557	0.485075	0.256586	0.115455	0.379552	0.190794	0.499794	0.481754	0.37042	0.431544	0.497087	0.114433	0.3859	0.1	0.49861	0.473662	0.498641	0.421327	0.48952	0.499254	0.1	0.118794	0.1	0.481551	0.387352	0.1	0.486169	0.435768	0.498721	0.316537	0.431918	0.1	0.279333
taxon54	0.423642	0.181671	0.380848	0.489966	0.450081	0.478686	0.241113	0.240703	0.499672	0.457525	0.393536	0.314465	0.241662	0.497657	0.247564	0.163394	0.255824	0.499986	0.148405	0.1	0.445482	0.1	0.482383	0.436735	0.280997	0.478847	0.470449	0.225747	0.300256	0.1	0.475845	0.422682	0.475972	0.346149	0.499737	0.491659	0.1	0.1	0.117125	0.436366	0.450869	0.1	0.445039	0.365846	0.493128	0.216579	0.47906	0.191565	0.173912
taxon55	0.473723	0.1	0.445657	0.499717	0.488344	0.432073	0.336221	0.335874	0.481815	0.398201	0.454391	0.215621	0.336684	0.472834	0.139943	0.1	0.149095	0.485463	0.255203	0.113888	0.380598	0.189305	0.499745	0.48132	0.369337	0.432355	0.496911	0.116	0.384874	0.1	0.498488	0.473144	0.49852	0.420458	0.489845	0.49934	0.1	0.11723	0.1	0.481115	0.388368	0.1	0.485791	0.434977	0.498833	0.31529	0.432727	0.1	0.277996
taxon56	0.489979	0.1	0.470459	0.493715	0.49792	0.397303	0.379767	0.379463	0.461378	0.357361	0.476871	0.15765	0.380175	0.448856	0.1	0.1	0.1	0.466736	0.306855	0.173743	0.337166	0.245566	0.497832	0.494452	0.408502	0.397642	0.499952	0.1	0.42169	0.1	0.499441	0.489617	0.499421	0.450933	0.473508	0.492233	0.121442	0.176959	0.1	0.494339	0.346042	0.148351	0.496762	0.462342	0.490676	0.361244	0.398091	0.1	0.327677
taxon57	0.483516	0.215492	0.496836	0.40788	0.466744	0.22212	0.484435	0.484319	0.328616	0.165893	0.494183	0.1	0.48459	0.30518	0.147498	0.232896	0.138337	0.339333	0.449785	0.363148	0.139152	0.412844	0.425951	0.476331	0.493884	0.222621	0.445352	0.170976	0.497021	0.290261	0.437508	0.483972	0.437307	0.499968	0.353689	0.402677	0.323395	0.365501	0.274424	0.476561	0.150785	0.344196	0.470681	0.498863	0.397603	0.476868	0.223285	0.205819	0.460897
taxon58	0.1	0.494499	0.1	0.157113	0.1	0.363299	0.260184	0.260583	0.264127	0.402444	0.1	0.493625	0.259649	0.289363	0.499999	0.491244	0.49993	0.25179	0.3405	0.434948	0.418466	0.39057	0.125676	0.1	0.219139	0.362914	0.1	0.499327	0.197623	0.474262	0.103357	0.1	0.103762	0.140966	0.234387	0.165523	0.459304	0.433243	0.479989	0.1	0.41169	0.447547	0.1	0.113831	0.173484	0.283345	0.362404	0.495965	0.32028
taxon59	0.436099	0.321807	0.466849	0.322266	0.40682	0.102614	0.499997	0.499998	0.223545	0.1	0.459292	0.190505	0.499994	0.196038	0.262656	0.336464	0.254474	0.236334	0.490193	0.437769	0.1	0.470411	0.34662	0.422949	0.497647	0.103162	0.374072	0.283403	0.494796	0.383129	0.362776	0.436978	0.362492	0.482555	0.253694	0.315423	0.408733	0.439418	0.370519	0.423352	0.1	0.424185	0.413292	0.47445	0.308811	0.499331	0.103887	0.313572	0.49479
taxon60	0.410475	0.203712	0.36494	0.484646	0.439166	0.485037	0.219918	0.219498	0.499967	0.466634	0.378356	0.332672	0.22048	0.499398	0.268029	0.185777	0.27605	0.499593	0.125431	0.1	0.455817	0.1	0.475549	0.42461	0.260924	0.485173	0.461824	0.246798	0.280818	0.121687	0.467969	0.409443	0.468114	0.328521	0.498393	0.486755	0.1	0.1	0.140208	0.424209	0.460678	0.1	0.433646	0.349151	0.48862	0.194808	0.485352	0.213405	0.151324
taxon61	0.1	0.464246	0.1	0.262041	0.148554	0.432551	0.155044	0.155489	0.354662	0.459883	0.1	0.498699	0.154448	0.375364	0.486335	0.456664	0.488465	0.344364	0.247194	0.366593	0.470174	0.30833	0.233579	0.120698	0.109937	0.43227	0.197831	0.479988	0.1	0.425147	0.213066	0.1	0.21344	0.1	0.329654	0.269567	0.401569	0.364248	0.434932	0.119963	0.4659	0.384298	0.137715	0.1	0.276655	0.181035	0.431897	0.468101	0.22342
taxon62	0.16558	0.432505	0.1	0.320883	0.216052	0.46428	0.1	0.1	0.401914	0.483432	0.115317	0.488241	0.1	0.419196	0.464426	0.422408	0.467882	0.39318	0.181725	0.313553	0.489835	0.24815	0.295071	0.189616	0.1	0.464072	0.262175	0.454683	0.1	0.38261	0.276255	0.163878	0.2766	0.1	0.380567	0.327646	0.354255	0.31087	0.39468	0.188915	0.487252	0.333987	0.205795	0.1	0.333991	0.111712	0.463796	0.437758	0.156366
taxon63	0.424563	0.18005	0.381972	0.490309	0.450836	0.47818	0.242635	0.242226	0.499606	0.456821	0.394606	0.313111	0.243183	0.497486	0.246052	0.16175	0.254329	0.49997	0.150064	0.1	0.44469	0.1	0.482838	0.437579	0.282433	0.478344	0.471034	0.224195	0.301644	0.1	0.476376	0.423608	0.476501	0.347401	0.499791	0.491973	0.1	0.1	0.115434	0.437212	0.450115	0.1	0.445829	0.367029	0.493412	0.218144	0.478559	0.189958	0.175541
taxon64	0.492893	0.1	0.475595	0.490958	0.499115	0.387468	0.389898	0.389605	0.45503	0.346083	0.481402	0.142512	0.39029	0.441638	0.1	0.1	0.1	0.46081	0.31923	0.188535	0.325278	0.259265	0.496105	0.49656	0.417447	0.387822	0.49948	0.1	0.430004	0.1	0.498439	0.492587	0.498406	0.457562	0.468172	0.489199	0.136774	0.191712	0.1	0.496471	0.334413	0.16343	0.498314	0.468151	0.487379	0.372034	0.388289	0.1	0.339498
taxon65	0.329808	0.430843	0.380622	0.176623	0.28685	0.1	0.470903	0.47106	0.1	0.126029	0.367311	0.333532	0.470692	0.1	0.389307	0.440396	0.383237	0.1	0.495039	0.493219	0.152993	0.49999	0.206891	0.310051	0.453133	0.1	0.242292	0.404367	0.442622	0.468225	0.227541	0.33116	0.227173	0.411448	0.1	0.168284	0.48129	0.493772	0.46115	0.310645	0.141376	0.488109	0.296041	0.394861	0.160291	0.479459	0.1	0.425333	0.490535
taxon66	0.246657	0.473376	0.306882	0.1	0.197747	0.165369	0.426981	0.427224	0.1	0.221623	0.290802	0.402202	0.426654	0.1	0.44489	0.479285	0.440446	0.1	0.47047	0.499609	0.246434	0.490227	0.110185	0.223972	0.400796	0.164841	0.148466	0.455645	0.386199	0.494082	0.132428	0.248224	0.132029	0.345213	0.1	0.1	0.498775	0.499462	0.490774	0.224648	0.235786	0.49995	0.208085	0.324377	0.1	0.440685	0.164141	0.469835	0.460667
taxon67	0.1	0.498019	0.120779	0.128646	0.1	0.342256	0.285081	0.285465	0.238449	0.384113	0.101221	0.488027	0.284566	0.264637	0.499186	0.49591	0.498549	0.225692	0.361643	0.448826	0.401476	0.40842	0.1	0.1	0.245442	0.341848	0.1	0.499986	0.22455	0.482829	0.1	0.1	0.1	0.169206	0.207744	0.137211	0.470227	0.447302	0.487458	0.1	0.394113	0.459997	0.1	0.142544	0.145329	0.30731	0.341307	0.498854	0.342516
taxon68	0.1	0.499482	0.141767	0.107511	0.1	0.32608	0.302676	0.303049	0.219109	0.369828	0.122421	0.482835	0.302177	0.245936	0.497473	0.498216	0.496422	0.206074	0.376317	0.457985	0.388135	0.420578	0.1	0.1	0.264155	0.325655	0.1	0.499349	0.243767	0.488022	0.1	0.1	0.1	0.189509	0.187767	0.11617	0.477174	0.456596	0.491837	0.1	0.380358	0.468084	0.1	0.163252	0.124384	0.324173	0.325092	0.499853	0.358034
taxon69	0.43992	0.315704	0.469627	0.328283	0.411375	0.110355	0.499962	0.499956	0.230604	0.1	0.462365	0.183156	0.499969	0.203301	0.255881	0.330561	0.247622	0.243286	0.48857	0.433886	0.1	0.467667	0.352287	0.427121	0.498352	0.110901	0.379282	0.27684	0.495874	0.377991	0.368183	0.440774	0.367903	0.484569	0.260489	0.32153	0.404119	0.435583	0.365153	0.427514	0.1	0.419937	0.417699	0.47689	0.315003	0.498858	0.111623	0.307361	0.493587
taxon70	0.113303	0.457218	0.1	0.27729	0.165745	0.441349	0.137728	0.138178	0.367192	0.466687	0.1	0.497067	0.137126	0.387079	0.481812	0.448991	0.484278	0.357266	0.231293	0.35404	0.476025	0.293875	0.249434	0.138189	0.1	0.441086	0.21433	0.474603	0.1	0.415339	0.229306	0.111546	0.229673	0.1	0.343051	0.284639	0.390519	0.351606	0.425715	0.137462	0.472166	0.372463	0.155031	0.1	0.291555	0.164039	0.440736	0.46143	0.207076
taxon71	0.467534	0.1	0.437037	0.499998	0.484076	0.441017	0.322412	0.322055	0.486394	0.40903	0.446428	0.232032	0.322891	0.478482	0.157465	0.1	0.166509	0.489529	0.239251	0.1	0.392242	0.172193	0.498822	0.476027	0.356719	0.44128	0.494539	0.133771	0.372901	0.1	0.496726	0.466892	0.496773	0.410245	0.493194	0.499946	0.1	0.1	0.1	0.475795	0.399664	0.1	0.48112	0.425635	0.49975	0.300836	0.441628	0.1	0.262557
taxon72	0.482518	0.1	0.458532	0.49779	0.493934	0.416092	0.357953	0.357626	0.472867	0.379216	0.46616	0.187988	0.35839	0.462155	0.110703	0.1	0.120005	0.47735	0.2807	0.143078	0.360324	0.216903	0.499797	0.488617	0.389014	0.416402	0.499355	0.1	0.403445	0.1	0.499925	0.482042	0.499932	0.43603	0.482897	0.496877	0.1	0.146365	0.1	0.488456	0.368644	0.117181	0.492051	0.449071	0.495862	0.338147	0.416812	0.1	0.302584
taxon73	0.490502	0.186999	0.499368	0.425085	0.476996	0.249564	0.475794	0.47565	0.351428	0.194922	0.497958	0.1	0.475986	0.329234	0.117484	0.204914	0.108171	0.361526	0.435324	0.341058	0.168766	0.394492	0.441419	0.484867	0.488076	0.250049	0.458632	0.141408	0.492666	0.264365	0.451721	0.490849	0.451544	0.499351	0.374995	0.42034	0.29904	0.343562	0.247885	0.485051	0.180157	0.320961	0.480266	0.499993	0.415697	0.46659	0.25069	0.177065	0.447942
taxon74	0.1	0.47292	0.1	0.240502	0.124585	0.41952	0.178532	0.178969	0.336664	0.449536	0.1	0.499876	0.177947	0.358443	0.491514	0.46624	0.493178	0.325877	0.268539	0.383076	0.461116	0.327556	0.211265	0.1	0.1341	0.419215	0.17471	0.486369	0.111152	0.437729	0.190267	0.1	0.190649	0.1	0.310516	0.248253	0.415911	0.38086	0.446679	0.1	0.45628	0.399756	0.113599	0.1	0.255563	0.204029	0.41881	0.476274	0.245426
taxon75	0.1	0.495386	0.1	0.151161	0.1	0.358971	0.265507	0.265903	0.258794	0.398699	0.1	0.49259	0.264976	0.284238	0.499974	0.492372	0.499785	0.246364	0.345055	0.438	0.415009	0.394446	0.11961	0.1	0.224746	0.358581	0.1	0.499613	0.203355	0.476206	0.1	0.1	0.1	0.146959	0.228841	0.159605	0.46174	0.436333	0.481704	0.1	0.408107	0.450302	0.1	0.119915	0.167602	0.288479	0.358064	0.496719	0.32506
taxon76	0.41938	0.18903	0.375666	0.488325	0.446573	0.480914	0.234141	0.233728	0.499896	0.460663	0.388598	0.320586	0.234695	0.498361	0.254418	0.170863	0.2626	0.499982	0.140819	0.1	0.449024	0.1	0.480238	0.432822	0.274407	0.481067	0.467706	0.23279	0.293882	0.106143	0.473352	0.418396	0.473485	0.340387	0.499418	0.490156	0.1	0.1	0.124814	0.432442	0.454238	0.1	0.441371	0.360399	0.491757	0.209409	0.481269	0.198861	0.166461
taxon77	0.335465	0.301494	0.278404	0.444402	0.373903	0.499922	0.11292	0.112464	0.485768	0.495124	0.294838	0.40832	0.11353	0.492052	0.356361	0.285734	0.363001	0.482155	0.1	0.138132	0.490432	0.1	0.428434	0.354082	0.15795	0.499932	0.406673	0.338555	0.180225	0.227982	0.416166	0.334126	0.416395	0.234995	0.4765	0.448403	0.189842	0.134827	0.24489	0.353547	0.492654	0.163702	0.366298	0.259385	0.452083	0.1	0.499943	0.309933	0.1
taxon78	0.499756	0.108786	0.496772	0.46236	0.495071	0.316949	0.44432	0.444105	0.404778	0.267477	0.498647	0.1	0.444607	0.386251	0.1	0.127706	0.1	0.413064	0.38933	0.276792	0.24334	0.339046	0.473836	0.498293	0.463807	0.317381	0.48499	0.1	0.472126	0.191533	0.480656	0.499809	0.480542	0.488493	0.423957	0.458905	0.229608	0.279646	0.173669	0.498355	0.253886	0.254065	0.496529	0.493707	0.455479	0.430992	0.317954	0.1	0.405666
taxon79	0.126939	0.451352	0.1	0.288869	0.178932	0.447776	0.124171	0.124624	0.376581	0.471544	0.1	0.495352	0.123564	0.395818	0.477867	0.442633	0.480592	0.366952	0.218748	0.343981	0.480135	0.282394	0.26151	0.151634	0.1	0.447527	0.226936	0.469995	0.1	0.407355	0.241698	0.125195	0.24206	0.1	0.353135	0.296075	0.381592	0.34148	0.41818	0.150913	0.476601	0.362945	0.168324	0.1	0.302852	0.150705	0.447196	0.455838	0.194208
taxon80	0.483634	0.1	0.460241	0.497365	0.494588	0.413675	0.360963	0.360639	0.471443	0.37638	0.467708	0.183969	0.361396	0.460485	0.106477	0.1	0.115797	0.476044	0.284272	0.147221	0.357309	0.220796	0.499655	0.489518	0.391719	0.413989	0.499556	0.1	0.405987	0.1	0.499981	0.483174	0.499984	0.438132	0.481756	0.496376	0.1	0.1505	0.1	0.489363	0.365705	0.121385	0.492801	0.450958	0.495288	0.341323	0.414405	0.1	0.306019
taxon81	0.301538	-0.1	0.331807	0.109384	0.196539	0.1	0.323094	0.210394	0.1	-0.13061	0.21266	-0.164838	0.309166	0.14907	0.1	0.1	0.1	0.133628	0.439126	0.109535	-0.1	0.152059	0.235421	0.189871	0.237093	-0.1	0.271831	-0.1	0.285004	0.140577	0.202225	0.207977	0.146139	0.216774	0.317072	0.136355	0.288372	0.112162	0.278918	0.181557	-0.155236	0.1	0.386195	0.31905	0.104979	0.352355	-0.1	-0.1	0.25751
taxon82	-0.5	0.155999	-0.162353	0.137294	-0.485673	0.293349	-0.5	-0.5	0.1	-0.1	-0.178938	0.1	-0.335808	-0.315687	0.1	0.126306	0.147055	-0.1	-0.441496	0.1	-0.152805	0.1	0.211557	-0.121817	-0.43721	0.1	0.234211	-0.314251	-0.134957	-0.305106	0.232819	-0.164768	-0.25749	-0.5	0.341123	-0.40661	0.138001	-0.462258	-0.366528	-0.30789	-0.1	-0.412785	-0.401896	-0.17916	-0.32772	-0.5	0.388756	-0.29511	-0.213922
taxon83	0.146226	-0.5	0.1	-0.1	-0.227433	0.345079	-0.37902	-0.444015	-0.1	-0.1	-0.355716	-0.5	-0.162635	-0.263244	-0.1	-0.5	-0.5	-0.18361	0.211541	-0.5	-0.1	-0.5	-0.1	-0.133028	-0.305989	-0.212674	0.47247	-0.5	-0.300147	-0.218638	0.13771	0.26922	0.261255	-0.369752	0.150764	0.412787	-0.5	-0.5	-0.5	-0.174304	-0.161102	-0.5	-0.1	-0.372141	-0.188775	0.297013	-0.176621	-0.102224	-0.22417
taxon84	0.26564	0.145004	-0.219587	0.326571	-0.1	0.236489	-0.292639	-0.1	0.1	0.339454	0.142407	0.1	-0.416451	0.1	0.167778	-0.1	-0.1	0.37712	-0.190855	-0.286931	0.232522	-0.295022	0.1	0.1	-0.266406	0.369664	0.337877	0.19782	-0.339992	-0.192937	-0.1	-0.181447	-0.1	-0.1	0.171069	0.258475	0.1	-0.1	-0.194455	-0.150953	0.476676	0.132874	0.201201	0.1	0.408378	-0.444321	0.1	-0.135961	-0.363064
taxon85	0.446783	0.136964	0.409683	0.497178	0.468601	0.462945	0.281318	0.280931	0.495742	0.436484	0.42085	0.276433	0.281836	0.490886	0.205525	0.118136	0.214202	0.497412	0.192739	0.1	0.422104	0.122909	0.492634	0.457732	0.31872	0.463156	0.484314	0.1827	0.336596	0.1	0.488195	0.445971	0.488285	0.37861	0.499041	0.498042	0.1	0.1	0.1	0.457427	0.428494	0.1	0.464536	0.396335	0.498719	0.258083	0.463435	0.14719	0.217315
taxon86	-0.493087	0.291513	-0.444629	0.1	-0.388197	0.1	-0.317976	-0.209451	-0.257876	-0.139729	-0.484691	0.294261	-0.323535	-0.214102	0.1	0.168421	0.1	-0.278878	-0.1	0.166815	0.254201	-0.187994	-0.252226	-0.169684	-0.355133	-0.166881	-0.1	-0.1	-0.330775	0.398543	-0.420221	-0.1	-0.356979	-0.459548	-0.1	0.134469	-0.1	-0.114975	-0.1	-0.452811	0.363446	0.421324	-0.499089	-0.477909	-0.1	0.1	-0.175378	0.423882	-0.26896
taxon87	0.215506	0.455872	0.267279	0.1	0.172223	0.180992	0.412183	0.412098	0.1	0.223211	0.254938	0.387817	0.410355	0.1	0.438647	0.480387	0.445584	0.1	0.444959	0.473911	0.239715	0.482082	0.1	0.196218	0.378519	0.159078	0.106893	0.443766	0.3671	0.473632	0.102102	0.213045	0.1	0.321827	0.1	0.1	0.485244	0.480737	0.480918	0.191363	0.227897	0.484158	0.171236	0.285472	0.1	0.411358	0.16127	0.468114	0.440022
taxon88	-0.1	0.447961	-0.191133	0.1	-0.1	0.33822	-0.1	0.1	0.131122	0.399932	-0.1	0.267078	0.112185	0.206925	0.258771	0.250417	0.255646	0.22238	0.111812	0.215095	0.399587	0.1	0.1	-0.1	0.1	0.425664	-0.1	0.37346	0.1	0.30307	0.144352	0.1	0.130253	-0.176251	0.150921	0.261216	0.190301	0.309792	0.387443	-0.1	0.435525	0.274297	0.1	-0.1	0.1	-0.1	0.236027	0.383686	0.1
taxon89	0.180374	-0.5	-0.329854	-0.325422	0.194197	0.310108	-0.39925	0.107911	0.216548	-0.294668	0.188423	-0.5	0.141998	0.277292	-0.270487	-0.1	-0.245419	0.401007	-0.325122	-0.438348	-0.280854	-0.1	0.452922	-0.304493	-0.326374	-0.106305	0.332263	-0.420487	0.275574	-0.5	0.1	-0.1	-0.245434	-0.339354	0.292749	-0.341858	-0.5	0.151627	0.118464	-0.315583	-0.5	-0.5	-0.29895	0.388437	0.1	-0.409929	0.1	-0.1	-0.1
taxon90	-0.104604	-0.100094	-0.102256	0.1	-0.1	0.1	-0.316372	-0.1	0.249759	0.447786	0.1	0.293863	-0.199504	0.456155	0.143157	0.271876	0.148608	0.156659	-0.399999	-0.205859	0.228026	-0.147493	0.339493	-0.1	-0.107891	0.156249	0.1	0.1	-0.102818	-0.1	0.1	0.247015	0.1	0.1	0.1	0.101238	-0.184257	-0.143657	0.129389	0.1	0.245148	-0.162618	0.245664	-0.215546	0.240459	-0.151934	0.200849	0.199753	-0.342397
taxon91	-0.153577	0.164503	-0.105088	-0.298929	0.140034	-0.410142	0.1	0.172157	-0.39058	0.1	-0.456778	-0.287381	0.287885	-0.1	0.1	0.470921	0.288559	-0.457318	0.1	-0.118438	-0.1	-0.204699	-0.5	-0.354965	-0.312859	0.1	-0.5	-0.241013	0.138048	-0.167189	-0.1	-0.304753	-0.5	0.173212	-0.356278	-0.5	0.34542	-0.221614	-0.105671	-0.18746	-0.430458	-0.148727	-0.5	-0.423668	-0.5	-0.290732	-0.381479	0.169005	-0.127587
taxon92	-0.394063	-0.5	-0.382266	0.483416	0.1	-0.379086	-0.1	-0.5	0.1	-0.160697	-0.365194	-0.47498	-0.5	0.170295	-0.5	-0.5	-0.119635	0.207029	-0.5	-0.5	0.110908	-0.167223	0.450909	-0.404672	-0.333335	-0.370999	0.1	-0.5	-0.479257	-0.21667	-0.342397	-0.302591	-0.322237	0.3173	-0.1	-0.153369	-0.263446	-0.5	-0.5	-0.387308	-0.1	-0.418931	-0.159753	0.199152	-0.190899	-0.209683	-0.323221	-0.5	-0.5
taxon93	-0.269665	0.186109	-0.1	0.137529	-0.20866	0.203184	0.10168	-0.1	0.1	0.177718	-0.290836	0.198313	0.191914	0.1	0.260125	0.318294	0.255546	0.1	0.281019	0.320196	0.39129	0.1	0.133903	-0.190565	-0.1	0.324914	0.1	0.191968	-0.136319	0.287515	-0.107523	0.1	-0.1	0.1	0.1	0.1	0.213495	0.180325	0.156955	-0.198097	0.133925	0.166865	-0.1	-0.1	-0.1	-0.1	0.287293	0.476015	0.1
taxon94	-0.442037	0.1	0.1	-0.5	-0.5	-0.324602	0.104762	-0.5	-0.250023	-0.1	-0.378181	0.1	-0.5	-0.5	0.1	0.165757	0.248296	-0.5	0.1	0.285397	-0.344289	-0.351297	-0.230284	-0.5	-0.5	-0.5	-0.428423	-0.333279	-0.1	0.151001	-0.5	-0.1	-0.495147	-0.5	-0.5	-0.5	-0.268925	0.1	0.280784	-0.10487	0.1	0.194426	-0.5	-0.5	-0.5	-0.5	0.139474	-0.373222	0.1
taxon95	0.277047	0.291561	0.190251	0.371729	0.292328	0.45034	0.1	0.1	0.473141	0.449704	0.213197	0.417216	0.1	0.432603	0.379426	0.282265	0.340429	0.468199	0.1	0.129259	0.449923	0.1	0.381724	0.300843	0.1	0.489997	0.355661	0.31842	0.126082	0.216218	0.371822	0.293439	0.344359	0.152868	0.45614	0.403843	0.214926	0.130027	0.234664	0.275282	0.456148	0.156359	0.321191	0.184031	0.380913	0.1	0.491852	0.32631	-0.1
taxon96	0.404319	0.156443	0.41797	0.329506	0.414804	0.137035	0.455135	0.424624	0.23983	0.106387	0.430549	0.1	0.436597	0.217673	0.1	0.173823	0.130156	0.290516	0.389822	0.322163	0.1	0.400972	0.342277	0.441814	0.421449	0.199785	0.364029	0.183072	0.481208	0.231399	0.420158	0.404361	0.356723	0.424063	0.303124	0.359535	0.26484	0.32263	0.248591	0.403981	0.1	0.300211	0.390507	0.483813	0.314635	0.469275	0.201576	0.158842	0.399263
taxon97	0.1	-0.5	0.376642	-0.1	-0.445897	-0.171903	-0.5	-0.5	-0.1	-0.423141	-0.433276	-0.5	-0.127891	-0.492022	-0.453143	-0.5	-0.428235	0.364934	-0.230478	-0.5	-0.376379	-0.5	-0.356638	-0.341279	0.1	-0.5	0.487833	-0.5	0.131685	-0.5	0.29946	0.121726	0.1	-0.5	0.1	-0.477738	-0.5	-0.5	-0.5	-0.464826	-0.5	-0.129311	0.370231	-0.46877	0.188919	-0.100806	-0.452793	-0.5	0.17872
taxon98	0.475095	-0.5	-0.1	0.113108	-0.1	0.219161	-0.193403	-0.203773	0.266904	-0.324785	-0.158162	-0.5	0.348811	-0.141479	-0.111876	-0.417454	-0.1	-0.22119	-0.388185	-0.1	0.1	-0.425624	0.1	-0.1	-0.1	-0.22397	0.1	-0.5	0.198178	-0.108547	0.1996	-0.111142	-0.19262	-0.220725	0.368483	0.210488	-0.367689	-0.183084	-0.409694	0.11579	-0.334983	-0.469848	0.444998	-0.209724	0.120908	-0.1804	-0.288169	-0.380315	-0.174573
taxon99	-0.143575	0.472046	-0.434637	-0.297974	-0.230924	0.376861	0.1	-0.285906	-0.210959	-0.1	-0.474444	-0.1	0.1	-0.1	0.400092	-0.1	0.133195	-0.220835	0.1	0.1	0.417379	-0.1	-0.137373	-0.441362	-0.252702	-0.120086	-0.108691	0.1	-0.298822	-0.1	0.1	-0.344062	-0.360189	-0.310941	-0.1	-0.17066	-0.1	0.249869	0.318722	0.1	0.402767	-0.1	-0.190031	-0.1	-0.298394	0.196276	-0.10487	0.177608	0.1
taxon100	-0.5	-0.35631	-0.145829	-0.5	-0.336041	-0.5	0.1	-0.483097	-0.5	-0.5	0.10278	0.1	-0.494472	-0.24027	-0.17657	-0.30512	-0.370824	-0.5	-0.245836	0.150627	-0.1	-0.401443	-0.479625	-0.1	-0.348736	-0.1	-0.5	0.1	-0.5	0.1	-0.193872	0.1	-0.5	-0.5	-0.137221	-0.5	-0.271842	-0.1	-0.1	-0.462761	-0.371348	0.387017	-0.5	-0.247262	-0.5	-0.353341	-0.5	-0.312899	-0.31151
taxon101	0.302282	-0.226086	0.481802	0.258805	0.280396	-0.1	0.178429	0.442266	-0.238476	-0.20308	0.1	-0.451368	0.133711	-0.171375	-0.35551	-0.414469	-0.395122	-0.132058	0.1	-0.249325	-0.319894	-0.196854	-0.16971	0.163124	0.112981	0.1	0.1	-0.276102	0.35536	-0.315462	-0.142477	0.1	-0.1	-0.1	-0.114784	-0.1	-0.247088	0.275152	-0.248755	0.243612	-0.420959	-0.159107	0.175004	0.298373	-0.183032	0.1	-0.265491	-0.444057	0.1795
taxon102	0.1	-0.407428	-0.113795	0.446627	-0.173259	-0.1	0.252606	-0.1	0.36935	0.140154	-0.166277	-0.254534	0.133779	-0.1	-0.257319	-0.5	-0.40998	0.465169	-0.452701	-0.238679	-0.211066	0.1	0.194119	0.351044	0.153645	-0.175565	-0.149834	-0.435323	-0.160321	-0.1	0.1	0.158237	-0.1	-0.111931	-0.134454	0.478215	-0.1	-0.38202	-0.1	0.328485	0.228329	-0.127456	0.1	-0.137697	0.194898	-0.312302	-0.1	-0.1	-0.422666
taxon103	0.453217	-0.264354	0.161651	0.187811	0.313974	0.1	0.11872	0.237375	0.129026	-0.1	0.349306	-0.244582	0.326795	0.263474	-0.101135	-0.248527	0.1	0.164993	0.1	-0.1	0.133692	-0.1	0.176608	0.234433	0.280698	0.1	0.318721	-0.196542	0.15282	-0.1	0.255896	0.34358	0.374779	0.189233	0.147728	0.145286	-0.135389	0.223537	-0.195464	0.231197	-0.1	-0.1	0.274465	0.371032	0.29173	0.1	0.1	-0.228166	0.335742
taxon104	0.122192	-0.1	0.207104	0.1	-0.1	0.1	-0.294886	-0.300074	0.1	0.214933	-0.1	0.1	-0.228921	0.424519	0.166147	0.255723	0.1	0.120679	-0.217531	-0.251392	0.1	-0.1	0.172504	0.16548	0.1	0.320665	0.105457	-0.1	-0.124089	0.1	0.110077	0.155463	0.1	-0.169369	0.323687	0.434793	-0.180361	-0.248717	0.233755	0.197944	0.213604	-0.155579	0.1	-0.1	0.242211	-0.151735	0.146551	-0.1	0.1
taxon105	0.294339	-0.379043	-0.292237	-0.1	-0.218235	0.1	-0.298298	-0.1	-0.415418	0.1	0.246869	-0.426732	0.202774	0.1	-0.470854	-0.190581	-0.5	-0.125544	-0.231465	-0.327385	-0.305816	0.430742	-0.307934	0.27447	-0.253656	-0.1	0.200352	-0.343985	-0.15621	0.296761	-0.101241	-0.157173	-0.286599	0.101455	-0.315211	-0.1	-0.26709	-0.1	-0.416785	-0.1	0.1	-0.1	-0.233476	-0.296638	-0.288712	-0.247295	-0.160733	-0.156466	-0.1
taxon106	-0.112011	-0.5	0.112421	0.375991	0.287506	0.1	-0.115559	-0.375069	-0.272634	0.31594	0.136417	-0.146765	-0.1	-0.1	-0.1	-0.289009	-0.5	-0.266499	-0.32761	-0.5	-0.349075	-0.427932	-0.145629	-0.1	0.144993	-0.333058	-0.188377	-0.178971	-0.309225	-0.432364	-0.167234	-0.19136	0.134894	-0.204366	-0.234199	0.1	-0.5	-0.1	-0.1	0.303832	0.1	0.1	-0.145091	0.439188	-0.223834	-0.198084	-0.229282	-0.154969	0.128038
taxon107	0.1	-0.242178	0.137065	0.1	0.472522	-0.115762	0.27342	0.276718	0.350151	-0.1	0.1	0.1	0.287054	-0.1	-0.312544	-0.128103	-0.454576	-0.1	-0.1	-0.1	0.1	0.284857	0.108741	0.1	0.233014	-0.1	0.1	-0.322355	0.105693	-0.1	0.320771	0.421389	0.154577	0.1	0.120566	0.1	-0.105468	-0.148209	-0.196425	0.406951	-0.101082	-0.175708	0.117064	0.1475	0.199896	0.390333	0.121122	-0.312334	0.218443
taxon108	0.16492	0.338682	0.104777	0.288152	0.160577	0.451163	-0.1	-0.1	0.309085	0.368084	0.1	0.384865	-0.143409	0.36851	0.320523	0.219154	0.332734	0.287268	0.1	0.152084	0.362426	0.126488	0.243844	0.265622	0.1	0.439729	0.29348	0.272221	-0.1	0.166926	0.281178	0.23274	0.293941	-0.1	0.37884	0.306872	0.135446	0.231003	0.195565	0.115929	0.425346	0.192652	0.240249	0.114396	0.260883	-0.124172	0.354566	0.336937	0.1
taxon109	0.1	0.284064	0.144218	0.358431	0.208336	0.442567	-0.1	-0.1	0.309049	0.40343	0.1	0.345057	-0.1	0.361705	0.329311	0.25823	0.40373	0.405972	-0.1	0.221461	0.375702	0.1	0.283049	0.120174	-0.101124	0.405325	0.188171	0.334214	-0.1	0.218295	0.318641	0.140612	0.283616	-0.1	0.303132	0.24604	0.255604	0.129766	0.223113	0.204581	0.380005	0.182885	0.199156	0.1	0.296909	-0.1	0.442625	0.326286	0.1
taxon110	0.1	-0.146539	0.221966	0.384903	0.152316	0.345855	0.1	-0.1	0.157266	0.334687	0.317306	0.1	0.124913	0.443573	0.265516	-0.145816	0.152709	0.409641	-0.100581	-0.315677	0.1	-0.363789	0.308484	0.270815	0.1	0.457206	0.360567	-0.106457	0.183763	0.1	0.278843	0.1	0.285002	0.1	0.229453	0.105546	-0.1	-0.316944	-0.201199	0.1	0.399136	-0.290165	0.1249	0.1	0.302354	0.1	0.316037	-0.1	-0.1
taxon111	-0.5	-0.5	0.105398	-0.1	-0.5	-0.5	0.417293	0.1	-0.392197	-0.1	-0.414623	-0.5	0.1	-0.5	-0.5	-0.268247	-0.5	0.1	0.279083	-0.497862	-0.260348	-0.414553	-0.253517	-0.5	-0.489396	-0.5	-0.5	-0.223232	-0.307805	0.315524	-0.473336	0.1	0.1	-0.5	-0.193682	-0.5	0.400403	-0.148473	0.283707	-0.5	0.1	0.387142	0.115601	-0.217221	-0.5	-0.323537	-0.5	-0.165485	0.1
taxon112	0.252001	0.239422	0.399065	0.130619	0.167953	-0.166819	0.439202	0.386144	0.119805	-0.1	0.31622	0.1	0.468517	0.1	0.159076	0.25783	0.207819	0.121863	0.41077	0.442979	0.1	0.395619	0.112807	0.303548	0.3404	-0.1	0.281611	0.193334	0.351757	0.304243	0.114135	0.206994	0.17651	0.430304	0.119065	0.105688	0.281248	0.443631	0.25623	0.316079	0.1	0.310315	0.233839	0.331092	0.1	0.417077	-0.139484	0.20175	0.358928
taxon113	-0.1	-0.100852	0.1	0.346593	-0.132521	-0.281663	-0.274322	0.373526	0.1	0.321294	-0.1	-0.448867	-0.1	-0.1	-0.1	-0.25766	-0.111705	0.146412	0.1	-0.454243	-0.275235	-0.392992	0.244387	-0.15633	0.1	-0.20997	-0.118339	-0.484418	0.242111	-0.5	0.453707	-0.1	-0.129129	0.207665	-0.17265	-0.150026	0.1	-0.193339	-0.378513	0.1	0.232691	0.1	0.455471	-0.149912	0.475004	-0.1	-0.245634	-0.5	-0.253736
taxon114	-0.1	-0.233833	-0.453968	-0.5	0.299326	-0.5	-0.457612	-0.258365	-0.5	-0.5	-0.1	-0.5	-0.344383	-0.5	-0.319382	-0.1	-0.5	-0.5	0.1	-0.310131	-0.286666	-0.256765	-0.383246	0.29169	-0.1	-0.163092	-0.1	-0.478863	-0.347725	-0.5	-0.455023	-0.228152	-0.285178	-0.411874	-0.5	0.362841	-0.46542	0.234402	-0.5	0.16878	-0.25014	0.347259	0.172512	0.205176	-0.5	-0.441626	-0.272186	-0.186051	0.1
taxon115	0.1	0.1	-0.1	0.350431	0.122499	0.459891	-0.258226	-0.254428	0.112355	0.280282	-0.10863	0.1	-0.255749	0.129978	0.256426	0.25272	0.222073	0.34545	-0.281198	-0.126727	0.401399	-0.218235	0.1	0.1	-0.1	0.483234	0.1	0.1	-0.131876	-0.1	0.1	-0.1	0.344523	0.1	0.263122	0.1	-0.1	-0.1	0.138581	0.1	0.276211	-0.110033	0.1	-0.1	0.364991	-0.1	0.163508	0.119155	-0.1
taxon116	0.407222	-0.1	0.400691	0.444419	0.43388	0.282763	0.366852	0.401692	0.398103	0.217544	0.46313	0.1	0.326567	0.320628	-0.1	0.1	-0.1	0.347842	0.311442	0.143039	0.288274	0.249264	0.387276	0.397476	0.39757	0.325517	0.426484	-0.1	0.348331	0.1	0.400116	0.49767	0.459134	0.409771	0.352027	0.376635	0.1	0.192024	0.104806	0.436374	0.278892	0.128055	0.444319	0.378803	0.386008	0.29863	0.350229	0.1	0.361868
taxon117	0.272826	0.426736	0.165654	-0.120316	0.1	-0.1	0.222151	0.324262	-0.1	-0.1	0.1	0.329912	0.199093	-0.223478	0.163145	0.205888	0.400301	-0.1	0.238434	0.261374	-0.1	0.253835	0.1	0.1	0.398077	-0.131365	-0.1	0.415499	0.178393	0.311629	-0.1	0.185486	0.1	0.348241	-0.100939	0.1	0.271643	0.403657	0.292406	0.1	0.1	0.306238	0.1	0.173729	-0.1	0.207227	0.1	0.402525	0.301512
taxon118	0.24811	0.1	0.32099	0.333283	0.279231	0.263547	0.154913	0.1	0.435631	0.243695	0.277534	0.165602	0.133616	0.314895	0.1	-0.1	0.1	0.293109	0.1	-0.1	0.232984	-0.1	0.288702	0.319093	0.17957	0.264057	0.276939	0.1	0.157536	0.1	0.438831	0.402088	0.295227	0.220712	0.411916	0.3428	0.1	-0.1	0.1	0.444868	0.407036	-0.134897	0.459187	0.271743	0.438811	0.1	0.376998	0.1	0.1
taxon119	-0.10831	-0.217215	-0.17008	-0.1	0.207495	0.1	0.191998	0.121424	-0.1	-0.142918	-0.1	-0.317413	0.1	0.1	-0.346771	-0.141356	-0.382394	0.352417	-0.1	-0.5	0.369353	-0.1	0.165039	0.311218	0.296463	-0.107116	0.326495	-0.143424	0.181106	-0.278763	0.146825	-0.1	0.354519	-0.1	-0.1	0.271315	-0.5	-0.451262	-0.11863	-0.119582	-0.1	-0.1	0.456813	-0.1	-0.1	-0.2724	0.453886	-0.128533	-0.332275
taxon120	-0.1	-0.270872	-0.197132	0.396761	0.165854	-0.1	-0.259652	0.132532	0.281909	0.460734	0.31559	0.1	0.14413	0.1	0.16057	-0.266058	0.1782	0.373047	-0.428518	-0.28626	0.408215	-0.5	0.1	-0.146876	0.122785	0.440839	0.21849	-0.1	-0.316756	-0.288015	-0.1	-0.1	-0.1	-0.233602	0.327256	0.183741	-0.386854	-0.397466	-0.172545	-0.142861	-0.1	-0.282536	0.164982	-0.237414	0.195574	-0.202455	0.24278	0.129374	-0.1
taxon121	-0.446696	-0.1	-0.465216	-0.1726	-0.1	-0.119811	-0.478205	-0.264448	-0.1	-0.48412	-0.492332	-0.139751	-0.467005	-0.418173	-0.463345	-0.262055	-0.1	-0.297462	-0.366909	-0.453134	-0.371466	-0.42978	-0.377594	-0.248144	-0.366742	-0.489894	-0.1	-0.472851	-0.1	-0.474658	-0.422216	-0.395762	-0.22161	-0.1	-0.281137	-0.469911	-0.119047	-0.1	-0.478755	-0.419737	-0.491321	-0.1	-0.435821	-0.159511	-0.45833	-0.261689	-0.223373	-0.437641	-0.450481
taxon122	-0.201222	-0.360207	-0.1	-0.443788	-0.1	-0.154291	-0.499997	-0.103481	-0.386811	-0.297039	-0.492698	-0.463381	-0.250776	-0.493933	-0.1	-0.118322	-0.499818	-0.497209	-0.1	-0.176883	-0.385835	-0.144578	-0.451053	-0.443793	-0.487385	-0.277701	-0.498523	-0.466252	-0.146334	-0.491331	-0.491331	-0.1	-0.477707	-0.200751	-0.1	-0.30563	-0.471711	-0.447543	-0.157438	-0.48032	-0.126647	-0.308846	-0.154974	-0.208023	-0.494942	-0.240043	-0.281581	-0.321395	-0.471174
taxon123	-0.1	-0.417213	-0.492728	-0.128357	-0.179683	-0.409055	-0.499662	-0.1	-0.498141	-0.347334	-0.43113	-0.491606	-0.443754	-0.164652	-0.153016	-0.1	-0.291648	-0.320166	-0.386866	-0.498134	-0.447625	-0.436619	-0.26032	-0.433535	-0.166624	-0.36537	-0.284489	-0.126799	-0.413918	-0.489201	-0.494582	-0.107438	-0.484036	-0.298455	-0.498211	-0.334085	-0.490633	-0.162157	-0.498802	-0.499997	-0.454761	-0.346816	-0.157124	-0.427278	-0.115227	-0.405674	-0.44597	-0.149639	-0.480475
taxon124	-0.294606	-0.490476	-0.346674	-0.366414	-0.38499	-0.29858	-0.139229	-0.227066	-0.465471	-0.380836	-0.136467	-0.167014	-0.402864	-0.384985	-0.492279	-0.471031	-0.120481	-0.43714	-0.390873	-0.189879	-0.492549	-0.156987	-0.47233	-0.151428	-0.1	-0.189028	-0.420947	-0.332932	-0.171529	-0.44	-0.1	-0.323533	-0.235854	-0.1	-0.101392	-0.349421	-0.238934	-0.395987	-0.319148	-0.478363	-0.114614	-0.493584	-0.16276	-0.271994	-0.117877	-0.464032	-0.253923	-0.477788	-0.492267
taxon125	-0.466943	-0.280361	-0.16585	-0.213427	-0.1	-0.227956	-0.337922	-0.348003	-0.338151	-0.369271	-0.1	-0.484188	-0.38138	-0.387186	-0.1	-0.235246	-0.402468	-0.352117	-0.223384	-0.437843	-0.106063	-0.433707	-0.335172	-0.382595	-0.484522	-0.406899	-0.499996	-0.477714	-0.496037	-0.492208	-0.364543	-0.350749	-0.41762	-0.41017	-0.457555	-0.312244	-0.460684	-0.34959	-0.106578	-0.409651	-0.488749	-0.468599	-0.1	-0.145543	-0.1	-0.208589	-0.443498	-0.221855	-0.486835
taxon126	-0.476827	-0.10956	-0.498921	-0.325631	-0.496483	-0.435586	-0.31836	-0.1	-0.314406	-0.482313	-0.123779	-0.425643	-0.484932	-0.448187	-0.208618	-0.276854	-0.235619	-0.470614	-0.440051	-0.358944	-0.352648	-0.469044	-0.184022	-0.1	-0.110345	-0.417499	-0.439194	-0.1	-0.274619	-0.478963	-0.150405	-0.389272	-0.498352	-0.499502	-0.335287	-0.419518	-0.421803	-0.156848	-0.252682	-0.49381	-0.1	-0.499996	-0.495625	-0.100207	-0.476812	-0.359106	-0.186948	-0.429927	-0.494486
taxon127	-0.420407	-0.372216	-0.179546	-0.460802	-0.208762	-0.330738	-0.22135	-0.388848	-0.39672	-0.305985	-0.328074	-0.495468	-0.470807	-0.489306	-0.206545	-0.231629	-0.472897	-0.486861	-0.360173	-0.202851	-0.340307	-0.404657	-0.428992	-0.329126	-0.1	-0.210016	-0.489514	-0.1	-0.1	-0.3206	-0.230974	-0.481056	-0.35521	-0.336949	-0.492207	-0.205357	-0.1	-0.175774	-0.340662	-0.281531	-0.230662	-0.482618	-0.275119	-0.129559	-0.323559	-0.428048	-0.445813	-0.1	-0.217247
taxon128	-0.332541	-0.46652	-0.376283	-0.207891	-0.344234	-0.271478	-0.496229	-0.13974	-0.29163	-0.315978	-0.1	-0.496397	-0.1	-0.349342	-0.492961	-0.463727	-0.445787	-0.498646	-0.204787	-0.372688	-0.415378	-0.489248	-0.300044	-0.129456	-0.217445	-0.365023	-0.467871	-0.38528	-0.495556	-0.419662	-0.392282	-0.31	-0.45098	-0.496422	-0.454364	-0.127617	-0.493527	-0.438908	-0.470739	-0.260446	-0.499999	-0.104644	-0.468127	-0.1	-0.476988	-0.437333	-0.329979	-0.486413	-0.1
taxon129	-0.287252	-0.464672	-0.497138	-0.482586	-0.268367	-0.211859	-0.477699	-0.497654	-0.388176	-0.115609	-0.495753	-0.33658	-0.462955	-0.393368	-0.22996	-0.331919	-0.1	-0.129752	-0.111301	-0.379814	-0.462769	-0.313623	-0.1	-0.14267	-0.499725	-0.493471	-0.269623	-0.389203	-0.460255	-0.49571	-0.1	-0.361184	-0.413868	-0.295026	-0.1	-0.430764	-0.433308	-0.343697	-0.39395	-0.1	-0.272519	-0.11695	-0.338596	-0.1	-0.1	-0.198509	-0.1	-0.135858	-0.116446
taxon130	-0.196327	-0.490991	-0.291041	-0.1	-0.31653	-0.477168	-0.435445	-0.499904	-0.49848	-0.464006	-0.43051	-0.487322	-0.110615	-0.116169	-0.102063	-0.446562	-0.258064	-0.1	-0.431252	-0.1	-0.499775	-0.13524	-0.420054	-0.486369	-0.396619	-0.1	-0.499351	-0.455133	-0.362341	-0.489212	-0.48751	-0.499053	-0.1	-0.223664	-0.1	-0.1	-0.327083	-0.499702	-0.1	-0.1	-0.420014	-0.157145	-0.462994	-0.192428	-0.496879	-0.1	-0.1	-0.497167	-0.496693
taxon131	-0.489387	-0.453257	-0.398077	-0.466393	-0.182685	-0.46986	-0.1	-0.46357	-0.360783	-0.482264	-0.487421	-0.1	-0.1	-0.1	-0.455921	-0.1	-0.499822	-0.449877	-0.148855	-0.176329	-0.394493	-0.1	-0.481492	-0.385444	-0.476829	-0.436737	-0.467291	-0.1	-0.1	-0.1	-0.1	-0.1	-0.428278	-0.48973	-0.1	-0.382275	-0.239399	-0.168192	-0.487614	-0.424467	-0.448021	-0.1	-0.1	-0.169824	-0.152978	-0.399576	-0.453442	-0.461643	-0.1
taxon132	-0.1	-0.1	-0.373303	-0.443696	-0.257573	-0.1	-0.144538	-0.17747	-0.447247	-0.11497	-0.402107	-0.449071	-0.370984	-0.227959	-0.317277	-0.431869	-0.47443	-0.489071	-0.1	-0.434617	-0.244917	-0.412739	-0.443705	-0.1	-0.339165	-0.40743	-0.203993	-0.474472	-0.465761	-0.270145	-0.476015	-0.447072	-0.1	-0.231571	-0.142193	-0.339644	-0.499997	-0.488379	-0.378	-0.362977	-0.309211	-0.257635	-0.26585	-0.174744	-0.468069	-0.497582	-0.112139	-0.488989	-0.454093
taxon133	-0.371844	-0.165352	-0.447942	-0.105537	-0.314592	-0.310337	-0.373198	-0.129417	-0.19262	-0.366217	-0.154598	-0.388237	-0.402385	-0.1	-0.310972	-0.196684	-0.197514	-0.23796	-0.160824	-0.1	-0.255836	-0.361751	-0.498322	-0.247324	-0.1	-0.423642	-0.300127	-0.200047	-0.1	-0.191282	-0.478887	-0.169462	-0.184227	-0.126217	-0.417206	-0.492241	-0.1	-0.418661	-0.11232	-0.489666	-0.354458	-0.1	-0.460265	-0.326454	-0.1	-0.447668	-0.4984	-0.494288	-0.1
taxon134	-0.217282	-0.471383	-0.406631	-0.493601	-0.33997	-0.449808	-0.275559	-0.49455	-0.164091	-0.47994	-0.467262	-0.470407	-0.499856	-0.399229	-0.313344	-0.1	-0.499738	-0.1	-0.499993	-0.149085	-0.230377	-0.1	-0.347039	-0.302922	-0.498756	-0.185535	-0.1	-0.422965	-0.312401	-0.1	-0.341816	-0.49898	-0.1	-0.468541	-0.272572	-0.381956	-0.49702	-0.292717	-0.49933	-0.1	-0.189047	-0.1	-0.175573	-0.124323	-0.493226	-0.495283	-0.412144	-0.266252	-0.499333
taxon135	-0.170177	-0.1	-0.2437	-0.155369	-0.12854	-0.298717	-0.485283	-0.1	-0.19056	-0.213646	-0.294462	-0.295433	-0.286201	-0.396395	-0.1	-0.462246	-0.447604	-0.435148	-0.144638	-0.499942	-0.444365	-0.115726	-0.450733	-0.252375	-0.203962	-0.463787	-0.46341	-0.496107	-0.1	-0.425812	-0.475604	-0.368419	-0.314721	-0.1	-0.261721	-0.146277	-0.148429	-0.345728	-0.499872	-0.384356	-0.201577	-0.468802	-0.1	-0.12161	-0.1	-0.33776	-0.498617	-0.488068	-0.249414
taxon136	-0.498742	-0.263124	-0.484869	-0.239886	-0.499824	-0.1	-0.469402	-0.385638	-0.338828	-0.491929	-0.414063	-0.198324	-0.26418	-0.238773	-0.1	-0.43083	-0.379815	-0.375942	-0.336476	-0.197322	-0.1323	-0.491628	-0.381568	-0.499714	-0.460961	-0.170636	-0.303953	-0.472999	-0.477249	-0.402471	-0.403128	-0.183	-0.350496	-0.20917	-0.368177	-0.484516	-0.499993	-0.431103	-0.304525	-0.34185	-0.1	-0.476537	-0.163078	-0.233593	-0.1	-0.109023	-0.132688	-0.446949	-0.267554
taxon137	-0.1	-0.1	-0.240428	-0.423478	-0.498195	-0.492001	-0.1	-0.424166	-0.477555	-0.459819	-0.128084	-0.1	-0.389982	-0.1	-0.37391	-0.375566	-0.466403	-0.456196	-0.449039	-0.203655	-0.495687	-0.204806	-0.368905	-0.1	-0.11806	-0.442752	-0.127972	-0.478276	-0.1	-0.496117	-0.1	-0.349091	-0.471792	-0.374388	-0.489146	-0.217427	-0.112522	-0.200674	-0.430916	-0.44971	-0.29804	-0.325782	-0.454104	-0.285813	-0.243609	-0.4871	-0.497554	-0.416297	-0.232354
taxon138	-0.202148	-0.1	-0.484032	-0.483677	-0.163313	-0.1	-0.14523	-0.136916	-0.148576	-0.262879	-0.1	-0.26633	-0.1	-0.498808	-0.453588	-0.479484	-0.119415	-0.49145	-0.367634	-0.258837	-0.266074	-0.298636	-0.405352	-0.286852	-0.44956	-0.40074	-0.357802	-0.416006	-0.16633	-0.1	-0.147028	-0.344731	-0.434754	-0.1	-0.1	-0.210542	-0.427781	-0.345792	-0.43841	-0.499849	-0.494916	-0.463269	-0.241398	-0.496204	-0.1	-0.110004	-0.499812	-0.4367	-0.39662
taxon139	-0.1	-0.120018	-0.490257	-0.426126	-0.495671	-0.439958	-0.478557	-0.499462	-0.345303	-0.298839	-0.122246	-0.364683	-0.469548	-0.491076	-0.137516	-0.486555	-0.19984	-0.1	-0.116009	-0.303654	-0.369894	-0.491707	-0.301256	-0.292076	-0.497987	-0.49805	-0.463638	-0.1	-0.427865	-0.1	-0.158418	-0.179529	-0.404953	-0.499922	-0.1	-0.473504	-0.499974	-0.499046	-0.481668	-0.267611	-0.476656	-0.160114	-0.39099	-0.315915	-0.386454	-0.298679	-0.387923	-0.441839	-0.1
taxon140	-0.435327	-0.318269	-0.140587	-0.441388	-0.494642	-0.487973	-0.1	-0.1	-0.129574	-0.497466	-0.183944	-0.389176	-0.279526	-0.497685	-0.220933	-0.439587	-0.1	-0.260224	-0.490542	-0.493276	-0.1	-0.488864	-0.486414	-0.148304	-0.1	-0.373372	-0.1	-0.299399	-0.467501	-0.454222	-0.476111	-0.499833	-0.427784	-0.499749	-0.460668	-0.300391	-0.142785	-0.471369	-0.368437	-0.49998	-0.496408	-0.1	-0.499995	-0.1	-0.1	-0.449703	-0.157723	-0.383511	-0.193102
taxon141	-0.405062	-0.425838	-0.302298	-0.499688	-0.455019	-0.1	-0.131216	-0.1	-0.428609	-0.494868	-0.345596	-0.400343	-0.499293	-0.340116	-0.30993	-0.1	-0.48589	-0.498764	-0.348977	-0.498765	-0.158053	-0.387145	-0.344441	-0.488652	-0.152662	-0.1	-0.49816	-0.170649	-0.353336	-0.494758	-0.135728	-0.440018	-0.1	-0.498079	-0.226248	-0.479406	-0.499996	-0.159368	-0.439976	-0.480875	-0.455626	-0.363412	-0.1	-0.374606	-0.1	-0.432077	-0.496	-0.487617	-0.392142
taxon142	-0.282807	-0.399842	-0.343254	-0.262444	-0.377585	-0.287513	-0.499302	-0.497422	-0.460675	-0.21946	-0.481835	-0.453139	-0.347559	-0.1	-0.486591	-0.454785	-0.1	-0.452769	-0.359022	-0.12555	-0.1	-0.460841	-0.377472	-0.433333	-0.133085	-0.195848	-0.223838	-0.402064	-0.396993	-0.485941	-0.362072	-0.239059	-0.433627	-0.300097	-0.497456	-0.489941	-0.1	-0.330678	-0.47163	-0.396908	-0.418419	-0.310213	-0.367854	-0.1	-0.243364	-0.149158	-0.471148	-0.483697	-0.1
taxon143	-0.347759	-0.458007	-0.42734	-0.368686	-0.493703	-0.269535	-0.159285	-0.1	-0.279828	-0.111399	-0.48965	-0.1	-0.190429	-0.483308	-0.281844	-0.49989	-0.414022	-0.499937	-0.414126	-0.19235	-0.35931	-0.45643	-0.176922	-0.116821	-0.1	-0.292934	-0.323645	-0.202792	-0.48673	-0.47748	-0.459051	-0.289381	-0.370166	-0.1	-0.316403	-0.45097	-0.489651	-0.448386	-0.495316	-0.255611	-0.48041	-0.475234	-0.1	-0.493775	-0.224627	-0.43014	-0.495143	-0.20626	-0.276771
taxon144	-0.140574	-0.130653	-0.49251	-0.258761	-0.496993	-0.37057	-0.1	-0.499655	-0.435138	-0.489734	-0.484338	-0.499975	-0.482835	-0.432759	-0.435732	-0.342333	-0.1	-0.25196	-0.114441	-0.186359	-0.497988	-0.388758	-0.1	-0.249905	-0.1	-0.156188	-0.499983	-0.194172	-0.493704	-0.361589	-0.146309	-0.1	-0.368093	-0.489216	-0.494959	-0.411497	-0.220436	-0.1	-0.461063	-0.497413	-0.1	-0.49985	-0.443932	-0.124556	-0.226948	-0.1	-0.456228	-0.1	-0.156946
taxon145	-0.224245	-0.460795	-0.402951	-0.49899	-0.269153	-0.365791	-0.499999	-0.44953	-0.307624	-0.499435	-0.164574	-0.340606	-0.278745	-0.1	-0.126354	-0.178745	-0.427103	-0.260257	-0.138654	-0.499886	-0.1	-0.1	-0.499628	-0.420439	-0.1	-0.481647	-0.190133	-0.1	-0.136333	-0.458871	-0.448091	-0.420697	-0.496929	-0.268349	-0.440309	-0.414815	-0.499926	-0.49621	-0.317021	-0.496429	-0.264612	-0.490477	-0.489625	-0.479865	-0.198228	-0.149559	-0.469536	-0.494142	-0.47155
taxon146	-0.430344	-0.325045	-0.447924	-0.443638	-0.461353	-0.224421	-0.486018	-0.477384	-0.1	-0.387847	-0.466544	-0.43552	-0.499839	-0.489973	-0.147776	-0.42756	-0.474166	-0.349441	-0.181613	-0.337145	-0.1	-0.4999	-0.1	-0.287373	-0.148668	-0.160689	-0.182586	-0.499985	-0.1	-0.341211	-0.478778	-0.1	-0.433072	-0.498447	-0.242567	-0.42505	-0.349256	-0.1	-0.1	-0.420719	-0.482166	-0.134883	-0.123411	-0.104974	-0.141006	-0.164654	-0.207711	-0.424077	-0.1
taxon147	-0.430975	-0.1	-0.414178	-0.187771	-0.456486	-0.259565	-0.481296	-0.255031	-0.44401	-0.258389	-0.135103	-0.171967	-0.401063	-0.499796	-0.458234	-0.487884	-0.401656	-0.1	-0.499814	-0.464921	-0.1	-0.489894	-0.347004	-0.471925	-0.226244	-0.454951	-0.499818	-0.481941	-0.499947	-0.491499	-0.496164	-0.347611	-0.22323	-0.402847	-0.494127	-0.407827	-0.422725	-0.287032	-0.49882	-0.25192	-0.327407	-0.457043	-0.307952	-0.279086	-0.481545	-0.4785	-0.497346	-0.147004	-0.499394
taxon148	-0.44055	-0.415093	-0.248074	-0.394416	-0.458099	-0.466619	-0.496097	-0.413692	-0.383923	-0.356818	-0.1	-0.167979	-0.1	-0.413231	-0.1	-0.121208	-0.198957	-0.489379	-0.445574	-0.479414	-0.251415	-0.479501	-0.1	-0.244219	-0.1	-0.1	-0.178218	-0.124362	-0.497729	-0.268399	-0.498647	-0.370357	-0.1	-0.140343	-0.234652	-0.250552	-0.347116	-0.372619	-0.277208	-0.310851	-0.147964	-0.1	-0.497866	-0.245672	-0.448008	-0.440421	-0.1	-0.197568	-0.1
taxon149	-0.382028	-0.493551	-0.471456	-0.474366	-0.477984	-0.498648	-0.338847	-0.343009	-0.415626	-0.1	-0.484895	-0.451772	-0.49436	-0.422591	-0.306912	-0.466788	-0.494456	-0.497169	-0.254783	-0.492268	-0.21544	-0.46827	-0.491824	-0.493239	-0.228025	-0.318335	-0.1	-0.161885	-0.156393	-0.482935	-0.17098	-0.38404	-0.49049	-0.387348	-0.485336	-0.497391	-0.495298	-0.488339	-0.494467	-0.333485	-0.210695	-0.393382	-0.456793	-0.299919	-0.412157	-0.116906	-0.449385	-0.499758	-0.1
taxon150	-0.499994	-0.433512	-0.384939	-0.40215	-0.366605	-0.494184	-0.499903	-0.416311	-0.1	-0.499312	-0.498602	-0.334232	-0.356114	-0.442865	-0.356355	-0.454797	-0.4253	-0.1	-0.1	-0.496544	-0.483057	-0.144323	-0.178722	-0.476484	-0.480458	-0.420572	-0.313439	-0.1	-0.497309	-0.398606	-0.123334	-0.177505	-0.153366	-0.490262	-0.480292	-0.445915	-0.1	-0.179157	-0.405879	-0.150893	-0.103564	-0.34681	-0.487642	-0.371277	-0.434025	-0.470977	-0.499288	-0.170862	-0.499828
taxon151	-0.444595	-0.322733	-0.435195	-0.1	-0.265411	-0.491699	-0.320202	-0.1	-0.252613	-0.377786	-0.189603	-0.499344	-0.422816	-0.491198	-0.365205	-0.37065	-0.134958	-0.456671	-0.336606	-0.208644	-0.396318	-0.276667	-0.459054	-0.125435	-0.230278	-0.114746	-0.15766	-0.348518	-0.495681	-0.104484	-0.484412	-0.292827	-0.129747	-0.230147	-0.316765	-0.338442	-0.202424	-0.407434	-0.349463	-0.153849	-0.490168	-0.1	-0.499882	-0.233879	-0.318853	-0.437757	-0.366635	-0.27451	-0.387387
taxon152	-0.493412	-0.491112	-0.1	-0.227045	-0.332155	-0.152548	-0.44367	-0.499934	-0.374445	-0.474774	-0.1	-0.409253	-0.446542	-0.344844	-0.360237	-0.411081	-0.452591	-0.1	-0.495902	-0.487063	-0.499288	-0.484781	-0.496182	-0.485303	-0.456082	-0.499016	-0.359119	-0.229087	-0.209038	-0.1	-0.292047	-0.404382	-0.464155	-0.449034	-0.389445	-0.467292	-0.259639	-0.334391	-0.1	-0.144634	-0.205556	-0.468089	-0.172174	-0.486706	-0.459136	-0.110743	-0.412874	-0.305805	-0.1
taxon153	-0.222081	-0.1	-0.311866	-0.490743	-0.1	-0.279157	-0.280296	-0.441519	-0.186486	-0.494404	-0.443314	-0.495041	-0.481028	-0.380559	-0.443651	-0.303289	-0.1	-0.495089	-0.422623	-0.431922	-0.253431	-0.125934	-0.232247	-0.470857	-0.1	-0.247042	-0.281281	-0.313228	-0.281077	-0.362958	-0.354634	-0.161844	-0.246313	-0.121045	-0.402396	-0.32336	-0.20023	-0.43	-0.489941	-0.107599	-0.1	-0.1	-0.239751	-0.107342	-0.1	-0.445967	-0.1	-0.1	-0.1
taxon154	-0.319165	-0.37885	-0.218036	-0.477513	-0.38634	-0.498696	-0.437941	-0.483043	-0.167558	-0.368191	-0.4543	-0.477455	-0.481696	-0.363689	-0.1	-0.147196	-0.381775	-0.433742	-0.4825	-0.498867	-0.499989	-0.364193	-0.448714	-0.1	-0.25029	-0.362878	-0.1	-0.18414	-0.479116	-0.49998	-0.498713	-0.421609	-0.356509	-0.170794	-0.134566	-0.380891	-0.351981	-0.49975	-0.43658	-0.1	-0.484595	-0.499627	-0.456958	-0.497057	-0.1	-0.49728	-0.322514	-0.424394	-0.497258
taxon155	-0.170212	-0.1	-0.1	-0.209042	-0.1	-0.1	-0.484248	-0.473148	-0.458242	-0.175531	-0.443343	-0.13177	-0.266178	-0.485397	-0.496252	-0.1	-0.1	-0.430544	-0.243172	-0.480033	-0.477299	-0.248422	-0.499984	-0.296971	-0.16875	-0.125804	-0.1	-0.378539	-0.102923	-0.439258	-0.48815	-0.1	-0.1	-0.1107	-0.402971	-0.499543	-0.401269	-0.183064	-0.384204	-0.1	-0.224602	-0.102957	-0.343197	-0.384178	-0.5	-0.498596	-0.499838	-0.1	-0.329011
taxon156	-0.412203	-0.262304	-0.113086	-0.228823	-0.263883	-0.1	-0.326865	-0.232591	-0.267107	-0.33318	-0.453052	-0.493151	-0.170276	-0.398423	-0.1	-0.289511	-0.211436	-0.288293	-0.441964	-0.274696	-0.103881	-0.160855	-0.497827	-0.1	-0.303603	-0.280316	-0.47686	-0.370343	-0.252204	-0.1	-0.1	-0.1	-0.499221	-0.419051	-0.217978	-0.24908	-0.462183	-0.1	-0.402142	-0.143275	-0.466239	-0.412468	-0.418846	-0.28607	-0.411268	-0.457365	-0.495841	-0.2998	-0.1
taxon157	-0.337496	-0.499117	-0.134511	-0.306658	-0.3196	-0.103554	-0.380247	-0.484456	-0.45106	-0.49121	-0.229892	-0.1	-0.215428	-0.20691	-0.201682	-0.176239	-0.209314	-0.470261	-0.256595	-0.324086	-0.1	-0.478956	-0.258299	-0.108702	-0.380247	-0.383798	-0.259351	-0.1	-0.488497	-0.109608	-0.42776	-0.270273	-0.487686	-0.499998	-0.206118	-0.493892	-0.374674	-0.479957	-0.223621	-0.127929	-0.315684	-0.252626	-0.429968	-0.221349	-0.458706	-0.280222	-0.227159	-0.124297	-0.1
taxon158	-0.49932	-0.431749	-0.495471	-0.1	-0.351728	-0.496113	-0.484504	-0.363876	-0.1	-0.154932	-0.323202	-0.343557	-0.1	-0.439502	-0.1	-0.1	-0.473475	-0.150734	-0.45483	-0.409503	-0.499044	-0.1	-0.391493	-0.459641	-0.1	-0.482433	-0.1	-0.479597	-0.1	-0.1	-0.337492	-0.152638	-0.382104	-0.1	-0.228834	-0.154456	-0.276304	-0.476113	-0.494071	-0.389785	-0.271123	-0.1	-0.49816	-0.281908	-0.425423	-0.498677	-0.405548	-0.460864	-0.1
taxon159	-0.1	-0.378673	-0.499738	-0.384715	-0.383066	-0.1	-0.496914	-0.1	-0.306097	-0.383232	-0.496114	-0.362942	-0.46582	-0.1	-0.472281	-0.341093	-0.457879	-0.487455	-0.470338	-0.465389	-0.236493	-0.492224	-0.499852	-0.485143	-0.406201	-0.1	-0.1	-0.498304	-0.393684	-0.467489	-0.1	-0.479909	-0.235415	-0.498163	-0.496381	-0.17978	-0.177161	-0.499988	-0.174401	-0.494209	-0.483642	-0.152421	-0.17889	-0.1	-0.1	-0.297387	-0.157668	-0.439951	-0.182444
taxon160	-0.1	-0.318823	-0.337244	-0.1	-0.443054	-0.365979	-0.496169	-0.208601	-0.329893	-0.200407	-0.204641	-0.1	-0.246645	-0.255133	-0.272389	-0.105916	-0.1	-0.14339	-0.475924	-0.110843	-0.3776	-0.474531	-0.424544	-0.1	-0.417932	-0.499859	-0.493203	-0.1	-0.258435	-0.220789	-0.383001	-0.399778	-0.499552	-0.180425	-0.498447	-0.36876	-0.16648	-0.1	-0.492728	-0.461781	-0.180306	-0.1	-0.235196	-0.20383	-0.1	-0.483041	-0.415971	-0.333339	-0.499181
taxon161	-0.369116	-0.149239	-0.471518	-0.1	-0.45234	-0.374474	-0.455405	-0.441583	-0.416285	-0.234405	-0.469976	-0.423517	-0.472903	-0.400986	-0.279679	-0.437513	-0.135281	-0.459793	-0.176925	-0.49355	-0.491152	-0.311183	-0.49778	-0.197757	-0.483033	-0.107317	-0.1	-0.493383	-0.1	-0.115893	-0.494424	-0.329977	-0.477053	-0.124192	-0.479601	-0.261204	-0.499522	-0.406508	-0.495164	-0.40548	-0.314619	-0.124772	-0.479629	-0.47545	-0.1	-0.495317	-0.492255	-0.443273	-0.478739
taxon162	-0.482169	-0.16296	-0.30953	-0.488071	-0.446	-0.474899	-0.337696	-0.425099	-0.497841	-0.375425	-0.494316	-0.366924	-0.476508	-0.483465	-0.396968	-0.42238	-0.303953	-0.43506	-0.482108	-0.40626	-0.410073	-0.398856	-0.248754	-0.47104	-0.295979	-0.313585	-0.473649	-0.42596	-0.425339	-0.270136	-0.262472	-0.454219	-0.412175	-0.1	-0.442053	-0.374477	-0.238398	-0.430122	-0.281639	-0.499391	-0.330252	-0.206479	-0.49999	-0.1	-0.428341	-0.353701	-0.406493	-0.474785	-0.333581
taxon163	-0.471808	-0.205782	-0.1	-0.428965	-0.496644	-0.132045	-0.369904	-0.438541	-0.418395	-0.1	-0.420242	-0.484961	-0.274513	-0.175357	-0.328322	-0.324298	-0.431092	-0.479281	-0.164366	-0.209301	-0.1	-0.1	-0.340042	-0.31737	-0.288797	-0.431683	-0.31305	-0.476235	-0.289746	-0.432555	-0.344002	-0.391386	-0.433108	-0.498285	-0.471182	-0.317501	-0.499987	-0.409496	-0.484684	-0.1	-0.1	-0.315711	-0.230207	-0.450645	-0.255502	-0.2736	-0.254292	-0.1	-0.398932
taxon164	-0.276575	-0.216797	-0.280686	-0.301838	-0.370048	-0.429827	-0.474006	-0.191287	-0.309365	-0.174961	-0.499574	-0.39626	-0.479093	-0.375841	-0.388617	-0.188129	-0.236695	-0.473822	-0.314967	-0.1	-0.499991	-0.35108	-0.227442	-0.417686	-0.236171	-0.330413	-0.216795	-0.439314	-0.166169	-0.467796	-0.403478	-0.293922	-0.303593	-0.499105	-0.47122	-0.24079	-0.342526	-0.496609	-0.1	-0.118967	-0.402818	-0.422007	-0.203707	-0.46687	-0.286593	-0.45547	-0.342021	-0.418453	-0.246402
taxon165	-0.437141	-0.423087	-0.499879	-0.25637	-0.497211	-0.1	-0.285931	-0.381892	-0.492193	-0.46275	-0.383214	-0.333405	-0.464651	-0.499624	-0.1	-0.351746	-0.470643	-0.1	-0.31758	-0.338275	-0.497429	-0.454371	-0.342098	-0.457677	-0.11524	-0.418035	-0.421775	-0.490451	-0.180144	-0.333884	-0.266853	-0.447236	-0.207777	-0.296018	-0.45163	-0.279838	-0.428329	-0.119625	-0.499993	-0.144517	-0.289369	-0.476598	-0.49238	-0.333615	-0.283877	-0.33297	-0.1	-0.1	-0.32509
taxon166	-0.199395	-0.221749	-0.448411	-0.300743	-0.460701	-0.346332	-0.463621	-0.163161	-0.36881	-0.254023	-0.1	-0.1	-0.262872	-0.404544	-0.1	-0.412102	-0.1	-0.274167	-0.198851	-0.213371	-0.495599	-0.471036	-0.338628	-0.483573	-0.156447	-0.441542	-0.423224	-0.1	-0.160402	-0.498416	-0.413537	-0.460375	-0.29868	-0.369399	-0.499535	-0.488444	-0.391575	-0.441902	-0.1	-0.499948	-0.312094	-0.448471	-0.150626	-0.443411	-0.315327	-0.227088	-0.496056	-0.186072	-0.496957
taxon167	-0.251565	-0.372026	-0.48668	-0.450725	-0.1	-0.357176	-0.1	-0.498217	-0.355563	-0.494838	-0.1	-0.470271	-0.27428	-0.434909	-0.214437	-0.359263	-0.253191	-0.485747	-0.374077	-0.1	-0.495386	-0.104005	-0.456361	-0.292756	-0.483452	-0.483238	-0.495387	-0.158625	-0.298825	-0.487735	-0.232946	-0.497828	-0.415736	-0.307083	-0.1	-0.421335	-0.121874	-0.265094	-0.115523	-0.318308	-0.432958	-0.172441	-0.386984	-0.440271	-0.318761	-0.499846	-0.306059	-0.492481	-0.1
taxon168	-0.498954	-0.15017	-0.354384	-0.1	-0.499993	-0.1	-0.192102	-0.137399	-0.253116	-0.1	-0.499459	-0.256858	-0.207792	-0.477185	-0.450711	-0.490027	-0.31534	-0.495714	-0.346079	-0.396763	-0.458911	-0.410074	-0.326287	-0.24823	-0.48226	-0.488878	-0.434479	-0.191296	-0.348155	-0.337614	-0.204316	-0.452308	-0.211294	-0.417596	-0.496696	-0.260544	-0.499045	-0.482776	-0.498122	-0.413044	-0.1	-0.446109	-0.107121	-0.240258	-0.379076	-0.220343	-0.455404	-0.401797	-0.1
taxon169	-0.456596	-0.255696	-0.301631	-0.364283	-0.282099	-0.249317	-0.30335	-0.170294	-0.307901	-0.264651	-0.344244	-0.391591	-0.396712	-0.41442	-0.433705	-0.1	-0.356657	-0.499994	-0.494611	-0.423124	-0.1	-0.393163	-0.303127	-0.161414	-0.143215	-0.268329	-0.496813	-0.442829	-0.1	-0.244243	-0.263457	-0.349359	-0.2415	-0.1	-0.207237	-0.1	-0.356731	-0.345177	-0.438825	-0.495006	-0.1	-0.228565	-0.436898	-0.337628	-0.350973	-0.48935	-0.1	-0.1	-0.458086
taxon170	-0.1	-0.404937	-0.18165	-0.270432	-0.168979	-0.435566	-0.498827	-0.180712	-0.473608	-0.274216	-0.1	-0.420166	-0.15464	-0.416966	-0.293098	-0.1	-0.481033	-0.314812	-0.354031	-0.218495	-0.208766	-0.417199	-0.122786	-0.102828	-0.492083	-0.123185	-0.499777	-0.171487	-0.228719	-0.420943	-0.297276	-0.230997	-0.124553	-0.398364	-0.491146	-0.496908	-0.350188	-0.40576	-0.121008	-0.48139	-0.394994	-0.189201	-0.419303	-0.382729	-0.452602	-0.497901	-0.1	-0.114714	-0.1
taxon171	-0.491051	-0.482307	-0.47353	-0.184411	-0.414832	-0.285099	-0.292104	-0.333203	-0.1	-0.462588	-0.471829	-0.398237	-0.327941	-0.431694	-0.411444	-0.251331	-0.21072	-0.492903	-0.489875	-0.121566	-0.499881	-0.321592	-0.1	-0.306977	-0.1	-0.122767	-0.489542	-0.379812	-0.343227	-0.1	-0.479234	-0.1	-0.1	-0.45125	-0.475415	-0.298281	-0.120371	-0.459046	-0.499701	-0.403756	-0.495661	-0.498352	-0.438596	-0.389913	-0.1	-0.428874	-0.248182	-0.15818	-0.453372
taxon172	-0.176074	-0.458578	-0.1	-0.497427	-0.464593	-0.195806	-0.163076	-0.497613	-0.1	-0.498349	-0.299502	-0.1	-0.292462	-0.498993	-0.435952	-0.105361	-0.474326	-0.488745	-0.492883	-0.494491	-0.1	-0.12815	-0.1	-0.497283	-0.475122	-0.465265	-0.467809	-0.435962	-0.499655	-0.240403	-0.1	-0.467406	-0.499937	-0.488577	-0.495599	-0.1	-0.46767	-0.29607	-0.1	-0.455879	-0.477753	-0.484656	-0.1	-0.360818	-0.1	-0.110187	-0.16942	-0.487783	-0.262189
taxon173	-0.374699	-0.273024	-0.1	-0.1	-0.140463	-0.18796	-0.490234	-0.461921	-0.493514	-0.142061	-0.305217	-0.328015	-0.386785	-0.326281	-0.473134	-0.468213	-0.433484	-0.302447	-0.489762	-0.160214	-0.445528	-0.188577	-0.48859	-0.1	-0.497147	-0.11687	-0.301041	-0.411172	-0.49493	-0.1	-0.499211	-0.492908	-0.162483	-0.32546	-0.1	-0.203458	-0.490393	-0.222969	-0.445527	-0.308283	-0.499973	-0.496763	-0.473768	-0.455358	-0.143848	-0.1	-0.110837	-0.10212	-0.330007
taxon174	-0.169624	-0.3366	-0.47404	-0.189851	-0.399409	-0.150291	-0.488687	-0.1	-0.102594	-0.497597	-0.148589	-0.466209	-0.492108	-0.406564	-0.314566	-0.499902	-0.499738	-0.493762	-0.1	-0.479017	-0.277028	-0.29975	-0.1	-0.462607	-0.499555	-0.411756	-0.492464	-0.404437	-0.346747	-0.102507	-0.1	-0.101648	-0.175629	-0.3505	-0.497299	-0.49454	-0.376796	-0.285314	-0.499462	-0.197792	-0.342064	-0.285271	-0.102824	-0.337158	-0.154443	-0.469621	-0.418548	-0.397567	-0.417744
taxon175	-0.476357	-0.48856	-0.311109	-0.496126	-0.221442	-0.46598	-0.220005	-0.477752	-0.469176	-0.232448	-0.233865	-0.497993	-0.238348	-0.464615	-0.499855	-0.401313	-0.45796	-0.42976	-0.294861	-0.492339	-0.322858	-0.227212	-0.457096	-0.406822	-0.1	-0.269534	-0.46936	-0.374036	-0.327867	-0.290153	-0.181317	-0.250287	-0.264739	-0.376048	-0.169263	-0.1	-0.1	-0.459435	-0.43409	-0.129641	-0.498385	-0.499911	-0.49546	-0.490714	-0.14767	-0.496193	-0.1	-0.298316	-0.385926
taxon176	-0.1	-0.116194	-0.485178	-0.239046	-0.124921	-0.155151	-0.491437	-0.462098	-0.1	-0.469506	-0.499767	-0.265468	-0.499058	-0.306518	-0.194088	-0.16526	-0.425587	-0.181885	-0.49772	-0.203748	-0.460603	-0.1	-0.261015	-0.126653	-0.13786	-0.355092	-0.33156	-0.144143	-0.352298	-0.487513	-0.499908	-0.1	-0.447566	-0.452453	-0.1	-0.499937	-0.1	-0.189566	-0.381472	-0.156031	-0.205842	-0.351209	-0.1	-0.281889	-0.1	-0.1	-0.286265	-0.461236	-0.162496
taxon177	-0.1	-0.495801	-0.481041	-0.304206	-0.49296	-0.350705	-0.471107	-0.5	-0.113556	-0.499966	-0.223691	-0.21151	-0.147171	-0.322662	-0.499686	-0.482518	-0.1	-0.469451	-0.499	-0.484985	-0.180097	-0.1	-0.499819	-0.1	-0.1	-0.482517	-0.170315	-0.465148	-0.1	-0.106123	-0.265914	-0.499978	-0.1	-0.311226	-0.417034	-0.398667	-0.436207	-0.1	-0.336697	-0.421788	-0.365621	-0.495233	-0.492361	-0.1	-0.319935	-0.479287	-0.43339	-0.42226	-0.1
taxon178	-0.41188	-0.306261	-0.32855	-0.476524	-0.476868	-0.499947	-0.46188	-0.269326	-0.498966	-0.499991	-0.188978	-0.395136	-0.494484	-0.499755	-0.308576	-0.498209	-0.1	-0.456487	-0.48108	-0.263988	-0.499939	-0.418871	-0.496375	-0.491698	-0.1	-0.1	-0.422394	-0.465746	-0.295294	-0.373869	-0.483736	-0.199927	-0.292545	-0.1	-0.1	-0.49208	-0.238525	-0.183853	-0.46505	-0.499853	-0.292455	-0.496432	-0.1	-0.425131	-0.1	-0.470895	-0.225626	-0.440461	-0.499238
taxon179	-0.186009	-0.455143	-0.496927	-0.499099	-0.390737	-0.399412	-0.482547	-0.49989	-0.162853	-0.497294	-0.152853	-0.431416	-0.417503	-0.187799	-0.1	-0.19532	-0.434416	-0.416118	-0.499365	-0.426077	-0.33207	-0.47771	-0.448164	-0.44933	-0.344292	-0.153936	-0.320864	-0.4015	-0.248888	-0.168704	-0.469911	-0.1429	-0.445835	-0.304163	-0.391256	-0.1	-0.172842	-0.261182	-0.278525	-0.183075	-0.11139	-0.403925	-0.392556	-0.233802	-0.1	-0.1	-0.334034	-0.246859	-0.487582
taxon180	-0.494622	-0.482681	-0.425039	-0.319267	-0.255694	-0.482746	-0.478072	-0.422446	-0.1	-0.471453	-0.185159	-0.158609	-0.498666	-0.256612	-0.365544	-0.401559	-0.465222	-0.199483	-0.475523	-0.1	-0.1	-0.364031	-0.486401	-0.22158	-0.157738	-0.199699	-0.204821	-0.465328	-0.278003	-0.1	-0.234314	-0.410768	-0.499108	-0.480716	-0.324549	-0.330319	-0.36587	-0.196316	-0.462398	-0.475614	-0.446926	-0.21448	-0.22674	-0.215233	-0.22336	-0.421851	-0.497464	-0.485151	-0.113037
taxon181	-0.191979	-0.493737	-0.470397	-0.499723	-0.489657	-0.474521	-0.461644	-0.495081	-0.1	-0.485025	-0.384592	-0.17878	-0.430044	-0.493809	-0.482582	-0.497852	-0.251205	-0.488903	-0.136854	-0.150309	-0.481644	-0.166091	-0.113315	-0.49996	-0.265543	-0.1	-0.407273	-0.151675	-0.204701	-0.498316	-0.499956	-0.177036	-0.365947	-0.492368	-0.125272	-0.497876	-0.401579	-0.499744	-0.366571	-0.349074	-0.1	-0.1	-0.123718	-0.499701	-0.413649	-0.426916	-0.498425	-0.479192	-0.1
taxon182	-0.495804	-0.1	-0.273856	-0.451431	-0.499034	-0.1	-0.250368	-0.270787	-0.1	-0.484607	-0.236008	-0.285	-0.499485	-0.224014	-0.492503	-0.491779	-0.134508	-0.116934	-0.214756	-0.388533	-0.348088	-0.47243	-0.482656	-0.216907	-0.489125	-0.246164	-0.46269	-0.208651	-0.369684	-0.486723	-0.306513	-0.398312	-0.426832	-0.1	-0.361447	-0.222104	-0.308029	-0.376249	-0.298642	-0.4409	-0.361495	-0.1	-0.262727	-0.303498	-0.160903	-0.383521	-0.31736	-0.252151	-0.299528
taxon183	-0.306337	-0.46547	-0.133464	-0.219272	-0.1	-0.251287	-0.209321	-0.358316	-0.126543	-0.277702	-0.496948	-0.338414	-0.1	-0.381513	-0.490527	-0.239143	-0.49751	-0.1	-0.159738	-0.124581	-0.286117	-0.300736	-0.443264	-0.481416	-0.419559	-0.409601	-0.1	-0.268617	-0.472563	-0.1	-0.283872	-0.499847	-0.121248	-0.498473	-0.1	-0.1	-0.409707	-0.314599	-0.1	-0.469786	-0.460485	-0.499645	-0.136134	-0.477944	-0.101299	-0.476672	-0.1	-0.171039	-0.328546
taxon184	-0.489369	-0.43009	-0.108168	-0.470768	-0.1	-0.499882	-0.278159	-0.316799	-0.1	-0.496904	-0.387101	-0.281229	-0.327153	-0.29869	-0.33425	-0.498912	-0.365187	-0.268307	-0.198776	-0.1	-0.261624	-0.414031	-0.333392	-0.27429	-0.205282	-0.212767	-0.384215	-0.1	-0.44237	-0.189298	-0.474132	-0.168627	-0.254708	-0.401358	-0.230318	-0.487176	-0.112926	-0.310699	-0.465309	-0.440039	-0.1	-0.4979	-0.386049	-0.289139	-0.15662	-0.331953	-0.155325	-0.318096	-0.436303
taxon185	-0.165907	-0.234464	-0.324228	-0.1	-0.370103	-0.29076	-0.255256	-0.45852	-0.497966	-0.248493	-0.384854	-0.497184	-0.214781	-0.472795	-0.1	-0.1	-0.493181	-0.377251	-0.1	-0.466276	-0.498526	-0.492408	-0.238259	-0.478063	-0.459648	-0.1	-0.376498	-0.477072	-0.1	-0.487486	-0.1	-0.499761	-0.498568	-0.18503	-0.107833	-0.1	-0.440217	-0.267539	-0.480795	-0.499473	-0.310589	-0.495015	-0.1	-0.1	-0.205359	-0.494263	-0.339146	-0.1	-0.499804
taxon186	-0.465335	-0.384682	-0.377659	-0.463368	-0.459672	-0.305341	-0.499315	-0.360339	-0.1	-0.464112	-0.477326	-0.1	-0.487203	-0.457747	-0.494944	-0.49943	-0.446707	-0.268808	-0.1	-0.318449	-0.299203	-0.492108	-0.361843	-0.12074	-0.492305	-0.37444	-0.1	-0.184086	-0.499234	-0.233535	-0.1	-0.1	-0.202621	-0.49994	-0.496859	-0.1	-0.433608	-0.406556	-0.483957	-0.499475	-0.499917	-0.112994	-0.1	-0.260395	-0.261887	-0.213585	-0.491896	-0.489446	-0.457895
taxon187	-0.306418	-0.101597	-0.1	-0.395276	-0.440292	-0.375412	-0.386297	-0.466041	-0.1	-0.495502	-0.326282	-0.448015	-0.1	-0.331682	-0.360783	-0.374296	-0.438776	-0.125159	-0.480663	-0.243978	-0.253652	-0.483916	-0.33799	-0.49587	-0.1	-0.1	-0.186231	-0.477529	-0.177192	-0.351049	-0.1	-0.412579	-0.474722	-0.458745	-0.460541	-0.1	-0.456845	-0.279352	-0.498799	-0.399224	-0.412425	-0.491448	-0.242594	-0.1	-0.18547	-0.379481	-0.1	-0.1	-0.1
taxon188	-0.499871	-0.210523	-0.499713	-0.1	-0.181544	-0.1	-0.306969	-0.428731	-0.497644	-0.498261	-0.305063	-0.497663	-0.1	-0.1	-0.410918	-0.30597	-0.196818	-0.472918	-0.1	-0.4017	-0.487502	-0.418633	-0.479611	-0.487967	-0.492244	-0.499326	-0.455308	-0.48072	-0.346302	-0.242063	-0.391669	-0.1	-0.314974	-0.495146	-0.195215	-0.440518	-0.339324	-0.406181	-0.439052	-0.1	-0.1	-0.1	-0.367811	-0.116981	-0.220114	-0.437948	-0.221742	-0.118835	-0.128986
taxon189	-0.1	-0.406538	-0.194316	-0.180248	-0.405247	-0.443573	-0.485	-0.480314	-0.499134	-0.34303	-0.302732	-0.265071	-0.118992	-0.1	-0.29028	-0.1	-0.369751	-0.4996	-0.447171	-0.32801	-0.487125	-0.358381	-0.335205	-0.42866	-0.477192	-0.360654	-0.303507	-0.1	-0.497999	-0.372974	-0.475504	-0.499981	-0.120036	-0.110699	-0.46877	-0.292963	-0.161872	-0.1	-0.32686	-0.47001	-0.1	-0.489948	-0.445139	-0.497886	-0.36367	-0.387868	-0.461714	-0.273796	-0.292495
taxon190	-0.351348	-0.1	-0.499255	-0.216493	-0.107576	-0.489482	-0.445146	-0.170398	-0.490921	-0.492371	-0.328635	-0.495695	-0.445663	-0.428138	-0.273826	-0.137281	-0.213725	-0.498543	-0.480634	-0.39346	-0.499695	-0.1	-0.495669	-0.205361	-0.483728	-0.411481	-0.496699	-0.222539	-0.298764	-0.255729	-0.1	-0.278176	-0.494789	-0.480701	-0.246889	-0.491938	-0.440655	-0.450969	-0.218058	-0.387442	-0.490054	-0.1	-0.472403	-0.356432	-0.272331	-0.385966	-0.1	-0.1	-0.499892
taxon191	-0.394956	-0.468852	-0.1	-0.369027	-0.1	-0.18958	-0.371511	-0.1	-0.1	-0.278284	-0.430942	-0.1	-0.214825	-0.426726	-0.260063	-0.421484	-0.490854	-0.392704	-0.117234	-0.128814	-0.129837	-0.471837	-0.219894	-0.494522	-0.217453	-0.135773	-0.493828	-0.496	-0.272053	-0.1	-0.497731	-0.339378	-0.429044	-0.288149	-0.390649	-0.425774	-0.493837	-0.239434	-0.1	-0.394438	-0.431767	-0.128649	-0.496819	-0.462877	-0.304387	-0.1	-0.206786	-0.232337	-0.49956
taxon192	-0.427893	-0.473224	-0.42573	-0.1	-0.443136	-0.496598	-0.414905	-0.49001	-0.130487	-0.1	-0.479969	-0.497449	-0.438682	-0.476957	-0.269532	-0.234235	-0.1	-0.161695	-0.372656	-0.261786	-0.490881	-0.1	-0.1	-0.499297	-0.496275	-0.404328	-0.488968	-0.314465	-0.1	-0.1	-0.226254	-0.419577	-0.171658	-0.1	-0.140021	-0.484751	-0.495461	-0.496829	-0.1	-0.308544	-0.1	-0.331562	-0.113163	-0.4832	-0.218483	-0.290873	-0.290271	-0.478591	-0.1
taxon193	-0.383795	-0.499965	-0.443756	-0.103823	-0.177036	-0.1	-0.499991	-0.476475	-0.188919	-0.392649	-0.256288	-0.371032	-0.395127	-0.441409	-0.262255	-0.1	-0.469987	-0.1	-0.474071	-0.252902	-0.461378	-0.494319	-0.494313	-0.272401	-0.451922	-0.206148	-0.339835	-0.1	-0.433469	-0.5	-0.484475	-0.1	-0.441314	-0.48635	-0.247392	-0.484032	-0.486311	-0.1	-0.354407	-0.311073	-0.267453	-0.1	-0.259756	-0.216241	-0.173687	-0.487489	-0.112176	-0.499404	-0.1
taxon194	-0.499124	-0.130729	-0.185573	-0.442008	-0.366617	-0.243026	-0.182053	-0.498105	-0.408798	-0.445358	-0.249328	-0.194074	-0.499445	-0.386383	-0.486723	-0.368849	-0.289204	-0.163207	-0.48602	-0.1	-0.466854	-0.378565	-0.263981	-0.1	-0.1	-0.384682	-0.494752	-0.319717	-0.494337	-0.36417	-0.442198	-0.245019	-0.415238	-0.41987	-0.357191	-0.494712	-0.152351	-0.476071	-0.1	-0.488575	-0.192249	-0.417397	-0.469748	-0.1	-0.1	-0.1	-0.298019	-0.49999	-0.400422
taxon195	-0.435677	-0.1	-0.254772	-0.476085	-0.283586	-0.320238	-0.1	-0.457412	-0.1	-0.495233	-0.1	-0.410334	-0.480123	-0.42877	-0.443645	-0.1	-0.35123	-0.409934	-0.462076	-0.1	-0.487808	-0.110154	-0.139616	-0.447872	-0.405962	-0.473503	-0.497272	-0.359817	-0.410575	-0.472242	-0.272664	-0.191087	-0.457919	-0.312926	-0.342814	-0.498219	-0.1	-0.189314	-0.491622	-0.40053	-0.430789	-0.474181	-0.490225	-0.469462	-0.48302	-0.185374	-0.1	-0.310559	-0.30648
taxon196	-0.497869	-0.41103	-0.140075	-0.1	-0.159744	-0.300735	-0.194816	-0.155546	-0.496533	-0.117988	-0.356676	-0.499635	-0.49848	-0.49709	-0.302467	-0.483392	-0.295806	-0.493818	-0.489075	-0.1	-0.499977	-0.201767	-0.372853	-0.194092	-0.448603	-0.49906	-0.1	-0.164081	-0.258916	-0.1	-0.1	-0.485379	-0.160363	-0.168888	-0.1	-0.177464	-0.442397	-0.489439	-0.168805	-0.406499	-0.209531	-0.270391	-0.353596	-0.45411	-0.464229	-0.494329	-0.216525	-0.482459	-0.323631
taxon197	-0.49608	-0.438024	-0.455784	-0.1	-0.336625	-0.498173	-0.1	-0.1	-0.14104	-0.191043	-0.491784	-0.1	-0.349021	-0.1	-0.137203	-0.1	-0.211891	-0.308662	-0.49889	-0.262589	-0.499405	-0.1	-0.484575	-0.494689	-0.318732	-0.475662	-0.472629	-0.450564	-0.482638	-0.254159	-0.353829	-0.1	-0.197171	-0.177555	-0.133142	-0.199935	-0.455706	-0.496464	-0.1	-0.495377	-0.239207	-0.409399	-0.1	-0.281241	-0.1	-0.1	-0.451075	-0.459765	-0.237235
taxon198	-0.49992	-0.489843	-0.200178	-0.399575	-0.1	-0.217065	-0.1	-0.437375	-0.486105	-0.456648	-0.368703	-0.193152	-0.499594	-0.1	-0.457091	-0.476393	-0.435954	-0.466908	-0.43136	-0.30774	-0.1	-0.475525	-0.218642	-0.1	-0.47699	-0.1	-0.226581	-0.267731	-0.497962	-0.354109	-0.462545	-0.310625	-0.362792	-0.285232	-0.496796	-0.357453	-0.1	-0.499993	-0.216121	-0.107605	-0.490604	-0.1	-0.243546	-0.183073	-0.321157	-0.1	-0.133649	-0.49031	-0.49122
taxon199	-0.160573	-0.41569	-0.416799	-0.1	-0.497463	-0.478229	-0.1	-0.237304	-0.246828	-0.147326	-0.445296	-0.49991	-0.481229	-0.1	-0.1	-0.494225	-0.1	-0.498571	-0.498711	-0.204993	-0.452612	-0.381829	-0.482966	-0.499689	-0.1	-0.480695	-0.499997	-0.450147	-0.318622	-0.1	-0.375624	-0.203084	-0.435824	-0.1	-0.434589	-0.182897	-0.351025	-0.301092	-0.369162	-0.496644	-0.25354	-0.1	-0.344572	-0.499994	-0.15342	-0.151669	-0.48961	-0.319543	-0.1
taxon200	-0.330505	-0.499975	-0.49774	-0.461002	-0.1	-0.342036	-0.499873	-0.484125	-0.20838	-0.131705	-0.46104	-0.499076	-0.335126	-0.478653	-0.497881	-0.427968	-0.14936	-0.130559	-0.1	-0.429846	-0.499671	-0.107528	-0.499459	-0.435662	-0.452433	-0.450165	-0.492826	-0.232443	-0.471129	-0.491316	-0.405055	-0.467803	-0.241151	-0.492695	-0.243689	-0.1	-0.123385	-0.499862	-0.40092	-0.171326	-0.172906	-0.272164	-0.209502	-0.41815	-0.310443	-0.305335	-0.275542	-0.109277	-0.30445
[truncated: 151 more columns]

## Sheet: fig3d
Point plot for fig3d
taxon as x-axis and score as y-axis for the point plot in fig3d. Points are colored based on target
Detailed instructions to replot the figure can be accessed from Figure3.Rmd at https://doi.org/10.5281/zenodo.5913041
source data: data.zip	script: Figure3.Rmd
score	taxon	target
0.0428578	107	negative
0.0467256	110	negative
0.0517977	85	negative
0.0636788	96	negative
0.0674524	103	negative
0.0699503	93	negative
0.0787647	100	negative
0.0826481	92	positive
0.0909259	89	positive
0.0963857	81	negative
0.0989275	101	positive
0.110913	115	positive
0.111747	94	positive
0.117034	87	positive
0.117624	88	negative
0.118863	86	positive
0.130109	120	positive
0.143562	106	negative
0.14675	109	positive
0.157384	111	positive
0.160704	116	positive
0.163876	91	positive
0.176461	119	positive
0.180972	114	positive
0.183838	104	positive
0.186829	82	positive
0.195689	83	positive
0.200753	112	positive
0.208529	99	positive
0.213337	108	positive
0.218395	105	positive
0.234975	97	positive
0.248152	95	positive
0.250785	118	positive
0.25174	98	positive
0.252156	90	positive
0.27648	102	positive
0.283813	113	positive
0.296777	84	positive
0.309112	117	positive

## Sheet: fig3e
Detailed instructions to replot the figure can be accessed from Figure3.Rmd at https://doi.org/10.5281/zenodo.5913041
source data: data.zip	script: Figure3.Rmd
Density and point plot for fig3e						Sensitivity curves for fig3e						Roc curves for fig3e
score as x-axis for the density plot in fig3e (column 1).score as x-axis and taxon as y-axis for the point plot in fig3e (column2). Elements are colored based on class						threshold as x-axis and value as y-axis for the curve plot in fig3e (column3). Lines are colored based on class						sensitivity as y-axis and 1-specificity as x-axis for the roc curves (column 4). Perm referes to ten different permutations and type refers to three different strategies.
taxon	type	score	class			threshold	class	value	type			threshold	sensitivity	specificity	auc	perm	type
taxon1	NetMoss	0.0894122	negative			0	sensitivity	1	NetMoss			0	1	0.0169492	0.958645	20	NESH
taxon2	NetMoss	0.086805	negative			0.00221748	sensitivity	1	NetMoss			0.0158418	1	0.0169492	0.958645	20	NESH
taxon3	NetMoss	0.079724	negative			0.00443496	sensitivity	1	NetMoss			0.0316836	1	0.0338983	0.958645	20	NESH
taxon4	NetMoss	0.0800836	negative			0.00665244	sensitivity	1	NetMoss			0.0475254	1	0.0338983	0.958645	20	NESH
taxon5	NetMoss	0.0778053	negative			0.00886993	sensitivity	1	NetMoss			0.0633671	1	0.0338983	0.958645	20	NESH
taxon6	NetMoss	0.0815511	negative			0.0110874	sensitivity	1	NetMoss			0.0792089	1	0.0508475	0.958645	20	NESH
taxon7	NetMoss	0.0843071	negative			0.0133049	sensitivity	1	NetMoss			0.0950507	1	0.0508475	0.958645	20	NESH
taxon8	NetMoss	0.0836901	negative			0.0155224	sensitivity	1	NetMoss			0.110892	1	0.0847458	0.958645	20	NESH
taxon9	NetMoss	0.0866842	negative			0.0177399	sensitivity	1	NetMoss			0.126734	1	0.0847458	0.958645	20	NESH
taxon10	NetMoss	0.083756	negative			0.0199573	sensitivity	1	NetMoss			0.142576	1	0.0847458	0.958645	20	NESH
taxon11	NetMoss	0.0852639	negative			0.0221748	sensitivity	1	NetMoss			0.158418	1	0.101695	0.958645	20	NESH
taxon12	NetMoss	0.0763097	negative			0.0243923	sensitivity	1	NetMoss			0.17426	1	0.101695	0.958645	20	NESH
taxon13	NetMoss	0.0882053	negative			0.0266098	sensitivity	1	NetMoss			0.190101	1	0.101695	0.958645	20	NESH
taxon14	NetMoss	0.0788292	negative			0.0288273	sensitivity	1	NetMoss			0.205943	1	0.101695	0.958645	20	NESH
taxon15	NetMoss	0.0803248	negative			0.0310447	sensitivity	1	NetMoss			0.221785	1	0.101695	0.958645	20	NESH
taxon16	NetMoss	0.0863879	negative			0.0332622	sensitivity	1	NetMoss			0.237627	1	0.118644	0.958645	20	NESH
taxon17	NetMoss	0.087942	negative			0.0354797	sensitivity	1	NetMoss			0.253469	1	0.118644	0.958645	20	NESH
taxon18	NetMoss	0.0884546	negative			0.0376972	sensitivity	1	NetMoss			0.26931	1	0.118644	0.958645	20	NESH
taxon19	NetMoss	0.0791936	negative			0.0399147	sensitivity	1	NetMoss			0.285152	1	0.135593	0.958645	20	NESH
taxon20	NetMoss	0.079264	negative			0.0421322	sensitivity	1	NetMoss			0.300994	1	0.135593	0.958645	20	NESH
taxon21	NetMoss	0.0796356	negative			0.0443496	sensitivity	1	NetMoss			0.316836	1	0.169492	0.958645	20	NESH
taxon22	NetMoss	0.0833711	negative			0.0465671	sensitivity	1	NetMoss			0.332677	1	0.169492	0.958645	20	NESH
taxon23	NetMoss	0.0865103	negative			0.0487846	sensitivity	1	NetMoss			0.348519	1	0.169492	0.958645	20	NESH
taxon24	NetMoss	0.0801195	negative			0.0510021	sensitivity	1	NetMoss			0.364361	1	0.169492	0.958645	20	NESH
taxon25	NetMoss	0.080032	negative			0.0532196	sensitivity	1	NetMoss			0.380203	1	0.169492	0.958645	20	NESH
taxon26	NetMoss	0.0826808	negative			0.055437	sensitivity	1	NetMoss			0.396045	1	0.186441	0.958645	20	NESH
taxon27	NetMoss	0.0788852	negative			0.0576545	sensitivity	1	NetMoss			0.411886	1	0.186441	0.958645	20	NESH
taxon28	NetMoss	0.0736102	negative			0.059872	sensitivity	1	NetMoss			0.427728	1	0.186441	0.958645	20	NESH
taxon29	NetMoss	0.0912048	negative			0.0620895	sensitivity	1	NetMoss			0.44357	1	0.186441	0.958645	20	NESH
taxon30	NetMoss	0.083812	negative			0.064307	sensitivity	1	NetMoss			0.459412	1	0.186441	0.958645	20	NESH
taxon31	NetMoss	0.0813088	negative			0.0665244	sensitivity	1	NetMoss			0.475254	1	0.20339	0.958645	20	NESH
taxon32	NetMoss	0.0796461	negative			0.0687419	sensitivity	1	NetMoss			0.491095	1	0.220339	0.958645	20	NESH
taxon33	NetMoss	0.0779432	negative			0.0709594	sensitivity	1	NetMoss			0.506937	1	0.271186	0.958645	20	NESH
taxon34	NetMoss	0.0894835	negative			0.0731769	sensitivity	1	NetMoss			0.522779	1	0.338983	0.958645	20	NESH
taxon35	NetMoss	0.0866111	negative			0.0753944	sensitivity	1	NetMoss			0.538621	1	0.355932	0.958645	20	NESH
taxon36	NetMoss	0.0761451	negative			0.0776119	sensitivity	1	NetMoss			0.554462	1	0.355932	0.958645	20	NESH
taxon37	NetMoss	0.0856324	negative			0.0798293	sensitivity	1	NetMoss			0.570304	1	0.355932	0.958645	20	NESH
taxon38	NetMoss	0.0857051	negative			0.0820468	sensitivity	1	NetMoss			0.586146	1	0.423729	0.958645	20	NESH
taxon39	NetMoss	0.0869213	negative			0.0842643	sensitivity	1	NetMoss			0.601988	1	0.491525	0.958645	20	NESH
taxon40	NetMoss	0.0831298	negative			0.0864818	sensitivity	1	NetMoss			0.61783	1	0.525424	0.958645	20	NESH
taxon41	NetMoss	0.084536	negative			0.0886993	sensitivity	1	NetMoss			0.633671	1	0.542373	0.958645	20	NESH
taxon42	NetMoss	0.0903954	negative			0.0909167	sensitivity	1	NetMoss			0.649513	1	0.542373	0.958645	20	NESH
taxon43	NetMoss	0.0877673	negative			0.0931342	sensitivity	1	NetMoss			0.665355	1	0.542373	0.958645	20	NESH
taxon44	NetMoss	0.0895156	negative			0.0953517	sensitivity	1	NetMoss			0.681197	1	0.559322	0.958645	20	NESH
taxon45	NetMoss	0.0721023	negative			0.0975692	sensitivity	1	NetMoss			0.697039	1	0.559322	0.958645	20	NESH
taxon46	NetMoss	0.0867079	negative			0.0997867	sensitivity	1	NetMoss			0.71288	1	0.59322	0.958645	20	NESH
taxon47	NetMoss	0.0826388	negative			0.102004	sensitivity	1	NetMoss			0.728722	1	0.59322	0.958645	20	NESH
taxon48	NetMoss	0.0878013	negative			0.104222	sensitivity	1	NetMoss			0.744564	1	0.610169	0.958645	20	NESH
taxon49	NetMoss	0.0827455	negative			0.106439	sensitivity	1	NetMoss			0.760406	1	0.610169	0.958645	20	NESH
taxon50	NetMoss	0.0885657	negative			0.108657	sensitivity	1	NetMoss			0.776247	1	0.610169	0.958645	20	NESH
taxon51	NetMoss	0.0766213	negative			0.110874	sensitivity	1	NetMoss			0.792089	1	0.610169	0.958645	20	NESH
taxon52	NetMoss	0.0854909	negative			0.113092	sensitivity	0.9	NetMoss			0.807931	1	0.644068	0.958645	20	NESH
taxon53	NetMoss	0.0808017	negative			0.115309	sensitivity	0.9	NetMoss			0.823773	1	0.644068	0.958645	20	NESH
taxon54	NetMoss	0.0759212	negative			0.117527	sensitivity	0.9	NetMoss			0.839615	1	0.644068	0.958645	20	NESH
taxon55	NetMoss	0.0868278	negative			0.119744	sensitivity	0.9	NetMoss			0.855456	1	0.677966	0.958645	20	NESH
taxon56	NetMoss	0.0860809	negative			0.121961	sensitivity	0.9	NetMoss			0.871298	1	0.677966	0.958645	20	NESH
taxon57	NetMoss	0.0832175	negative			0.124179	sensitivity	0.9	NetMoss			0.88714	1	0.694915	0.958645	20	NESH
taxon58	NetMoss	0.0785472	negative			0.126396	sensitivity	0.9	NetMoss			0.902982	1	0.694915	0.958645	20	NESH
taxon59	NetMoss	0.0781767	negative			0.128614	sensitivity	0.9	NetMoss			0.918824	1	0.745763	0.958645	20	NESH
taxon60	NetMoss	0.0827338	negative			0.130831	sensitivity	0.8	NetMoss			0.934665	1	0.745763	0.958645	20	NESH
taxon61	NetMoss	0.076739	negative			0.133049	sensitivity	0.8	NetMoss			0.950507	1	0.762712	0.958645	20	NESH
taxon62	NetMoss	0.0867545	negative			0.135266	sensitivity	0.8	NetMoss			0.966349	1	0.779661	0.958645	20	NESH
taxon63	NetMoss	0.0866525	negative			0.137484	sensitivity	0.8	NetMoss			0.982191	1	0.813559	0.958645	20	NESH
taxon64	NetMoss	0.0796108	negative			0.139701	sensitivity	0.8	NetMoss			0.998032	1	0.813559	0.958645	20	NESH
taxon65	NetMoss	0.0767327	negative			0.141919	sensitivity	0.7	NetMoss			1.01387	1	0.813559	0.958645	20	NESH
taxon66	NetMoss	0.0883644	negative			0.144136	sensitivity	0.7	NetMoss			1.02972	1	0.847458	0.958645	20	NESH
taxon67	NetMoss	0.0869689	negative			0.146354	sensitivity	0.7	NetMoss			1.04556	1	0.847458	0.958645	20	NESH
taxon68	NetMoss	0.0784719	negative			0.148571	sensitivity	0.7	NetMoss			1.0614	1	0.847458	0.958645	20	NESH
taxon69	NetMoss	0.0808544	negative			0.150789	sensitivity	0.7	NetMoss			1.07724	1	0.847458	0.958645	20	NESH
taxon70	NetMoss	0.0839963	negative			0.153006	sensitivity	0.7	NetMoss			1.09308	1	0.847458	0.958645	20	NESH
taxon71	NetMoss	0.0869701	negative			0.155224	sensitivity	0.7	NetMoss			1.10892	1	0.847458	0.958645	20	NESH
taxon72	NetMoss	0.0806131	negative			0.157441	sensitivity	0.7	NetMoss			1.12477	1	0.847458	0.958645	20	NESH
taxon73	NetMoss	0.0800243	negative			0.159659	sensitivity	0.6	NetMoss			1.14061	1	0.847458	0.958645	20	NESH
taxon74	NetMoss	0.0825982	negative			0.161876	sensitivity	0.6	NetMoss			1.15645	1	0.847458	0.958645	20	NESH
taxon75	NetMoss	0.083632	negative			0.164094	sensitivity	0.6	NetMoss			1.17229	1	0.864407	0.958645	20	NESH
taxon76	NetMoss	0.0811608	negative			0.166311	sensitivity	0.6	NetMoss			1.18813	1	0.881356	0.958645	20	NESH
taxon77	NetMoss	0.0886129	negative			0.168529	sensitivity	0.6	NetMoss			1.20398	1	0.881356	0.958645	20	NESH
taxon78	NetMoss	0.0775747	negative			0.170746	sensitivity	0.6	NetMoss			1.21982	1	0.881356	0.958645	20	NESH
taxon79	NetMoss	0.0867359	negative			0.172964	sensitivity	0.6	NetMoss			1.23566	0.909091	0.881356	0.958645	20	NESH
taxon80	NetMoss	0.0824597	negative			0.175181	sensitivity	0.5	NetMoss			1.2515	0.909091	0.898305	0.958645	20	NESH
taxon81	NetMoss	0.0578917	negative			0.177399	sensitivity	0.5	NetMoss			1.26734	0.909091	0.898305	0.958645	20	NESH
taxon82	NetMoss	0.0467373	negative			0.179616	sensitivity	0.5	NetMoss			1.28318	0.909091	0.898305	0.958645	20	NESH
taxon83	NetMoss	0.113089	positive			0.181833	sensitivity	0.5	NetMoss			1.29903	0.909091	0.898305	0.958645	20	NESH
taxon84	NetMoss	0.0262957	negative			0.184051	sensitivity	0.4	NetMoss			1.31487	0.909091	0.915254	0.958645	20	NESH
taxon85	NetMoss	0.0598194	negative			0.186268	sensitivity	0.3	NetMoss			1.33071	0.818182	0.949153	0.958645	20	NESH
taxon86	NetMoss	0.0529649	negative			0.188486	sensitivity	0.2	NetMoss			1.34655	0.727273	1	0.958645	20	NESH
taxon87	NetMoss	0.0611131	negative			0.190703	sensitivity	0.2	NetMoss			1.36239	0.727273	1	0.958645	20	NESH
taxon88	NetMoss	0.058148	negative			0.192921	sensitivity	0.2	NetMoss			1.37824	0.727273	1	0.958645	20	NESH
taxon89	NetMoss	0.0549215	negative			0.195138	sensitivity	0.2	NetMoss			1.39408	0.727273	1	0.958645	20	NESH
taxon90	NetMoss	0.182451	positive			0.197356	sensitivity	0.1	NetMoss			1.40992	0.636364	1	0.958645	20	NESH
taxon91	NetMoss	0.0509621	negative			0.199573	sensitivity	0.1	NetMoss			1.42576	0.545455	1	0.958645	20	NESH
taxon92	NetMoss	0.0575931	negative			0.201791	sensitivity	0.1	NetMoss			1.4416	0.545455	1	0.958645	20	NESH
taxon93	NetMoss	0.0624869	negative			0.204008	sensitivity	0.1	NetMoss			1.45744	0.454545	1	0.958645	20	NESH
taxon94	NetMoss	0.053214	negative			0.206226	sensitivity	0.1	NetMoss			1.47329	0.363636	1	0.958645	20	NESH
taxon95	NetMoss	0.159315	positive			0.208443	sensitivity	0.1	NetMoss			1.48913	0.272727	1	0.958645	20	NESH
taxon96	NetMoss	0.0603753	negative			0.210661	sensitivity	0.1	NetMoss			1.50497	0.272727	1	0.958645	20	NESH
taxon97	NetMoss	0.0441426	negative			0.212878	sensitivity	0.1	NetMoss			1.52081	0.272727	1	0.958645	20	NESH
taxon98	NetMoss	0.173585	positive			0.215096	sensitivity	0.1	NetMoss			1.53665	0.272727	1	0.958645	20	NESH
taxon99	NetMoss	0.129923	positive			0.217313	sensitivity	0.1	NetMoss			1.55249	0.272727	1	0.958645	20	NESH
taxon100	NetMoss	0.0597429	negative			0.219531	sensitivity	0.1	NetMoss			1.56834	0.181818	1	0.958645	20	NESH
taxon101	NetMoss	0.0534744	negative			0	specificity	0	NetMoss			0	1	0.047619	0.943056	19	NESH
taxon102	NetMoss	0.186384	positive			0.00221748	specificity	0	NetMoss			0.0181473	1	0.047619	0.943056	19	NESH
taxon103	NetMoss	0.063893	negative			0.00443496	specificity	0	NetMoss			0.0362946	1	0.047619	0.943056	19	NESH
taxon104	NetMoss	0.0523498	negative			0.00665244	specificity	0	NetMoss			0.0544419	1	0.047619	0.943056	19	NESH
taxon105	NetMoss	0.141133	positive			0.00886993	specificity	0	NetMoss			0.0725892	1	0.047619	0.943056	19	NESH
taxon106	NetMoss	0.0518113	negative			0.0110874	specificity	0	NetMoss			0.0907365	1	0.047619	0.943056	19	NESH
taxon107	NetMoss	0.0656097	negative			0.0133049	specificity	0	NetMoss			0.108884	1	0.047619	0.943056	19	NESH
taxon108	NetMoss	0.0467485	negative			0.0155224	specificity	0	NetMoss			0.127031	1	0.047619	0.943056	19	NESH
taxon109	NetMoss	0.0542052	negative			0.0177399	specificity	0	NetMoss			0.145178	1	0.047619	0.943056	19	NESH
taxon110	NetMoss	0.0584136	negative			0.0199573	specificity	0	NetMoss			0.163326	1	0.142857	0.943056	19	NESH
taxon111	NetMoss	0.0552508	negative			0.0221748	specificity	0	NetMoss			0.181473	1	0.142857	0.943056	19	NESH
taxon112	NetMoss	0.0492892	negative			0.0243923	specificity	0	NetMoss			0.19962	1	0.190476	0.943056	19	NESH
taxon113	NetMoss	0.195451	positive			0.0266098	specificity	0.00526316	NetMoss			0.217768	1	0.190476	0.943056	19	NESH
taxon114	NetMoss	0.0503309	negative			0.0288273	specificity	0.00526316	NetMoss			0.235915	1	0.190476	0.943056	19	NESH
taxon115	NetMoss	0.0625617	negative			0.0310447	specificity	0.00526316	NetMoss			0.254062	1	0.190476	0.943056	19	NESH
taxon116	NetMoss	0.0543872	negative			0.0332622	specificity	0.00526316	NetMoss			0.272209	1	0.190476	0.943056	19	NESH
taxon117	NetMoss	0.221748	positive			0.0354797	specificity	0.00526316	NetMoss			0.290357	1	0.190476	0.943056	19	NESH
taxon118	NetMoss	0.184746	positive			0.0376972	specificity	0.00526316	NetMoss			0.308504	1	0.190476	0.943056	19	NESH
taxon119	NetMoss	0.0549857	negative			0.0399147	specificity	0.00526316	NetMoss			0.326651	1	0.238095	0.943056	19	NESH
taxon120	NetMoss	0.0569433	negative			0.0421322	specificity	0.00526316	NetMoss			0.344799	1	0.238095	0.943056	19	NESH
taxon121	NetMoss	0.089192	negative			0.0443496	specificity	0.0105263	NetMoss			0.362946	1	0.238095	0.943056	19	NESH
taxon122	NetMoss	0.0890688	negative			0.0465671	specificity	0.0105263	NetMoss			0.381093	1	0.238095	0.943056	19	NESH
taxon123	NetMoss	0.0936337	negative			0.0487846	specificity	0.0210526	NetMoss			0.399241	1	0.238095	0.943056	19	NESH
taxon124	NetMoss	0.0923037	negative			0.0510021	specificity	0.0368421	NetMoss			0.417388	1	0.238095	0.943056	19	NESH
taxon125	NetMoss	0.091949	negative			0.0532196	specificity	0.0578947	NetMoss			0.435535	1	0.238095	0.943056	19	NESH
taxon126	NetMoss	0.0927744	negative			0.055437	specificity	0.0894737	NetMoss			0.453682	1	0.238095	0.943056	19	NESH
taxon127	NetMoss	0.090599	negative			0.0576545	specificity	0.1	NetMoss			0.47183	1	0.238095	0.943056	19	NESH
taxon128	NetMoss	0.0993356	negative			0.059872	specificity	0.126316	NetMoss			0.489977	1	0.285714	0.943056	19	NESH
taxon129	NetMoss	0.0954917	negative			0.0620895	specificity	0.136842	NetMoss			0.508124	1	0.285714	0.943056	19	NESH
taxon130	NetMoss	0.0884617	negative			0.064307	specificity	0.152632	NetMoss			0.526272	1	0.285714	0.943056	19	NESH
taxon131	NetMoss	0.0900764	negative			0.0665244	specificity	0.157895	NetMoss			0.544419	1	0.285714	0.943056	19	NESH
taxon132	NetMoss	0.0899591	negative			0.0687419	specificity	0.157895	NetMoss			0.562566	1	0.333333	0.943056	19	NESH
taxon133	NetMoss	0.0934147	negative			0.0709594	specificity	0.157895	NetMoss			0.580714	1	0.380952	0.943056	19	NESH
taxon134	NetMoss	0.0901038	negative			0.0731769	specificity	0.163158	NetMoss			0.598861	1	0.380952	0.943056	19	NESH
taxon135	NetMoss	0.100396	negative			0.0753944	specificity	0.168421	NetMoss			0.617008	1	0.47619	0.943056	19	NESH
taxon136	NetMoss	0.0961378	negative			0.0776119	specificity	0.205263	NetMoss			0.635155	1	0.47619	0.943056	19	NESH
taxon137	NetMoss	0.0960531	negative			0.0798293	specificity	0.273684	NetMoss			0.653303	1	0.571429	0.943056	19	NESH
taxon138	NetMoss	0.0949838	negative			0.0820468	specificity	0.331579	NetMoss			0.67145	1	0.619048	0.943056	19	NESH
taxon139	NetMoss	0.0946749	negative			0.0842643	specificity	0.405263	NetMoss			0.689597	1	0.666667	0.943056	19	NESH
taxon140	NetMoss	0.0945557	negative			0.0864818	specificity	0.447368	NetMoss			0.707745	1	0.666667	0.943056	19	NESH
taxon141	NetMoss	0.0954648	negative			0.0886993	specificity	0.584211	NetMoss			0.725892	1	0.761905	0.943056	19	NESH
taxon142	NetMoss	0.0914458	negative			0.0909167	specificity	0.678947	NetMoss			0.744039	1	0.809524	0.943056	19	NESH
taxon143	NetMoss	0.0965336	negative			0.0931342	specificity	0.763158	NetMoss			0.762187	1	0.857143	0.943056	19	NESH
taxon144	NetMoss	0.08818	negative			0.0953517	specificity	0.852632	NetMoss			0.780334	1	0.904762	0.943056	19	NESH
taxon145	NetMoss	0.0909954	negative			0.0975692	specificity	0.947368	NetMoss			0.798481	1	0.904762	0.943056	19	NESH
taxon146	NetMoss	0.0922851	negative			0.0997867	specificity	0.973684	NetMoss			0.816628	1	0.904762	0.943056	19	NESH
taxon147	NetMoss	0.0920329	negative			0.102004	specificity	1	NetMoss			0.834776	1	0.904762	0.943056	19	NESH
taxon148	NetMoss	0.0904116	negative			0.104222	specificity	1	NetMoss			0.852923	1	0.952381	0.943056	19	NESH
taxon149	NetMoss	0.0951592	negative			0.106439	specificity	1	NetMoss			0.87107	1	0.952381	0.943056	19	NESH
taxon150	NetMoss	0.0963512	negative			0.108657	specificity	1	NetMoss			0.889218	1	0.952381	0.943056	19	NESH
taxon151	NetMoss	0.0917028	negative			0.110874	specificity	1	NetMoss			0.907365	1	0.952381	0.943056	19	NESH
taxon152	NetMoss	0.0911464	negative			0.113092	specificity	1	NetMoss			0.925512	1	0.952381	0.943056	19	NESH
taxon153	NetMoss	0.0954286	negative			0.115309	specificity	1	NetMoss			0.94366	1	0.952381	0.943056	19	NESH
taxon154	NetMoss	0.0997929	negative			0.117527	specificity	1	NetMoss			0.961807	0.947368	0.952381	0.943056	19	NESH
taxon155	NetMoss	0.0941779	negative			0.119744	specificity	1	NetMoss			0.979954	0.947368	1	0.943056	19	NESH
taxon156	NetMoss	0.0941831	negative			0.121961	specificity	1	NetMoss			0.998101	0.947368	1	0.943056	19	NESH
taxon157	NetMoss	0.0922002	negative			0.124179	specificity	1	NetMoss			1.01625	0.947368	1	0.943056	19	NESH
taxon158	NetMoss	0.093773	negative			0.126396	specificity	1	NetMoss			1.0344	0.947368	1	0.943056	19	NESH
taxon159	NetMoss	0.100052	negative			0.128614	specificity	1	NetMoss			1.05254	0.894737	1	0.943056	19	NESH
taxon160	NetMoss	0.0965745	negative			0.130831	specificity	1	NetMoss			1.07069	0.894737	1	0.943056	19	NESH
taxon161	NetMoss	0.0891406	negative			0.133049	specificity	1	NetMoss			1.08884	0.894737	1	0.943056	19	NESH
taxon162	NetMoss	0.0943982	negative			0.135266	specificity	1	NetMoss			1.10699	0.894737	1	0.943056	19	NESH
taxon163	NetMoss	0.0934931	negative			0.137484	specificity	1	NetMoss			1.12513	0.789474	1	0.943056	19	NESH
taxon164	NetMoss	0.094481	negative			0.139701	specificity	1	NetMoss			1.14328	0.789474	1	0.943056	19	NESH
taxon165	NetMoss	0.0889629	negative			0.141919	specificity	1	NetMoss			1.16143	0.736842	1	0.943056	19	NESH
taxon166	NetMoss	0.101099	negative			0.144136	specificity	1	NetMoss			1.17957	0.736842	1	0.943056	19	NESH
taxon167	NetMoss	0.0880124	negative			0.146354	specificity	1	NetMoss			1.19772	0.736842	1	0.943056	19	NESH
taxon168	NetMoss	0.0959429	negative			0.148571	specificity	1	NetMoss			1.21587	0.736842	1	0.943056	19	NESH
taxon169	NetMoss	0.0966541	negative			0.150789	specificity	1	NetMoss			1.23402	0.736842	1	0.943056	19	NESH
taxon170	NetMoss	0.0977832	negative			0.153006	specificity	1	NetMoss			1.25216	0.684211	1	0.943056	19	NESH
taxon171	NetMoss	0.0900362	negative			0.155224	specificity	1	NetMoss			1.27031	0.631579	1	0.943056	19	NESH
taxon172	NetMoss	0.091993	negative			0.157441	specificity	1	NetMoss			1.28846	0.631579	1	0.943056	19	NESH
taxon173	NetMoss	0.0899	negative			0.159659	specificity	1	NetMoss			1.30661	0.631579	1	0.943056	19	NESH
taxon174	NetMoss	0.0952843	negative			0.161876	specificity	1	NetMoss			1.32475	0.578947	1	0.943056	19	NESH
taxon175	NetMoss	0.0937967	negative			0.164094	specificity	1	NetMoss			1.3429	0.578947	1	0.943056	19	NESH
taxon176	NetMoss	0.0975818	negative			0.166311	specificity	1	NetMoss			1.36105	0.578947	1	0.943056	19	NESH
taxon177	NetMoss	0.0868913	negative			0.168529	specificity	1	NetMoss			1.37919	0.526316	1	0.943056	19	NESH
taxon178	NetMoss	0.0962479	negative			0.170746	specificity	1	NetMoss			1.39734	0.526316	1	0.943056	19	NESH
taxon179	NetMoss	0.0959942	negative			0.172964	specificity	1	NetMoss			1.41549	0.526316	1	0.943056	19	NESH
taxon180	NetMoss	0.0896783	negative			0.175181	specificity	1	NetMoss			1.43364	0.526316	1	0.943056	19	NESH
taxon181	NetMoss	0.0939725	negative			0.177399	specificity	1	NetMoss			1.45178	0.526316	1	0.943056	19	NESH
taxon182	NetMoss	0.0959368	negative			0.179616	specificity	1	NetMoss			1.46993	0.473684	1	0.943056	19	NESH
taxon183	NetMoss	0.0918102	negative			0.181833	specificity	1	NetMoss			1.48808	0.473684	1	0.943056	19	NESH
taxon184	NetMoss	0.0911315	negative			0.184051	specificity	1	NetMoss			1.50623	0.421053	1	0.943056	19	NESH
taxon185	NetMoss	0.0959159	negative			0.186268	specificity	1	NetMoss			1.52437	0.368421	1	0.943056	19	NESH
taxon186	NetMoss	0.0998868	negative			0.188486	specificity	1	NetMoss			1.54252	0.368421	1	0.943056	19	NESH
taxon187	NetMoss	0.0954748	negative			0.190703	specificity	1	NetMoss			1.56067	0.315789	1	0.943056	19	NESH
taxon188	NetMoss	0.0930182	negative			0.192921	specificity	1	NetMoss			1.57882	0.315789	1	0.943056	19	NESH
taxon189	NetMoss	0.0954231	negative			0.195138	specificity	1	NetMoss			1.59696	0.315789	1	0.943056	19	NESH
taxon190	NetMoss	0.0921541	negative			0.197356	specificity	1	NetMoss			1.61511	0.263158	1	0.943056	19	NESH
taxon191	NetMoss	0.0964024	negative			0.199573	specificity	1	NetMoss			1.63326	0.263158	1	0.943056	19	NESH
taxon192	NetMoss	0.0979851	negative			0.201791	specificity	1	NetMoss			1.6514	0.210526	1	0.943056	19	NESH
taxon193	NetMoss	0.0887743	negative			0.204008	specificity	1	NetMoss			1.66955	0.157895	1	0.943056	19	NESH
taxon194	NetMoss	0.0878629	negative			0.206226	specificity	1	NetMoss			1.6877	0.157895	1	0.943056	19	NESH
taxon195	NetMoss	0.0977513	negative			0.208443	specificity	1	NetMoss			1.70585	0.105263	1	0.943056	19	NESH
taxon196	NetMoss	0.0949032	negative			0.210661	specificity	1	NetMoss			1.72399	0.105263	1	0.943056	19	NESH
taxon197	NetMoss	0.0933327	negative			0.212878	specificity	1	NetMoss			1.74214	0.0526316	1	0.943056	19	NESH
taxon198	NetMoss	0.0875949	negative			0.215096	specificity	1	NetMoss			1.76029	0.0526316	1	0.943056	19	NESH
taxon199	NetMoss	0.0956366	negative			0.217313	specificity	1	NetMoss			1.77844	0.0526316	1	0.943056	19	NESH
taxon200	NetMoss	0.0904621	negative			0.219531	specificity	1	NetMoss			1.79658	0.0526316	1	0.943056	19	NESH
taxon1	NESH	0.355335	negative			0	sensitivity	1	NESH			0	1	0.0238095	0.911594	18	NESH
taxon2	NESH	0.258986	negative			0.0171216	sensitivity	1	NESH			0.0173588	1	0.0238095	0.911594	18	NESH
taxon3	NESH	0.334613	negative			0.0342432	sensitivity	1	NESH			0.0347176	1	0.047619	0.911594	18	NESH
taxon4	NESH	0.189655	negative			0.0513648	sensitivity	1	NESH			0.0520764	1	0.047619	0.911594	18	NESH
taxon5	NESH	0.155172	negative			0.0684864	sensitivity	1	NESH			0.0694352	1	0.047619	0.911594	18	NESH
taxon6	NESH	0.274194	negative			0.0856079	sensitivity	1	NESH			0.086794	1	0.0714286	0.911594	18	NESH
taxon7	NESH	0.28597	negative			0.10273	sensitivity	1	NESH			0.104153	1	0.0952381	0.911594	18	NESH
taxon8	NESH	0.341491	negative			0.119851	sensitivity	1	NESH			0.121512	1	0.0952381	0.911594	18	NESH
taxon9	NESH	0.308127	negative			0.136973	sensitivity	1	NESH			0.13887	1	0.0952381	0.911594	18	NESH
taxon10	NESH	0.317972	negative			0.154094	sensitivity	1	NESH			0.156229	1	0.0952381	0.911594	18	NESH
taxon11	NESH	0.234375	negative			0.171216	sensitivity	1	NESH			0.173588	1	0.0952381	0.911594	18	NESH
taxon12	NESH	0.179765	negative			0.188337	sensitivity	1	NESH			0.190947	1	0.0952381	0.911594	18	NESH
taxon13	NESH	0.304008	negative			0.205459	sensitivity	1	NESH			0.208306	1	0.0952381	0.911594	18	NESH
taxon14	NESH	0.238351	negative			0.222581	sensitivity	1	NESH			0.225664	1	0.0952381	0.911594	18	NESH
taxon15	NESH	0.373607	negative			0.239702	sensitivity	1	NESH			0.243023	1	0.119048	0.911594	18	NESH
taxon16	NESH	0.27816	negative			0.256824	sensitivity	1	NESH			0.260382	1	0.119048	0.911594	18	NESH
taxon17	NESH	0.371464	negative			0.273945	sensitivity	1	NESH			0.277741	1	0.119048	0.911594	18	NESH
taxon18	NESH	0.292532	negative			0.291067	sensitivity	1	NESH			0.2951	1	0.119048	0.911594	18	NESH
taxon19	NESH	0.191568	negative			0.308189	sensitivity	1	NESH			0.312458	1	0.119048	0.911594	18	NESH
taxon20	NESH	0.261412	negative			0.32531	sensitivity	1	NESH			0.329817	1	0.119048	0.911594	18	NESH
taxon21	NESH	0.242544	negative			0.342432	sensitivity	1	NESH			0.347176	1	0.119048	0.911594	18	NESH
taxon22	NESH	0.253417	negative			0.359553	sensitivity	1	NESH			0.364535	1	0.142857	0.911594	18	NESH
taxon23	NESH	0.269546	negative			0.376675	sensitivity	1	NESH			0.381894	1	0.142857	0.911594	18	NESH
taxon24	NESH	0.234311	negative			0.393797	sensitivity	1	NESH			0.399252	1	0.142857	0.911594	18	NESH
taxon25	NESH	0.346633	negative			0.410918	sensitivity	1	NESH			0.416611	1	0.166667	0.911594	18	NESH
taxon26	NESH	0.254224	negative			0.42804	sensitivity	1	NESH			0.43397	1	0.166667	0.911594	18	NESH
taxon27	NESH	0.244898	negative			0.445161	sensitivity	1	NESH			0.451329	1	0.166667	0.911594	18	NESH
taxon28	NESH	0.12766	negative			0.462283	sensitivity	1	NESH			0.468687	1	0.190476	0.911594	18	NESH
taxon29	NESH	0.145161	negative			0.479404	sensitivity	1	NESH			0.486046	1	0.190476	0.911594	18	NESH
taxon30	NESH	0.23352	negative			0.496526	sensitivity	1	NESH			0.503405	1	0.214286	0.911594	18	NESH
taxon31	NESH	0.331406	negative			0.513648	sensitivity	1	NESH			0.520764	1	0.214286	0.911594	18	NESH
taxon32	NESH	0.276129	negative			0.530769	sensitivity	1	NESH			0.538123	1	0.238095	0.911594	18	NESH
taxon33	NESH	0.261412	negative			0.547891	sensitivity	1	NESH			0.555481	1	0.238095	0.911594	18	NESH
taxon34	NESH	0.360616	negative			0.565012	sensitivity	1	NESH			0.57284	1	0.261905	0.911594	18	NESH
taxon35	NESH	0.301843	negative			0.582134	sensitivity	1	NESH			0.590199	1	0.285714	0.911594	18	NESH
taxon36	NESH	0.220937	negative			0.599256	sensitivity	1	NESH			0.607558	1	0.333333	0.911594	18	NESH
taxon37	NESH	0.269841	negative			0.616377	sensitivity	1	NESH			0.624917	1	0.333333	0.911594	18	NESH
taxon38	NESH	0.233333	negative			0.633499	sensitivity	1	NESH			0.642275	1	0.404762	0.911594	18	NESH
taxon39	NESH	0.291991	negative			0.65062	sensitivity	1	NESH			0.659634	1	0.404762	0.911594	18	NESH
taxon40	NESH	0.323167	negative			0.667742	sensitivity	1	NESH			0.676993	1	0.404762	0.911594	18	NESH
taxon41	NESH	0.229244	negative			0.684864	sensitivity	1	NESH			0.694352	1	0.428571	0.911594	18	NESH
taxon42	NESH	0.225084	negative			0.701985	sensitivity	1	NESH			0.711711	1	0.5	0.911594	18	NESH
taxon43	NESH	0.261766	negative			0.719107	sensitivity	1	NESH			0.729069	1	0.52381	0.911594	18	NESH
taxon44	NESH	0.326474	negative			0.736228	sensitivity	1	NESH			0.746428	1	0.547619	0.911594	18	NESH
taxon45	NESH	0.261425	negative			0.75335	sensitivity	1	NESH			0.763787	1	0.547619	0.911594	18	NESH
taxon46	NESH	0.290323	negative			0.770471	sensitivity	1	NESH			0.781146	1	0.547619	0.911594	18	NESH
taxon47	NESH	0.262283	negative			0.787593	sensitivity	1	NESH			0.798505	1	0.571429	0.911594	18	NESH
taxon48	NESH	0.219254	negative			0.804715	sensitivity	1	NESH			0.815863	1	0.571429	0.911594	18	NESH
taxon49	NESH	0.275388	negative			0.821836	sensitivity	1	NESH			0.833222	1	0.571429	0.911594	18	NESH
taxon50	NESH	0.262031	negative			0.838958	sensitivity	1	NESH			0.850581	1	0.595238	0.911594	18	NESH
taxon51	NESH	0.269546	negative			0.856079	sensitivity	1	NESH			0.86794	1	0.595238	0.911594	18	NESH
taxon52	NESH	0.270674	negative			0.873201	sensitivity	1	NESH			0.885299	1	0.619048	0.911594	18	NESH
taxon53	NESH	0.266129	negative			0.890323	sensitivity	0.9	NESH			0.902657	1	0.619048	0.911594	18	NESH
taxon54	NESH	0.214076	negative			0.907444	sensitivity	0.9	NESH			0.920016	1	0.619048	0.911594	18	NESH
taxon55	NESH	0.234375	negative			0.924566	sensitivity	0.9	NESH			0.937375	1	0.619048	0.911594	18	NESH
taxon56	NESH	0.290323	negative			0.941687	sensitivity	0.8	NESH			0.954734	1	0.642857	0.911594	18	NESH
taxon57	NESH	0.244199	negative			0.958809	sensitivity	0.8	NESH			0.972093	1	0.690476	0.911594	18	NESH
taxon58	NESH	0.175439	negative			0.975931	sensitivity	0.8	NESH			0.989451	1	0.714286	0.911594	18	NESH
taxon59	NESH	0.222734	negative			0.993052	sensitivity	0.8	NESH			1.00681	1	0.761905	0.911594	18	NESH
taxon60	NESH	0.254935	negative			1.01017	sensitivity	0.8	NESH			1.02417	1	0.761905	0.911594	18	NESH
taxon61	NESH	0.143402	negative			1.0273	sensitivity	0.8	NESH			1.04153	1	0.761905	0.911594	18	NESH
taxon62	NESH	0.145455	negative			1.04442	sensitivity	0.8	NESH			1.05889	1	0.761905	0.911594	18	NESH
taxon63	NESH	0.27475	negative			1.06154	sensitivity	0.8	NESH			1.07625	1	0.761905	0.911594	18	NESH
taxon64	NESH	0.38172	negative			1.07866	sensitivity	0.8	NESH			1.0936	1	0.761905	0.911594	18	NESH
taxon65	NESH	0.256396	negative			1.09578	sensitivity	0.8	NESH			1.11096	1	0.761905	0.911594	18	NESH
taxon66	NESH	0.369816	negative			1.1129	sensitivity	0.8	NESH			1.12832	1	0.761905	0.911594	18	NESH
taxon67	NESH	0.261743	negative			1.13002	sensitivity	0.8	NESH			1.14568	1	0.761905	0.911594	18	NESH
taxon68	NESH	0.286804	negative			1.14715	sensitivity	0.8	NESH			1.16304	1	0.761905	0.911594	18	NESH
taxon69	NESH	0.357478	negative			1.16427	sensitivity	0.8	NESH			1.1804	1	0.761905	0.911594	18	NESH
taxon70	NESH	0.290879	negative			1.18139	sensitivity	0.7	NESH			1.19776	1	0.761905	0.911594	18	NESH
taxon71	NESH	0.278412	negative			1.19851	sensitivity	0.7	NESH			1.21512	1	0.809524	0.911594	18	NESH
taxon72	NESH	0.242784	negative			1.21563	sensitivity	0.7	NESH			1.23247	1	0.809524	0.911594	18	NESH
taxon73	NESH	0.265591	negative			1.23275	sensitivity	0.7	NESH			1.24983	1	0.809524	0.911594	18	NESH
taxon74	NESH	0.224138	negative			1.24988	sensitivity	0.7	NESH			1.26719	1	0.809524	0.911594	18	NESH
taxon75	NESH	0.314012	negative			1.267	sensitivity	0.7	NESH			1.28455	1	0.809524	0.911594	18	NESH
taxon76	NESH	0.314375	negative			1.28412	sensitivity	0.7	NESH			1.30191	1	0.833333	0.911594	18	NESH
taxon77	NESH	0.293128	negative			1.30124	sensitivity	0.7	NESH			1.31927	1	0.857143	0.911594	18	NESH
taxon78	NESH	0.1875	negative			1.31836	sensitivity	0.6	NESH			1.33663	1	0.857143	0.911594	18	NESH
taxon79	NESH	0.304985	negative			1.33548	sensitivity	0.6	NESH			1.35399	1	0.857143	0.911594	18	NESH
taxon80	NESH	0.274194	negative			1.35261	sensitivity	0.6	NESH			1.37134	1	0.857143	0.911594	18	NESH
taxon81	NESH	0.52	negative			1.36973	sensitivity	0.6	NESH			1.3887	0.875	0.857143	0.911594	18	NESH
taxon82	NESH	1.04698	negative			1.38685	sensitivity	0.6	NESH			1.40606	0.875	0.880952	0.911594	18	NESH
taxon83	NESH	0.882488	positive			1.40397	sensitivity	0.5	NESH			1.42342	0.875	0.880952	0.911594	18	NESH
taxon84	NESH	1.63984	negative			1.42109	sensitivity	0.5	NESH			1.44078	0.875	0.880952	0.911594	18	NESH
taxon85	NESH	0.115385	negative			1.43821	sensitivity	0.5	NESH			1.45814	0.875	0.880952	0.911594	18	NESH
taxon86	NESH	0.6	negative			1.45533	sensitivity	0.4	NESH			1.4755	0.75	0.880952	0.911594	18	NESH
taxon87	NESH	0.581818	negative			1.47246	sensitivity	0.4	NESH			1.49286	0.75	0.880952	0.911594	18	NESH
taxon88	NESH	0.561404	negative			1.48958	sensitivity	0.4	NESH			1.51022	0.625	0.904762	0.911594	18	NESH
taxon89	NESH	0.45283	negative			1.5067	sensitivity	0.3	NESH			1.52757	0.5	0.928571	0.911594	18	NESH
taxon90	NESH	1.44183	positive			1.52382	sensitivity	0.3	NESH			1.54493	0.375	0.928571	0.911594	18	NESH
taxon91	NESH	0.685185	negative			1.54094	sensitivity	0.3	NESH			1.56229	0.375	0.97619	0.911594	18	NESH
taxon92	NESH	0.415094	negative			1.55806	sensitivity	0.3	NESH			1.57965	0.375	1	0.911594	18	NESH
taxon93	NESH	0.320755	negative			1.57519	sensitivity	0.3	NESH			1.59701	0.375	1	0.911594	18	NESH
taxon94	NESH	0.568966	negative			1.59231	sensitivity	0.3	NESH			1.61437	0.375	1	0.911594	18	NESH
taxon95	NESH	1.31772	positive			1.60943	sensitivity	0.3	NESH			1.63173	0.25	1	0.911594	18	NESH
taxon96	NESH	0.186441	negative			1.62655	sensitivity	0.3	NESH			1.64909	0.25	1	0.911594	18	NESH
taxon97	NESH	1.23328	negative			1.64367	sensitivity	0.3	NESH			1.66644	0.25	1	0.911594	18	NESH
taxon98	NESH	1.50042	positive			1.66079	sensitivity	0.2	NESH			1.6838	0.25	1	0.911594	18	NESH
taxon99	NESH	0.940626	positive			1.67792	sensitivity	0.1	NESH			1.70116	0.25	1	0.911594	18	NESH
taxon100	NESH	0.276596	negative			1.69504	sensitivity	0.1	NESH			1.71852	0.25	1	0.911594	18	NESH
taxon101	NESH	0.415094	negative			0	specificity	0.00526316	NESH			0	1	0.0526316	0.919409	17	NESH
taxon102	NESH	1.65406	positive			0.0171216	specificity	0.00526316	NESH			0.0163641	1	0.0526316	0.919409	17	NESH
taxon103	NESH	0.227273	negative			0.0342432	specificity	0.00526316	NESH			0.0327281	1	0.0526316	0.919409	17	NESH
taxon104	NESH	0.773697	negative			0.0513648	specificity	0.0105263	NESH			0.0490922	1	0.0526316	0.919409	17	NESH
taxon105	NESH	1.17414	positive			0.0684864	specificity	0.0157895	NESH			0.0654563	1	0.0526316	0.919409	17	NESH
taxon106	NESH	0.586207	negative			0.0856079	specificity	0.0157895	NESH			0.0818204	1	0.105263	0.919409	17	NESH
taxon107	NESH	0	negative			0.10273	specificity	0.0421053	NESH			0.0981844	1	0.105263	0.919409	17	NESH
taxon108	NESH	0.948704	negative			0.119851	specificity	0.0578947	NESH			0.114549	1	0.105263	0.919409	17	NESH
taxon109	NESH	0.578125	negative			0.136973	specificity	0.0736842	NESH			0.130913	1	0.105263	0.919409	17	NESH
taxon110	NESH	0.0545455	negative			0.154094	specificity	0.121053	NESH			0.147277	1	0.105263	0.919409	17	NESH
taxon111	NESH	0.616667	negative			0.171216	specificity	0.157895	NESH			0.163641	1	0.105263	0.919409	17	NESH
taxon112	NESH	0.983871	negative			0.188337	specificity	0.226316	NESH			0.180005	1	0.157895	0.919409	17	NESH
taxon113	NESH	1.39846	positive			0.205459	specificity	0.3	NESH			0.196369	1	0.157895	0.919409	17	NESH
taxon114	NESH	0.810279	negative			0.222581	specificity	0.347368	NESH			0.212733	1	0.263158	0.919409	17	NESH
taxon115	NESH	0.515152	negative			0.239702	specificity	0.436842	NESH			0.229097	1	0.263158	0.919409	17	NESH
taxon116	NESH	0.628749	negative			0.256824	specificity	0.5	NESH			0.245461	1	0.263158	0.919409	17	NESH
taxon117	NESH	1.71216	positive			0.273945	specificity	0.6	NESH			0.261825	1	0.263158	0.919409	17	NESH
taxon118	NESH	1.66907	positive			0.291067	specificity	0.678947	NESH			0.278189	1	0.263158	0.919409	17	NESH
taxon119	NESH	0.65792	negative			0.308189	specificity	0.731579	NESH			0.294553	1	0.263158	0.919409	17	NESH
taxon120	NESH	0.588235	negative			0.32531	specificity	0.773684	NESH			0.310917	1	0.315789	0.919409	17	NESH
taxon121	NESH	0.196129	negative			0.342432	specificity	0.810526	NESH			0.327281	1	0.315789	0.919409	17	NESH
taxon122	NESH	0.179394	negative			0.359553	specificity	0.836842	NESH			0.343646	1	0.315789	0.919409	17	NESH
taxon123	NESH	0.339904	negative			0.376675	specificity	0.863158	NESH			0.36001	1	0.315789	0.919409	17	NESH
taxon124	NESH	0.129765	negative			0.393797	specificity	0.873684	NESH			0.376374	1	0.315789	0.919409	17	NESH
taxon125	NESH	0.172609	negative			0.410918	specificity	0.873684	NESH			0.392738	1	0.315789	0.919409	17	NESH
taxon126	NESH	0.327457	negative			0.42804	specificity	0.889474	NESH			0.409102	1	0.315789	0.919409	17	NESH
taxon127	NESH	0.1786	negative			0.445161	specificity	0.889474	NESH			0.425466	1	0.315789	0.919409	17	NESH
taxon128	NESH	0.382971	negative			0.462283	specificity	0.894737	NESH			0.44183	1	0.315789	0.919409	17	NESH
taxon129	NESH	0.159918	negative			0.479404	specificity	0.894737	NESH			0.458194	1	0.368421	0.919409	17	NESH
taxon130	NESH	0.103086	negative			0.496526	specificity	0.894737	NESH			0.474558	1	0.421053	0.919409	17	NESH
taxon131	NESH	0.195049	negative			0.513648	specificity	0.894737	NESH			0.490922	1	0.473684	0.919409	17	NESH
taxon132	NESH	0.186104	negative			0.530769	specificity	0.905263	NESH			0.507286	1	0.526316	0.919409	17	NESH
taxon133	NESH	0.344796	negative			0.547891	specificity	0.905263	NESH			0.52365	1	0.526316	0.919409	17	NESH
taxon134	NESH	0.214076	negative			0.565012	specificity	0.910526	NESH			0.540014	1	0.526316	0.919409	17	NESH
taxon135	NESH	0.284516	negative			0.582134	specificity	0.926316	NESH			0.556379	1	0.526316	0.919409	17	NESH
taxon136	NESH	0.423305	negative			0.599256	specificity	0.936842	NESH			0.572743	1	0.578947	0.919409	17	NESH
taxon137	NESH	0.233572	negative			0.616377	specificity	0.942105	NESH			0.589107	1	0.578947	0.919409	17	NESH
taxon138	NESH	0.181194	negative			0.633499	specificity	0.952632	NESH			0.605471	1	0.631579	0.919409	17	NESH
taxon139	NESH	0.0909091	negative			0.65062	specificity	0.952632	NESH			0.621835	0.967742	0.736842	0.919409	17	NESH
taxon140	NESH	0.2186	negative			0.667742	specificity	0.957895	NESH			0.638199	0.967742	0.789474	0.919409	17	NESH
taxon141	NESH	0.208387	negative			0.684864	specificity	0.957895	NESH			0.654563	0.967742	0.842105	0.919409	17	NESH
taxon142	NESH	0.134299	negative			0.701985	specificity	0.963158	NESH			0.670927	0.935484	0.894737	0.919409	17	NESH
taxon143	NESH	0.308419	negative			0.719107	specificity	0.963158	NESH			0.687291	0.935484	0.894737	0.919409	17	NESH
taxon144	NESH	0.101843	negative			0.736228	specificity	0.963158	NESH			0.703655	0.903226	0.894737	0.919409	17	NESH
taxon145	NESH	0.273818	negative			0.75335	specificity	0.963158	NESH			0.720019	0.870968	0.947368	0.919409	17	NESH
taxon146	NESH	0.0888889	negative			0.770471	specificity	0.963158	NESH			0.736383	0.83871	1	0.919409	17	NESH
taxon147	NESH	0.154209	negative			0.787593	specificity	0.968421	NESH			0.752747	0.83871	1	0.919409	17	NESH
taxon148	NESH	0.141129	negative			0.804715	specificity	0.968421	NESH			0.769111	0.83871	1	0.919409	17	NESH
taxon149	NESH	0.304201	negative			0.821836	specificity	0.973684	NESH			0.785476	0.83871	1	0.919409	17	NESH
taxon150	NESH	0.138578	negative			0.838958	specificity	0.973684	NESH			0.80184	0.83871	1	0.919409	17	NESH
taxon151	NESH	0.272849	negative			0.856079	specificity	0.973684	NESH			0.818204	0.83871	1	0.919409	17	NESH
taxon152	NESH	0.175115	negative			0.873201	specificity	0.973684	NESH			0.834568	0.774194	1	0.919409	17	NESH
taxon153	NESH	0.224566	negative			0.890323	specificity	0.973684	NESH			0.850932	0.774194	1	0.919409	17	NESH
taxon154	NESH	0.215932	negative			0.907444	specificity	0.973684	NESH			0.867296	0.741935	1	0.919409	17	NESH
taxon155	NESH	0.258065	negative			0.924566	specificity	0.973684	NESH			0.88366	0.709677	1	0.919409	17	NESH
taxon156	NESH	0.232258	negative			0.941687	specificity	0.973684	NESH			0.900024	0.677419	1	0.919409	17	NESH
taxon157	NESH	0.0892998	negative			0.958809	specificity	0.978947	NESH			0.916388	0.677419	1	0.919409	17	NESH
taxon158	NESH	0.115591	negative			0.975931	specificity	0.978947	NESH			0.932752	0.677419	1	0.919409	17	NESH
taxon159	NESH	0.19422	negative			0.993052	specificity	0.984211	NESH			0.949116	0.677419	1	0.919409	17	NESH
taxon160	NESH	0.248387	negative			1.01017	specificity	0.984211	NESH			0.96548	0.677419	1	0.919409	17	NESH
taxon161	NESH	0.212322	negative			1.0273	specificity	0.984211	NESH			0.981844	0.677419	1	0.919409	17	NESH
taxon162	NESH	0.200561	negative			1.04442	specificity	0.984211	NESH			0.998208	0.677419	1	0.919409	17	NESH
taxon163	NESH	0.252469	negative			1.06154	specificity	0.989474	NESH			1.01457	0.677419	1	0.919409	17	NESH
taxon164	NESH	0.293683	negative			1.07866	specificity	0.989474	NESH			1.03094	0.677419	1	0.919409	17	NESH
taxon165	NESH	0.154707	negative			1.09578	specificity	0.989474	NESH			1.0473	0.677419	1	0.919409	17	NESH
taxon166	NESH	0.295285	negative			1.1129	specificity	0.989474	NESH			1.06366	0.645161	1	0.919409	17	NESH
taxon167	NESH	0.202471	negative			1.13002	specificity	0.989474	NESH			1.08003	0.645161	1	0.919409	17	NESH
taxon168	NESH	0.230205	negative			1.14715	specificity	0.989474	NESH			1.09639	0.612903	1	0.919409	17	NESH
taxon169	NESH	0.195049	negative			1.16427	specificity	0.989474	NESH			1.11276	0.612903	1	0.919409	17	NESH
taxon170	NESH	0.319418	negative			1.18139	specificity	0.989474	NESH			1.12912	0.580645	1	0.919409	17	NESH
taxon171	NESH	0.152948	negative			1.19851	specificity	0.989474	NESH			1.14549	0.580645	1	0.919409	17	NESH
taxon172	NESH	0.321386	negative			1.21563	specificity	0.989474	NESH			1.16185	0.580645	1	0.919409	17	NESH
taxon173	NESH	0.149905	negative			1.23275	specificity	0.989474	NESH			1.17821	0.548387	1	0.919409	17	NESH
taxon174	NESH	0.154707	negative			1.24988	specificity	0.994737	NESH			1.19458	0.548387	1	0.919409	17	NESH
taxon175	NESH	0.0487805	negative			1.267	specificity	0.994737	NESH			1.21094	0.516129	1	0.919409	17	NESH
taxon176	NESH	0.276055	negative			1.28412	specificity	0.994737	NESH			1.22731	0.451613	1	0.919409	17	NESH
taxon177	NESH	0.202069	negative			1.30124	specificity	0.994737	NESH			1.24367	0.419355	1	0.919409	17	NESH
taxon178	NESH	0.349876	negative			1.31836	specificity	0.994737	NESH			1.26003	0.419355	1	0.919409	17	NESH
taxon179	NESH	0.197323	negative			1.33548	specificity	0.994737	NESH			1.2764	0.419355	1	0.919409	17	NESH
taxon180	NESH	0.186861	negative			1.35261	specificity	0.994737	NESH			1.29276	0.419355	1	0.919409	17	NESH
taxon181	NESH	0.195523	negative			1.36973	specificity	0.994737	NESH			1.30913	0.419355	1	0.919409	17	NESH
taxon182	NESH	0.240987	negative			1.38685	specificity	0.994737	NESH			1.32549	0.387097	1	0.919409	17	NESH
taxon183	NESH	0.214076	negative			1.40397	specificity	0.994737	NESH			1.34185	0.354839	1	0.919409	17	NESH
taxon184	NESH	0.145759	negative			1.42109	specificity	0.994737	NESH			1.35822	0.354839	1	0.919409	17	NESH
taxon185	NESH	0.165591	negative			1.43821	specificity	0.994737	NESH			1.37458	0.354839	1	0.919409	17	NESH
taxon186	NESH	0.360925	negative			1.45533	specificity	0.994737	NESH			1.39095	0.354839	1	0.919409	17	NESH
taxon187	NESH	0.267899	negative			1.47246	specificity	0.994737	NESH			1.40731	0.290323	1	0.919409	17	NESH
taxon188	NESH	0.268726	negative			1.48958	specificity	0.994737	NESH			1.42367	0.290323	1	0.919409	17	NESH
taxon189	NESH	0.227874	negative			1.5067	specificity	0.994737	NESH			1.44004	0.290323	1	0.919409	17	NESH
taxon190	NESH	0.175115	negative			1.52382	specificity	0.994737	NESH			1.4564	0.193548	1	0.919409	17	NESH
taxon191	NESH	0.327674	negative			1.54094	specificity	0.994737	NESH			1.47277	0.129032	1	0.919409	17	NESH
taxon192	NESH	0.19442	negative			1.55806	specificity	0.994737	NESH			1.48913	0.129032	1	0.919409	17	NESH
taxon193	NESH	0.202069	negative			1.57519	specificity	0.994737	NESH			1.50549	0.129032	1	0.919409	17	NESH
taxon194	NESH	0.191489	negative			1.59231	specificity	0.994737	NESH			1.52186	0.0967742	1	0.919409	17	NESH
taxon195	NESH	0.161888	negative			1.60943	specificity	0.994737	NESH			1.53822	0.0967742	1	0.919409	17	NESH
taxon196	NESH	0.224858	negative			1.62655	specificity	0.994737	NESH			1.55459	0.0967742	1	0.919409	17	NESH
taxon197	NESH	0.149905	negative			1.64367	specificity	1	NESH			1.57095	0.0967742	1	0.919409	17	NESH
taxon198	NESH	0.0869565	negative			1.66079	specificity	1	NESH			1.58732	0.0967742	1	0.919409	17	NESH
taxon199	NESH	0.25672	negative			1.67792	specificity	1	NESH			1.60368	0.0967742	1	0.919409	17	NESH
taxon200	NESH	0.172609	negative			1.69504	specificity	1	NESH			1.62004	0.0322581	1	0.919409	17	NESH
taxon1	Jaccard	0.707692	negative			0	sensitivity	0	Jaccard			0	1	0.015625	0.924674	16	NESH
taxon2	Jaccard	0.771429	negative			0.01	sensitivity	0	Jaccard			0.0140031	1	0.015625	0.924674	16	NESH
taxon3	Jaccard	0.825397	negative			0.02	sensitivity	0	Jaccard			0.0280062	1	0.015625	0.924674	16	NESH
taxon4	Jaccard	0.810345	negative			0.03	sensitivity	0	Jaccard			0.0420093	1	0.03125	0.924674	16	NESH
taxon5	Jaccard	0.844828	negative			0.04	sensitivity	0	Jaccard			0.0560124	1	0.046875	0.924674	16	NESH
taxon6	Jaccard	0.790323	negative			0.05	sensitivity	0	Jaccard			0.0700154	1	0.0625	0.924674	16	NESH
taxon7	Jaccard	0.746032	negative			0.06	sensitivity	0	Jaccard			0.0840185	1	0.0625	0.924674	16	NESH
taxon8	Jaccard	0.758621	negative			0.07	sensitivity	0	Jaccard			0.0980216	1	0.0625	0.924674	16	NESH
taxon9	Jaccard	0.779221	negative			0.08	sensitivity	0	Jaccard			0.112025	1	0.0625	0.924674	16	NESH
taxon10	Jaccard	0.75	negative			0.09	sensitivity	0	Jaccard			0.126028	1	0.09375	0.924674	16	NESH
taxon11	Jaccard	0.765625	negative			0.1	sensitivity	0	Jaccard			0.140031	1	0.09375	0.924674	16	NESH
taxon12	Jaccard	0.854545	negative			0.11	sensitivity	0	Jaccard			0.154034	1	0.09375	0.924674	16	NESH
taxon13	Jaccard	0.727273	negative			0.12	sensitivity	0	Jaccard			0.168037	1	0.09375	0.924674	16	NESH
taxon14	Jaccard	0.796296	negative			0.13	sensitivity	0	Jaccard			0.18204	1	0.09375	0.924674	16	NESH
taxon15	Jaccard	0.763636	negative			0.14	sensitivity	0	Jaccard			0.196043	1	0.109375	0.924674	16	NESH
taxon16	Jaccard	0.786885	negative			0.15	sensitivity	0	Jaccard			0.210046	1	0.109375	0.924674	16	NESH
taxon17	Jaccard	0.723077	negative			0.16	sensitivity	0	Jaccard			0.224049	1	0.109375	0.924674	16	NESH
taxon18	Jaccard	0.767123	negative			0.17	sensitivity	0	Jaccard			0.238053	1	0.125	0.924674	16	NESH
taxon19	Jaccard	0.842105	negative			0.18	sensitivity	0	Jaccard			0.252056	1	0.140625	0.924674	16	NESH
taxon20	Jaccard	0.773585	negative			0.19	sensitivity	0	Jaccard			0.266059	1	0.140625	0.924674	16	NESH
taxon21	Jaccard	0.792453	negative			0.2	sensitivity	0	Jaccard			0.280062	1	0.140625	0.924674	16	NESH
taxon22	Jaccard	0.779661	negative			0.21	sensitivity	0	Jaccard			0.294065	1	0.140625	0.924674	16	NESH
taxon23	Jaccard	0.79661	negative			0.22	sensitivity	0.1	Jaccard			0.308068	1	0.15625	0.924674	16	NESH
taxon24	Jaccard	0.8	negative			0.23	sensitivity	0.3	Jaccard			0.322071	1	0.15625	0.924674	16	NESH
taxon25	Jaccard	0.754386	negative			0.24	sensitivity	0.3	Jaccard			0.336074	1	0.171875	0.924674	16	NESH
taxon26	Jaccard	0.777778	negative			0.25	sensitivity	0.4	Jaccard			0.350077	1	0.1875	0.924674	16	NESH
taxon27	Jaccard	0.755102	negative			0.26	sensitivity	0.4	Jaccard			0.36408	1	0.1875	0.924674	16	NESH
taxon28	Jaccard	0.87234	negative			0.27	sensitivity	0.6	Jaccard			0.378083	1	0.234375	0.924674	16	NESH
taxon29	Jaccard	0.854839	negative			0.28	sensitivity	0.6	Jaccard			0.392086	1	0.234375	0.924674	16	NESH
taxon30	Jaccard	0.797101	negative			0.29	sensitivity	0.7	Jaccard			0.40609	1	0.234375	0.924674	16	NESH
taxon31	Jaccard	0.773585	negative			0.3	sensitivity	0.7	Jaccard			0.420093	1	0.265625	0.924674	16	NESH
taxon32	Jaccard	0.76	negative			0.31	sensitivity	0.8	Jaccard			0.434096	1	0.28125	0.924674	16	NESH
taxon33	Jaccard	0.773585	negative			0.32	sensitivity	0.8	Jaccard			0.448099	1	0.3125	0.924674	16	NESH
taxon34	Jaccard	0.701493	negative			0.33	sensitivity	1	Jaccard			0.462102	1	0.328125	0.924674	16	NESH
taxon35	Jaccard	0.730159	negative			0.34	sensitivity	1	Jaccard			0.476105	1	0.34375	0.924674	16	NESH
taxon36	Jaccard	0.849057	negative			0.35	sensitivity	1	Jaccard			0.490108	1	0.359375	0.924674	16	NESH
taxon37	Jaccard	0.730159	negative			0.36	sensitivity	1	Jaccard			0.504111	1	0.375	0.924674	16	NESH
taxon38	Jaccard	0.766667	negative			0.37	sensitivity	1	Jaccard			0.518114	1	0.40625	0.924674	16	NESH
taxon39	Jaccard	0.741379	negative			0.38	sensitivity	1	Jaccard			0.532117	1	0.453125	0.924674	16	NESH
taxon40	Jaccard	0.745455	negative			0.39	sensitivity	1	Jaccard			0.54612	1	0.46875	0.924674	16	NESH
taxon41	Jaccard	0.803279	negative			0.4	sensitivity	1	Jaccard			0.560124	1	0.5	0.924674	16	NESH
taxon42	Jaccard	0.80597	negative			0.41	sensitivity	1	Jaccard			0.574127	1	0.53125	0.924674	16	NESH
taxon43	Jaccard	0.803279	negative			0.42	sensitivity	1	Jaccard			0.58813	1	0.53125	0.924674	16	NESH
taxon44	Jaccard	0.706897	negative			0.43	sensitivity	1	Jaccard			0.602133	1	0.5625	0.924674	16	NESH
taxon45	Jaccard	0.8125	negative			0.44	sensitivity	1	Jaccard			0.616136	1	0.5625	0.924674	16	NESH
taxon46	Jaccard	0.741935	negative			0.45	sensitivity	1	Jaccard			0.630139	1	0.5625	0.924674	16	NESH
taxon47	Jaccard	0.769231	negative			0.46	sensitivity	1	Jaccard			0.644142	1	0.59375	0.924674	16	NESH
taxon48	Jaccard	0.8125	negative			0.47	sensitivity	1	Jaccard			0.658145	1	0.609375	0.924674	16	NESH
taxon49	Jaccard	0.759259	negative			0.48	sensitivity	1	Jaccard			0.672148	1	0.609375	0.924674	16	NESH
taxon50	Jaccard	0.770492	negative			0.49	sensitivity	1	Jaccard			0.686151	1	0.671875	0.924674	16	NESH
taxon51	Jaccard	0.79661	negative			0.5	sensitivity	1	Jaccard			0.700154	1	0.671875	0.924674	16	NESH
taxon52	Jaccard	0.763636	negative			0.51	sensitivity	1	Jaccard			0.714158	1	0.6875	0.924674	16	NESH
taxon53	Jaccard	0.769231	negative			0.52	sensitivity	1	Jaccard			0.728161	1	0.703125	0.924674	16	NESH
taxon54	Jaccard	0.854545	negative			0.53	sensitivity	1	Jaccard			0.742164	1	0.71875	0.924674	16	NESH
taxon55	Jaccard	0.765625	negative			0.54	sensitivity	1	Jaccard			0.756167	1	0.734375	0.924674	16	NESH
taxon56	Jaccard	0.774194	negative			0.55	sensitivity	1	Jaccard			0.77017	1	0.734375	0.924674	16	NESH
taxon57	Jaccard	0.789474	negative			0.56	sensitivity	1	Jaccard			0.784173	1	0.734375	0.924674	16	NESH
taxon58	Jaccard	0.824561	negative			0.57	sensitivity	1	Jaccard			0.798176	1	0.734375	0.924674	16	NESH
taxon59	Jaccard	0.84127	negative			0.58	sensitivity	1	Jaccard			0.812179	1	0.75	0.924674	16	NESH
taxon60	Jaccard	0.776119	negative			0.59	sensitivity	1	Jaccard			0.826182	1	0.765625	0.924674	16	NESH
taxon61	Jaccard	0.890909	negative			0.6	sensitivity	1	Jaccard			0.840185	1	0.765625	0.924674	16	NESH
taxon62	Jaccard	0.854545	negative			0.61	sensitivity	1	Jaccard			0.854188	1	0.78125	0.924674	16	NESH
taxon63	Jaccard	0.758621	negative			0.62	sensitivity	1	Jaccard			0.868191	1	0.796875	0.924674	16	NESH
taxon64	Jaccard	0.722222	negative			0.63	sensitivity	1	Jaccard			0.882195	1	0.796875	0.924674	16	NESH
taxon65	Jaccard	0.810345	negative			0.64	sensitivity	1	Jaccard			0.896198	1	0.8125	0.924674	16	NESH
taxon66	Jaccard	0.732143	negative			0.65	sensitivity	1	Jaccard			0.910201	1	0.8125	0.924674	16	NESH
taxon67	Jaccard	0.77193	negative			0.66	sensitivity	1	Jaccard			0.924204	1	0.8125	0.924674	16	NESH
taxon68	Jaccard	0.781818	negative			0.67	sensitivity	1	Jaccard			0.938207	1	0.828125	0.924674	16	NESH
taxon69	Jaccard	0.745455	negative			0.68	sensitivity	1	Jaccard			0.95221	1	0.828125	0.924674	16	NESH
taxon70	Jaccard	0.775862	negative			0.69	sensitivity	1	Jaccard			0.966213	1	0.84375	0.924674	16	NESH
taxon71	Jaccard	0.784615	negative			0.7	sensitivity	1	Jaccard			0.980216	1	0.859375	0.924674	16	NESH
taxon72	Jaccard	0.824561	negative			0.71	sensitivity	1	Jaccard			0.994219	1	0.859375	0.924674	16	NESH
taxon73	Jaccard	0.8	negative			0.72	sensitivity	1	Jaccard			1.00822	1	0.859375	0.924674	16	NESH
taxon74	Jaccard	0.775862	negative			0.73	sensitivity	1	Jaccard			1.02223	1	0.859375	0.924674	16	NESH
taxon75	Jaccard	0.78125	negative			0.74	sensitivity	1	Jaccard			1.03623	1	0.875	0.924674	16	NESH
taxon76	Jaccard	0.719298	negative			0.75	sensitivity	1	Jaccard			1.05023	1	0.890625	0.924674	16	NESH
taxon77	Jaccard	0.768116	negative			0.76	sensitivity	1	Jaccard			1.06423	0.9375	0.890625	0.924674	16	NESH
taxon78	Jaccard	0.8125	negative			0.77	sensitivity	1	Jaccard			1.07824	0.9375	0.890625	0.924674	16	NESH
taxon79	Jaccard	0.757576	negative			0.78	sensitivity	1	Jaccard			1.09224	0.9375	0.890625	0.924674	16	NESH
taxon80	Jaccard	0.790323	negative			0.79	sensitivity	1	Jaccard			1.10624	0.875	0.890625	0.924674	16	NESH
taxon81	Jaccard	0.48	negative			0.8	sensitivity	1	Jaccard			1.12025	0.8125	0.890625	0.924674	16	NESH
taxon82	Jaccard	0.289855	negative			0.81	sensitivity	1	Jaccard			1.13425	0.75	0.90625	0.924674	16	NESH
taxon83	Jaccard	0.321429	positive			0.82	sensitivity	1	Jaccard			1.14825	0.75	0.90625	0.924674	16	NESH
taxon84	Jaccard	0.206186	negative			0.83	sensitivity	1	Jaccard			1.16226	0.75	0.90625	0.924674	16	NESH
taxon85	Jaccard	0.884615	negative			0.84	sensitivity	1	Jaccard			1.17626	0.75	0.90625	0.924674	16	NESH
taxon86	Jaccard	0.4	negative			0.85	sensitivity	1	Jaccard			1.19026	0.75	0.90625	0.924674	16	NESH
taxon87	Jaccard	0.418182	negative			0.86	sensitivity	1	Jaccard			1.20427	0.6875	0.90625	0.924674	16	NESH
taxon88	Jaccard	0.438596	negative			0.87	sensitivity	1	Jaccard			1.21827	0.6875	0.90625	0.924674	16	NESH
taxon89	Jaccard	0.54717	negative			0.88	sensitivity	1	Jaccard			1.23227	0.625	0.921875	0.924674	16	NESH
taxon90	Jaccard	0.269663	positive			0.89	sensitivity	1	Jaccard			1.24627	0.5	0.921875	0.924674	16	NESH
taxon91	Jaccard	0.314815	negative			0.9	sensitivity	1	Jaccard			1.26028	0.5	0.9375	0.924674	16	NESH
taxon92	Jaccard	0.584906	negative			0.91	sensitivity	1	Jaccard			1.27428	0.375	0.953125	0.924674	16	NESH
taxon93	Jaccard	0.679245	negative			0.92	sensitivity	1	Jaccard			1.28828	0.25	0.96875	0.924674	16	NESH
taxon94	Jaccard	0.431034	negative			0.93	sensitivity	1	Jaccard			1.30229	0.25	0.984375	0.924674	16	NESH
taxon95	Jaccard	0.219178	positive			0.94	sensitivity	1	Jaccard			1.31629	0.1875	1	0.924674	16	NESH
taxon96	Jaccard	0.813559	negative			0.95	sensitivity	1	Jaccard			1.33029	0.1875	1	0.924674	16	NESH
taxon97	Jaccard	0.304878	negative			0.96	sensitivity	1	Jaccard			1.3443	0.1875	1	0.924674	16	NESH
taxon98	Jaccard	0.285714	positive			0.97	sensitivity	1	Jaccard			1.3583	0.1875	1	0.924674	16	NESH
taxon99	Jaccard	0.304348	positive			0.98	sensitivity	1	Jaccard			1.3723	0.125	1	0.924674	16	NESH
taxon100	Jaccard	0.723404	negative			0.99	sensitivity	1	Jaccard			1.38631	0.125	1	0.924674	16	NESH
taxon101	Jaccard	0.584906	negative			0	specificity	1	Jaccard			0	1	0.1	0.863042	15	NESH
taxon102	Jaccard	0.229885	positive			0.01	specificity	1	Jaccard			0.0154687	1	0.1	0.863042	15	NESH
taxon103	Jaccard	0.772727	negative			0.02	specificity	1	Jaccard			0.0309375	1	0.1	0.863042	15	NESH
taxon104	Jaccard	0.415385	negative			0.03	specificity	1	Jaccard			0.0464063	1	0.2	0.863042	15	NESH
taxon105	Jaccard	0.322034	positive			0.04	specificity	1	Jaccard			0.061875	0.985714	0.3	0.863042	15	NESH
taxon106	Jaccard	0.413793	negative			0.05	specificity	1	Jaccard			0.0773438	0.985714	0.3	0.863042	15	NESH
taxon107	Jaccard	1	negative			0.06	specificity	1	Jaccard			0.0928125	0.985714	0.4	0.863042	15	NESH
taxon108	Jaccard	0.311475	negative			0.07	specificity	1	Jaccard			0.108281	0.985714	0.5	0.863042	15	NESH
taxon109	Jaccard	0.421875	negative			0.08	specificity	1	Jaccard			0.12375	0.985714	0.6	0.863042	15	NESH
taxon110	Jaccard	0.945455	negative			0.09	specificity	1	Jaccard			0.139219	0.985714	0.6	0.863042	15	NESH
taxon111	Jaccard	0.383333	negative			0.1	specificity	1	Jaccard			0.154688	0.985714	0.6	0.863042	15	NESH
taxon112	Jaccard	0.33871	negative			0.11	specificity	1	Jaccard			0.170156	0.985714	0.6	0.863042	15	NESH
taxon113	Jaccard	0.261364	positive			0.12	specificity	1	Jaccard			0.185625	0.985714	0.7	0.863042	15	NESH
taxon114	Jaccard	0.322034	negative			0.13	specificity	1	Jaccard			0.201094	0.985714	0.7	0.863042	15	NESH
taxon115	Jaccard	0.484848	negative			0.14	specificity	1	Jaccard			0.216562	0.985714	0.7	0.863042	15	NESH
taxon116	Jaccard	0.438596	negative			0.15	specificity	1	Jaccard			0.232031	0.985714	0.8	0.863042	15	NESH
taxon117	Jaccard	0.240385	positive			0.16	specificity	1	Jaccard			0.2475	0.985714	0.8	0.863042	15	NESH
taxon118	Jaccard	0.223529	positive			0.17	specificity	1	Jaccard			0.262969	0.985714	0.9	0.863042	15	NESH
taxon119	Jaccard	0.373134	negative			0.18	specificity	1	Jaccard			0.278438	0.985714	0.9	0.863042	15	NESH
taxon120	Jaccard	0.411765	negative			0.19	specificity	1	Jaccard			0.293906	0.985714	0.9	0.863042	15	NESH
taxon121	Jaccard	0.84	negative			0.2	specificity	1	Jaccard			0.309375	0.985714	0.9	0.863042	15	NESH
taxon122	Jaccard	0.857143	negative			0.21	specificity	0.994737	Jaccard			0.324844	0.985714	0.9	0.863042	15	NESH
taxon123	Jaccard	0.833333	negative			0.22	specificity	0.994737	Jaccard			0.340313	0.985714	0.9	0.863042	15	NESH
taxon124	Jaccard	0.909091	negative			0.23	specificity	0.994737	Jaccard			0.355781	0.985714	0.9	0.863042	15	NESH
taxon125	Jaccard	0.894737	negative			0.24	specificity	0.994737	Jaccard			0.37125	0.971429	0.9	0.863042	15	NESH
taxon126	Jaccard	0.790698	negative			0.25	specificity	0.994737	Jaccard			0.386719	0.957143	0.9	0.863042	15	NESH
taxon127	Jaccard	0.902439	negative			0.26	specificity	0.994737	Jaccard			0.402187	0.928571	0.9	0.863042	15	NESH
taxon128	Jaccard	0.813953	negative			0.27	specificity	0.994737	Jaccard			0.417656	0.914286	1	0.863042	15	NESH
taxon129	Jaccard	0.914894	negative			0.28	specificity	0.994737	Jaccard			0.433125	0.914286	1	0.863042	15	NESH
taxon130	Jaccard	0.934783	negative			0.29	specificity	0.989474	Jaccard			0.448594	0.9	1	0.863042	15	NESH
taxon131	Jaccard	0.883721	negative			0.3	specificity	0.989474	Jaccard			0.464062	0.885714	1	0.863042	15	NESH
taxon132	Jaccard	0.884615	negative			0.31	specificity	0.984211	Jaccard			0.479531	0.871429	1	0.863042	15	NESH
taxon133	Jaccard	0.830189	negative			0.32	specificity	0.973684	Jaccard			0.495	0.842857	1	0.863042	15	NESH
taxon134	Jaccard	0.863636	negative			0.33	specificity	0.968421	Jaccard			0.510469	0.8	1	0.863042	15	NESH
taxon135	Jaccard	0.86	negative			0.34	specificity	0.963158	Jaccard			0.525937	0.757143	1	0.863042	15	NESH
taxon136	Jaccard	0.795918	negative			0.35	specificity	0.963158	Jaccard			0.541406	0.714286	1	0.863042	15	NESH
taxon137	Jaccard	0.87037	negative			0.36	specificity	0.963158	Jaccard			0.556875	0.685714	1	0.863042	15	NESH
taxon138	Jaccard	0.893617	negative			0.37	specificity	0.963158	Jaccard			0.572344	0.657143	1	0.863042	15	NESH
taxon139	Jaccard	0.909091	negative			0.38	specificity	0.957895	Jaccard			0.587812	0.6	1	0.863042	15	NESH
taxon140	Jaccard	0.893617	negative			0.39	specificity	0.952632	Jaccard			0.603281	0.585714	1	0.863042	15	NESH
taxon141	Jaccard	0.9	negative			0.4	specificity	0.947368	Jaccard			0.61875	0.557143	1	0.863042	15	NESH
taxon142	Jaccard	0.938776	negative			0.41	specificity	0.947368	Jaccard			0.634219	0.557143	1	0.863042	15	NESH
taxon143	Jaccard	0.853659	negative			0.42	specificity	0.926316	Jaccard			0.649687	0.542857	1	0.863042	15	NESH
taxon144	Jaccard	0.942857	negative			0.43	specificity	0.921053	Jaccard			0.665156	0.542857	1	0.863042	15	NESH
taxon145	Jaccard	0.883721	negative			0.44	specificity	0.905263	Jaccard			0.680625	0.542857	1	0.863042	15	NESH
taxon146	Jaccard	0.911111	negative			0.45	specificity	0.905263	Jaccard			0.696094	0.542857	1	0.863042	15	NESH
taxon147	Jaccard	0.926829	negative			0.46	specificity	0.905263	Jaccard			0.711562	0.528571	1	0.863042	15	NESH
taxon148	Jaccard	0.9	negative			0.47	specificity	0.905263	Jaccard			0.727031	0.514286	1	0.863042	15	NESH
taxon149	Jaccard	0.813953	negative			0.48	specificity	0.9	Jaccard			0.7425	0.514286	1	0.863042	15	NESH
taxon150	Jaccard	0.897959	negative			0.49	specificity	0.894737	Jaccard			0.757969	0.514286	1	0.863042	15	NESH
taxon151	Jaccard	0.875	negative			0.5	specificity	0.894737	Jaccard			0.773438	0.5	1	0.863042	15	NESH
taxon152	Jaccard	0.892857	negative			0.51	specificity	0.894737	Jaccard			0.788906	0.485714	1	0.863042	15	NESH
taxon153	Jaccard	0.846154	negative			0.52	specificity	0.894737	Jaccard			0.804375	0.471429	1	0.863042	15	NESH
taxon154	Jaccard	0.857143	negative			0.53	specificity	0.894737	Jaccard			0.819844	0.471429	1	0.863042	15	NESH
taxon155	Jaccard	0.870968	negative			0.54	specificity	0.894737	Jaccard			0.835313	0.442857	1	0.863042	15	NESH
taxon156	Jaccard	0.844444	negative			0.55	specificity	0.889474	Jaccard			0.850781	0.428571	1	0.863042	15	NESH
taxon157	Jaccard	0.95122	negative			0.56	specificity	0.889474	Jaccard			0.86625	0.414286	1	0.863042	15	NESH
taxon158	Jaccard	0.958333	negative			0.57	specificity	0.889474	Jaccard			0.881719	0.385714	1	0.863042	15	NESH
taxon159	Jaccard	0.916667	negative			0.58	specificity	0.889474	Jaccard			0.897188	0.385714	1	0.863042	15	NESH
taxon160	Jaccard	0.86	negative			0.59	specificity	0.878947	Jaccard			0.912656	0.342857	1	0.863042	15	NESH
taxon161	Jaccard	0.885246	negative			0.6	specificity	0.878947	Jaccard			0.928125	0.342857	1	0.863042	15	NESH
taxon162	Jaccard	0.913043	negative			0.61	specificity	0.878947	Jaccard			0.943594	0.328571	1	0.863042	15	NESH
taxon163	Jaccard	0.857143	negative			0.62	specificity	0.878947	Jaccard			0.959063	0.328571	1	0.863042	15	NESH
taxon164	Jaccard	0.854167	negative			0.63	specificity	0.878947	Jaccard			0.974531	0.328571	1	0.863042	15	NESH
taxon165	Jaccard	0.918367	negative			0.64	specificity	0.878947	Jaccard			0.99	0.3	1	0.863042	15	NESH
taxon166	Jaccard	0.846154	negative			0.65	specificity	0.878947	Jaccard			1.00547	0.285714	1	0.863042	15	NESH
taxon167	Jaccard	0.87234	negative			0.66	specificity	0.878947	Jaccard			1.02094	0.257143	1	0.863042	15	NESH
taxon168	Jaccard	0.886364	negative			0.67	specificity	0.878947	Jaccard			1.03641	0.228571	1	0.863042	15	NESH
taxon169	Jaccard	0.883721	negative			0.68	specificity	0.873684	Jaccard			1.05187	0.228571	1	0.863042	15	NESH
taxon170	Jaccard	0.823529	negative			0.69	specificity	0.873684	Jaccard			1.06734	0.214286	1	0.863042	15	NESH
taxon171	Jaccard	0.913793	negative			0.7	specificity	0.873684	Jaccard			1.08281	0.2	1	0.863042	15	NESH
taxon172	Jaccard	0.851852	negative			0.71	specificity	0.857895	Jaccard			1.09828	0.2	1	0.863042	15	NESH
taxon173	Jaccard	0.921569	negative			0.72	specificity	0.852632	Jaccard			1.11375	0.2	1	0.863042	15	NESH
taxon174	Jaccard	0.918367	negative			0.73	specificity	0.831579	Jaccard			1.12922	0.171429	1	0.863042	15	NESH
taxon175	Jaccard	0.95122	negative			0.74	specificity	0.815789	Jaccard			1.14469	0.157143	1	0.863042	15	NESH
taxon176	Jaccard	0.865385	negative			0.75	specificity	0.784211	Jaccard			1.16016	0.157143	1	0.863042	15	NESH
taxon177	Jaccard	0.867925	negative			0.76	specificity	0.747368	Jaccard			1.17562	0.157143	1	0.863042	15	NESH
taxon178	Jaccard	0.826923	negative			0.77	specificity	0.7	Jaccard			1.19109	0.157143	1	0.863042	15	NESH
taxon179	Jaccard	0.914894	negative			0.78	specificity	0.626316	Jaccard			1.20656	0.142857	1	0.863042	15	NESH
taxon180	Jaccard	0.853659	negative			0.79	specificity	0.6	Jaccard			1.22203	0.114286	1	0.863042	15	NESH
taxon181	Jaccard	0.877551	negative			0.8	specificity	0.542105	Jaccard			1.2375	0.114286	1	0.863042	15	NESH
taxon182	Jaccard	0.901961	negative			0.81	specificity	0.515789	Jaccard			1.25297	0.0857143	1	0.863042	15	NESH
taxon183	Jaccard	0.863636	negative			0.82	specificity	0.473684	Jaccard			1.26844	0.0857143	1	0.863042	15	NESH
taxon184	Jaccard	0.888889	negative			0.83	specificity	0.447368	Jaccard			1.28391	0.0857143	1	0.863042	15	NESH
taxon185	Jaccard	0.911111	negative			0.84	specificity	0.426316	Jaccard			1.29937	0.0857143	1	0.863042	15	NESH
taxon186	Jaccard	0.849057	negative			0.85	specificity	0.384211	Jaccard			1.31484	0.0714286	1	0.863042	15	NESH
taxon187	Jaccard	0.853659	negative			0.86	specificity	0.305263	Jaccard			1.33031	0.0714286	1	0.863042	15	NESH
taxon188	Jaccard	0.830508	negative			0.87	specificity	0.278947	Jaccard			1.34578	0.0714286	1	0.863042	15	NESH
taxon189	Jaccard	0.897436	negative			0.88	specificity	0.247368	Jaccard			1.36125	0.0714286	1	0.863042	15	NESH
taxon190	Jaccard	0.914286	negative			0.89	specificity	0.2	Jaccard			1.37672	0.0714286	1	0.863042	15	NESH
taxon191	Jaccard	0.807018	negative			0.9	specificity	0.142105	Jaccard			1.39219	0.0428571	1	0.863042	15	NESH
taxon192	Jaccard	0.891892	negative			0.91	specificity	0.115789	Jaccard			1.40766	0.0428571	1	0.863042	15	NESH
taxon193	Jaccard	0.867925	negative			0.92	specificity	0.0578947	Jaccard			1.42312	0.0285714	1	0.863042	15	NESH
taxon194	Jaccard	0.808511	negative			0.93	specificity	0.0421053	Jaccard			1.43859	0.0285714	1	0.863042	15	NESH
taxon195	Jaccard	0.907407	negative			0.94	specificity	0.0315789	Jaccard			1.45406	0.0285714	1	0.863042	15	NESH
taxon196	Jaccard	0.882353	negative			0.95	specificity	0.0210526	Jaccard			1.46953	0.0285714	1	0.863042	15	NESH
taxon197	Jaccard	0.921569	negative			0.96	specificity	0.00526316	Jaccard			1.485	0.0285714	1	0.863042	15	NESH
taxon198	Jaccard	0.913043	negative			0.97	specificity	0.00526316	Jaccard			1.50047	0.0142857	1	0.863042	15	NESH
taxon199	Jaccard	0.854167	negative			0.98	specificity	0.00526316	Jaccard			1.51594	0.0142857	1	0.863042	15	NESH
taxon200	Jaccard	0.894737	negative			0.99	specificity	0.00526316	Jaccard			1.53141	0.0142857	1	0.863042	15	NESH
												0	1	0.0526316	0.675299	14	NESH
												0.0167081	1	0.0526316	0.675299	14	NESH
												0.0334163	1	0.105263	0.675299	14	NESH
												0.0501244	1	0.105263	0.675299	14	NESH
												0.0668325	1	0.105263	0.675299	14	NESH
												0.0835406	1	0.105263	0.675299	14	NESH
												0.100249	1	0.157895	0.675299	14	NESH
												0.116957	1	0.210526	0.675299	14	NESH
												0.133665	1	0.210526	0.675299	14	NESH
												0.150373	1	0.210526	0.675299	14	NESH
												0.167081	1	0.210526	0.675299	14	NESH
												0.183789	1	0.210526	0.675299	14	NESH
												0.200498	1	0.210526	0.675299	14	NESH
												0.217206	0.97561	0.210526	0.675299	14	NESH
												0.233914	0.97561	0.263158	0.675299	14	NESH
												0.250622	0.97561	0.263158	0.675299	14	NESH
												0.26733	0.97561	0.263158	0.675299	14	NESH
												0.284038	0.97561	0.263158	0.675299	14	NESH
												0.300746	0.95122	0.263158	0.675299	14	NESH
												0.317454	0.95122	0.263158	0.675299	14	NESH
												0.334163	0.95122	0.263158	0.675299	14	NESH
												0.350871	0.95122	0.263158	0.675299	14	NESH
												0.367579	0.95122	0.263158	0.675299	14	NESH
												0.384287	0.95122	0.315789	0.675299	14	NESH
												0.400995	0.926829	0.368421	0.675299	14	NESH
												0.417703	0.926829	0.368421	0.675299	14	NESH
												0.434411	0.926829	0.368421	0.675299	14	NESH
												0.451119	0.926829	0.368421	0.675299	14	NESH
												0.467828	0.902439	0.368421	0.675299	14	NESH
												0.484536	0.878049	0.421053	0.675299	14	NESH
												0.501244	0.878049	0.421053	0.675299	14	NESH
												0.517952	0.878049	0.421053	0.675299	14	NESH
												0.53466	0.829268	0.421053	0.675299	14	NESH
												0.551368	0.804878	0.421053	0.675299	14	NESH
												0.568076	0.780488	0.421053	0.675299	14	NESH
												0.584785	0.780488	0.421053	0.675299	14	NESH
												0.601493	0.780488	0.421053	0.675299	14	NESH
												0.618201	0.756098	0.421053	0.675299	14	NESH
												0.634909	0.731707	0.473684	0.675299	14	NESH
												0.651617	0.731707	0.473684	0.675299	14	NESH
												0.668325	0.731707	0.526316	0.675299	14	NESH
												0.685033	0.707317	0.526316	0.675299	14	NESH
												0.701741	0.707317	0.578947	0.675299	14	NESH
												0.71845	0.707317	0.684211	0.675299	14	NESH
												0.735158	0.682927	0.789474	0.675299	14	NESH
												0.751866	0.658537	0.789474	0.675299	14	NESH
												0.768574	0.634146	0.789474	0.675299	14	NESH
												0.785282	0.634146	0.789474	0.675299	14	NESH
												0.80199	0.609756	0.789474	0.675299	14	NESH
												0.818698	0.585366	0.789474	0.675299	14	NESH
												0.835406	0.585366	0.789474	0.675299	14	NESH
												0.852115	0.585366	0.842105	0.675299	14	NESH
												0.868823	0.585366	0.842105	0.675299	14	NESH
												0.885531	0.585366	0.842105	0.675299	14	NESH
												0.902239	0.560976	0.842105	0.675299	14	NESH
												0.918947	0.536585	0.842105	0.675299	14	NESH
												0.935655	0.512195	0.842105	0.675299	14	NESH
												0.952363	0.512195	0.842105	0.675299	14	NESH
												0.969071	0.512195	0.842105	0.675299	14	NESH
												0.98578	0.512195	0.842105	0.675299	14	NESH
												1.00249	0.512195	0.842105	0.675299	14	NESH
												1.0192	0.512195	0.842105	0.675299	14	NESH
												1.0359	0.487805	0.842105	0.675299	14	NESH
												1.05261	0.463415	0.842105	0.675299	14	NESH
												1.06932	0.463415	0.842105	0.675299	14	NESH
												1.08603	0.439024	0.842105	0.675299	14	NESH
												1.10274	0.414634	0.842105	0.675299	14	NESH
												1.11944	0.414634	0.842105	0.675299	14	NESH
												1.13615	0.390244	0.842105	0.675299	14	NESH
												1.15286	0.390244	0.842105	0.675299	14	NESH
												1.16957	0.390244	0.842105	0.675299	14	NESH
												1.18628	0.390244	0.842105	0.675299	14	NESH
												1.20299	0.365854	0.842105	0.675299	14	NESH
												1.21969	0.317073	0.842105	0.675299	14	NESH
												1.2364	0.292683	0.842105	0.675299	14	NESH
												1.25311	0.292683	0.842105	0.675299	14	NESH
												1.26982	0.292683	0.842105	0.675299	14	NESH
												1.28653	0.268293	0.842105	0.675299	14	NESH
												1.30323	0.268293	0.842105	0.675299	14	NESH
												1.31994	0.243902	0.842105	0.675299	14	NESH
												1.33665	0.219512	0.894737	0.675299	14	NESH
												1.35336	0.195122	0.894737	0.675299	14	NESH
												1.37007	0.170732	0.894737	0.675299	14	NESH
												1.38677	0.146341	0.894737	0.675299	14	NESH
												1.40348	0.146341	0.947368	0.675299	14	NESH
												1.42019	0.146341	0.947368	0.675299	14	NESH
												1.4369	0.121951	0.947368	0.675299	14	NESH
												1.45361	0.0731707	1	0.675299	14	NESH
												1.47032	0.0731707	1	0.675299	14	NESH
												1.48702	0.0731707	1	0.675299	14	NESH
												1.50373	0.0731707	1	0.675299	14	NESH
												1.52044	0.0487805	1	0.675299	14	NESH
												1.53715	0.0243902	1	0.675299	14	NESH
												1.55386	0.0243902	1	0.675299	14	NESH
												1.57056	0.0243902	1	0.675299	14	NESH
												1.58727	0.0243902	1	0.675299	14	NESH
												1.60398	0.0243902	1	0.675299	14	NESH
												1.62069	0.0243902	1	0.675299	14	NESH
												1.6374	0.0243902	1	0.675299	14	NESH
												1.6541	0.0243902	1	0.675299	14	NESH
												0	1	0.0833333	0.854191	13	NESH
												0.0190207	1	0.0833333	0.854191	13	NESH
												0.0380414	1	0.0833333	0.854191	13	NESH
												0.0570621	1	0.0833333	0.854191	13	NESH
												0.0760829	1	0.0833333	0.854191	13	NESH
												0.0951036	1	0.166667	0.854191	13	NESH
												0.114124	1	0.166667	0.854191	13	NESH
												0.133145	1	0.25	0.854191	13	NESH
												0.152166	1	0.25	0.854191	13	NESH
												0.171186	1	0.25	0.854191	13	NESH
												0.190207	1	0.25	0.854191	13	NESH
												0.209228	1	0.25	0.854191	13	NESH
												0.228249	1	0.25	0.854191	13	NESH
												0.247269	1	0.25	0.854191	13	NESH
												0.26629	1	0.25	0.854191	13	NESH
												0.285311	1	0.333333	0.854191	13	NESH
												0.304331	1	0.333333	0.854191	13	NESH
												0.323352	1	0.333333	0.854191	13	NESH
												0.342373	1	0.333333	0.854191	13	NESH
												0.361394	1	0.333333	0.854191	13	NESH
												0.380414	1	0.416667	0.854191	13	NESH
												0.399435	1	0.416667	0.854191	13	NESH
												0.418456	1	0.416667	0.854191	13	NESH
												0.437476	1	0.416667	0.854191	13	NESH
												0.456497	1	0.416667	0.854191	13	NESH
												0.475518	1	0.416667	0.854191	13	NESH
												0.494539	1	0.416667	0.854191	13	NESH
												0.513559	1	0.416667	0.854191	13	NESH
												0.53258	1	0.416667	0.854191	13	NESH
												0.551601	0.964286	0.416667	0.854191	13	NESH
												0.570621	0.964286	0.5	0.854191	13	NESH
												0.589642	0.964286	0.583333	0.854191	13	NESH
												0.608663	0.964286	0.583333	0.854191	13	NESH
												0.627684	0.964286	0.583333	0.854191	13	NESH
												0.646704	0.964286	0.666667	0.854191	13	NESH
												0.665725	0.964286	0.75	0.854191	13	NESH
												0.684746	0.928571	0.75	0.854191	13	NESH
												0.703766	0.928571	0.833333	0.854191	13	NESH
												0.722787	0.857143	0.833333	0.854191	13	NESH
												0.741808	0.857143	0.916667	0.854191	13	NESH
												0.760829	0.821429	0.916667	0.854191	13	NESH
												0.779849	0.75	0.916667	0.854191	13	NESH
												0.79887	0.75	0.916667	0.854191	13	NESH
												0.817891	0.75	1	0.854191	13	NESH
												0.836911	0.714286	1	0.854191	13	NESH
												0.855932	0.714286	1	0.854191	13	NESH
												0.874953	0.678571	1	0.854191	13	NESH
												0.893973	0.678571	1	0.854191	13	NESH
												0.912994	0.642857	1	0.854191	13	NESH
												0.932015	0.642857	1	0.854191	13	NESH
												0.951036	0.642857	1	0.854191	13	NESH
												0.970056	0.607143	1	0.854191	13	NESH
												0.989077	0.607143	1	0.854191	13	NESH
												1.0081	0.607143	1	0.854191	13	NESH
												1.02712	0.607143	1	0.854191	13	NESH
												1.04614	0.607143	1	0.854191	13	NESH
												1.06516	0.607143	1	0.854191	13	NESH
												1.08418	0.607143	1	0.854191	13	NESH
												1.1032	0.607143	1	0.854191	13	NESH
												1.12222	0.607143	1	0.854191	13	NESH
												1.14124	0.607143	1	0.854191	13	NESH
												1.16026	0.607143	1	0.854191	13	NESH
												1.17928	0.535714	1	0.854191	13	NESH
												1.1983	0.464286	1	0.854191	13	NESH
												1.21733	0.464286	1	0.854191	13	NESH
												1.23635	0.464286	1	0.854191	13	NESH
												1.25537	0.464286	1	0.854191	13	NESH
												1.27439	0.464286	1	0.854191	13	NESH
												1.29341	0.464286	1	0.854191	13	NESH
												1.31243	0.392857	1	0.854191	13	NESH
												1.33145	0.392857	1	0.854191	13	NESH
												1.35047	0.357143	1	0.854191	13	NESH
												1.36949	0.321429	1	0.854191	13	NESH
												1.38851	0.321429	1	0.854191	13	NESH
												1.40753	0.321429	1	0.854191	13	NESH
												1.42655	0.321429	1	0.854191	13	NESH
												1.44557	0.321429	1	0.854191	13	NESH
												1.46459	0.321429	1	0.854191	13	NESH
												1.48362	0.214286	1	0.854191	13	NESH
												1.50264	0.178571	1	0.854191	13	NESH
												1.52166	0.178571	1	0.854191	13	NESH
												1.54068	0.178571	1	0.854191	13	NESH
												1.5597	0.178571	1	0.854191	13	NESH
												1.57872	0.142857	1	0.854191	13	NESH
												1.59774	0.142857	1	0.854191	13	NESH
												1.61676	0.107143	1	0.854191	13	NESH
												1.63578	0.107143	1	0.854191	13	NESH
												1.6548	0.107143	1	0.854191	13	NESH
												1.67382	0.107143	1	0.854191	13	NESH
												1.69284	0.107143	1	0.854191	13	NESH
												1.71186	0.107143	1	0.854191	13	NESH
												1.73088	0.107143	1	0.854191	13	NESH
												1.74991	0.107143	1	0.854191	13	NESH
												1.76893	0.0714286	1	0.854191	13	NESH
												1.78795	0.0714286	1	0.854191	13	NESH
												1.80697	0.0714286	1	0.854191	13	NESH
												1.82599	0.0714286	1	0.854191	13	NESH
												1.84501	0.0714286	1	0.854191	13	NESH
												1.86403	0.0357143	1	0.854191	13	NESH
												1.88305	0.0357143	1	0.854191	13	NESH
												0	1	0.0277778	0.85179	12	NESH
												0.0167081	1	0.0277778	0.85179	12	NESH
												0.0334163	1	0.0555556	0.85179	12	NESH
												0.0501244	1	0.0833333	0.85179	12	NESH
												0.0668325	1	0.111111	0.85179	12	NESH
												0.0835407	1	0.111111	0.85179	12	NESH
												0.100249	1	0.111111	0.85179	12	NESH
												0.116957	1	0.111111	0.85179	12	NESH
												0.133665	1	0.111111	0.85179	12	NESH
												0.150373	1	0.111111	0.85179	12	NESH
												0.167081	1	0.111111	0.85179	12	NESH
												0.183789	1	0.111111	0.85179	12	NESH
												0.200498	1	0.138889	0.85179	12	NESH
												0.217206	1	0.166667	0.85179	12	NESH
												0.233914	1	0.166667	0.85179	12	NESH
												0.250622	1	0.166667	0.85179	12	NESH
												0.26733	1	0.166667	0.85179	12	NESH
												0.284038	1	0.166667	0.85179	12	NESH
												0.300746	1	0.166667	0.85179	12	NESH
												0.317454	1	0.166667	0.85179	12	NESH
												0.334163	1	0.166667	0.85179	12	NESH
												0.350871	1	0.194444	0.85179	12	NESH
												0.367579	1	0.194444	0.85179	12	NESH
												0.384287	1	0.194444	0.85179	12	NESH
												0.400995	1	0.222222	0.85179	12	NESH
												0.417703	1	0.222222	0.85179	12	NESH
												0.434411	1	0.25	0.85179	12	NESH
												0.45112	1	0.25	0.85179	12	NESH
												0.467828	1	0.277778	0.85179	12	NESH
												0.484536	1	0.305556	0.85179	12	NESH
												0.501244	1	0.305556	0.85179	12	NESH
												0.517952	1	0.333333	0.85179	12	NESH
												0.53466	1	0.416667	0.85179	12	NESH
												0.551368	1	0.472222	0.85179	12	NESH
												0.568076	1	0.527778	0.85179	12	NESH
												0.584785	1	0.555556	0.85179	12	NESH
												0.601493	1	0.583333	0.85179	12	NESH
												0.618201	1	0.611111	0.85179	12	NESH
												0.634909	1	0.666667	0.85179	12	NESH
												0.651617	1	0.694444	0.85179	12	NESH
												0.668325	1	0.694444	0.85179	12	NESH
												0.685033	1	0.694444	0.85179	12	NESH
												0.701742	0.916667	0.722222	0.85179	12	NESH
												0.71845	0.916667	0.722222	0.85179	12	NESH
												0.735158	0.916667	0.722222	0.85179	12	NESH
												0.751866	0.916667	0.722222	0.85179	12	NESH
												0.768574	0.875	0.722222	0.85179	12	NESH
												0.785282	0.875	0.722222	0.85179	12	NESH
												0.80199	0.875	0.722222	0.85179	12	NESH
												0.818698	0.833333	0.722222	0.85179	12	NESH
												0.835407	0.833333	0.722222	0.85179	12	NESH
												0.852115	0.791667	0.777778	0.85179	12	NESH
												0.868823	0.791667	0.777778	0.85179	12	NESH
												0.885531	0.708333	0.777778	0.85179	12	NESH
												0.902239	0.708333	0.777778	0.85179	12	NESH
												0.918947	0.666667	0.777778	0.85179	12	NESH
												0.935655	0.666667	0.777778	0.85179	12	NESH
												0.952363	0.666667	0.777778	0.85179	12	NESH
												0.969072	0.666667	0.777778	0.85179	12	NESH
												0.98578	0.666667	0.777778	0.85179	12	NESH
												1.00249	0.666667	0.777778	0.85179	12	NESH
												1.0192	0.666667	0.777778	0.85179	12	NESH
												1.0359	0.666667	0.805556	0.85179	12	NESH
												1.05261	0.666667	0.805556	0.85179	12	NESH
												1.06932	0.625	0.805556	0.85179	12	NESH
												1.08603	0.625	0.805556	0.85179	12	NESH
												1.10274	0.625	0.805556	0.85179	12	NESH
												1.11944	0.625	0.833333	0.85179	12	NESH
												1.13615	0.625	0.861111	0.85179	12	NESH
												1.15286	0.541667	0.861111	0.85179	12	NESH
												1.16957	0.541667	0.861111	0.85179	12	NESH
												1.18628	0.541667	0.861111	0.85179	12	NESH
												1.20299	0.541667	0.888889	0.85179	12	NESH
												1.21969	0.5	0.888889	0.85179	12	NESH
												1.2364	0.5	0.888889	0.85179	12	NESH
												1.25311	0.5	0.916667	0.85179	12	NESH
												1.26982	0.5	0.944444	0.85179	12	NESH
												1.28653	0.458333	0.944444	0.85179	12	NESH
												1.30323	0.416667	0.944444	0.85179	12	NESH
												1.31994	0.416667	0.944444	0.85179	12	NESH
												1.33665	0.416667	0.944444	0.85179	12	NESH
												1.35336	0.416667	0.944444	0.85179	12	NESH
												1.37007	0.416667	0.972222	0.85179	12	NESH
												1.38677	0.416667	1	0.85179	12	NESH
												1.40348	0.416667	1	0.85179	12	NESH
												1.42019	0.333333	1	0.85179	12	NESH
												1.4369	0.291667	1	0.85179	12	NESH
												1.45361	0.291667	1	0.85179	12	NESH
												1.47032	0.25	1	0.85179	12	NESH
												1.48702	0.208333	1	0.85179	12	NESH
												1.50373	0.166667	1	0.85179	12	NESH
												1.52044	0.125	1	0.85179	12	NESH
												1.53715	0.125	1	0.85179	12	NESH
												1.55386	0.125	1	0.85179	12	NESH
												1.57056	0.0833333	1	0.85179	12	NESH
												1.58727	0.0833333	1	0.85179	12	NESH
												1.60398	0.0833333	1	0.85179	12	NESH
												1.62069	0.0416667	1	0.85179	12	NESH
												1.6374	0.0416667	1	0.85179	12	NESH
												1.6541	0.0416667	1	0.85179	12	NESH
												0	1	0.111111	0.863289	11	NESH
												0.0166546	1	0.111111	0.863289	11	NESH
												0.0333092	1	0.111111	0.863289	11	NESH
												0.0499639	1	0.111111	0.863289	11	NESH
												0.0666185	1	0.222222	0.863289	11	NESH
												0.0832731	1	0.222222	0.863289	11	NESH
												0.0999277	1	0.222222	0.863289	11	NESH
												0.116582	1	0.333333	0.863289	11	NESH
												0.133237	1	0.333333	0.863289	11	NESH
												0.149892	1	0.333333	0.863289	11	NESH
												0.166546	1	0.444444	0.863289	11	NESH
												0.183201	1	0.555556	0.863289	11	NESH
												0.199855	1	0.555556	0.863289	11	NESH
												0.21651	1	0.666667	0.863289	11	NESH
												0.233165	1	0.666667	0.863289	11	NESH
												0.249819	1	0.666667	0.863289	11	NESH
												0.266474	1	0.666667	0.863289	11	NESH
												0.283129	1	0.666667	0.863289	11	NESH
												0.299783	1	0.666667	0.863289	11	NESH
												0.316438	1	0.666667	0.863289	11	NESH
												0.333092	1	0.666667	0.863289	11	NESH
												0.349747	1	0.777778	0.863289	11	NESH
												0.366402	1	0.888889	0.863289	11	NESH
												0.383056	1	0.888889	0.863289	11	NESH
												0.399711	1	0.888889	0.863289	11	NESH
												0.416366	0.980392	0.888889	0.863289	11	NESH
												0.43302	0.980392	0.888889	0.863289	11	NESH
												0.449675	0.980392	0.888889	0.863289	11	NESH
												0.466329	0.980392	0.888889	0.863289	11	NESH
												0.482984	0.980392	1	0.863289	11	NESH
												0.499639	0.980392	1	0.863289	11	NESH
												0.516293	0.960784	1	0.863289	11	NESH
												0.532948	0.921569	1	0.863289	11	NESH
												0.549603	0.901961	1	0.863289	11	NESH
												0.566257	0.882353	1	0.863289	11	NESH
												0.582912	0.843137	1	0.863289	11	NESH
												0.599566	0.823529	1	0.863289	11	NESH
												0.616221	0.745098	1	0.863289	11	NESH
												0.632876	0.72549	1	0.863289	11	NESH
												0.64953	0.72549	1	0.863289	11	NESH
												0.666185	0.705882	1	0.863289	11	NESH
												0.68284	0.686275	1	0.863289	11	NESH
												0.699494	0.647059	1	0.863289	11	NESH
												0.716149	0.627451	1	0.863289	11	NESH
												0.732803	0.607843	1	0.863289	11	NESH
												0.749458	0.607843	1	0.863289	11	NESH
												0.766113	0.588235	1	0.863289	11	NESH
												0.782767	0.588235	1	0.863289	11	NESH
												0.799422	0.588235	1	0.863289	11	NESH
												0.816076	0.588235	1	0.863289	11	NESH
												0.832731	0.588235	1	0.863289	11	NESH
												0.849386	0.568627	1	0.863289	11	NESH
												0.86604	0.568627	1	0.863289	11	NESH
												0.882695	0.529412	1	0.863289	11	NESH
												0.89935	0.529412	1	0.863289	11	NESH
												0.916004	0.529412	1	0.863289	11	NESH
												0.932659	0.509804	1	0.863289	11	NESH
												0.949313	0.509804	1	0.863289	11	NESH
												0.965968	0.490196	1	0.863289	11	NESH
												0.982623	0.490196	1	0.863289	11	NESH
												0.999277	0.470588	1	0.863289	11	NESH
												1.01593	0.45098	1	0.863289	11	NESH
												1.03259	0.411765	1	0.863289	11	NESH
												1.04924	0.411765	1	0.863289	11	NESH
												1.0659	0.411765	1	0.863289	11	NESH
												1.08255	0.411765	1	0.863289	11	NESH
												1.09921	0.411765	1	0.863289	11	NESH
												1.11586	0.411765	1	0.863289	11	NESH
												1.13251	0.411765	1	0.863289	11	NESH
												1.14917	0.411765	1	0.863289	11	NESH
												1.16582	0.372549	1	0.863289	11	NESH
												1.18248	0.372549	1	0.863289	11	NESH
												1.19913	0.372549	1	0.863289	11	NESH
												1.21579	0.352941	1	0.863289	11	NESH
												1.23244	0.352941	1	0.863289	11	NESH
												1.2491	0.333333	1	0.863289	11	NESH
												1.26575	0.313725	1	0.863289	11	NESH
												1.28241	0.294118	1	0.863289	11	NESH
												1.29906	0.27451	1	0.863289	11	NESH
												1.31572	0.27451	1	0.863289	11	NESH
												1.33237	0.27451	1	0.863289	11	NESH
												1.34902	0.27451	1	0.863289	11	NESH
												1.36568	0.27451	1	0.863289	11	NESH
												1.38233	0.27451	1	0.863289	11	NESH
												1.39899	0.27451	1	0.863289	11	NESH
												1.41564	0.254902	1	0.863289	11	NESH
												1.4323	0.254902	1	0.863289	11	NESH
												1.44895	0.196078	1	0.863289	11	NESH
												1.46561	0.176471	1	0.863289	11	NESH
												1.48226	0.156863	1	0.863289	11	NESH
												1.49892	0.137255	1	0.863289	11	NESH
												1.51557	0.117647	1	0.863289	11	NESH
												1.53223	0.117647	1	0.863289	11	NESH
												1.54888	0.0980392	1	0.863289	11	NESH
												1.56553	0.0784314	1	0.863289	11	NESH
												1.58219	0.0784314	1	0.863289	11	NESH
												1.59884	0.0588235	1	0.863289	11	NESH
												1.6155	0.0588235	1	0.863289	11	NESH
												1.63215	0.0588235	1	0.863289	11	NESH
												1.64881	0.0196078	1	0.863289	11	NESH
												0	1	0.042328	0.953664	20	NetMoss
												0.00266342	1	0.0529101	0.953664	20	NetMoss
												0.00532684	1	0.0687831	0.953664	20	NetMoss
												0.00799026	1	0.0740741	0.953664	20	NetMoss
												0.0106537	1	0.0952381	0.953664	20	NetMoss
												0.0133171	1	0.100529	0.953664	20	NetMoss
												0.0159805	1	0.111111	0.953664	20	NetMoss
												0.0186439	1	0.126984	0.953664	20	NetMoss
												0.0213074	1	0.137566	0.953664	20	NetMoss
												0.0239708	1	0.153439	0.953664	20	NetMoss
												0.0266342	1	0.174603	0.953664	20	NetMoss
												0.0292976	1	0.179894	0.953664	20	NetMoss
												0.0319611	1	0.195767	0.953664	20	NetMoss
												0.0346245	1	0.201058	0.953664	20	NetMoss
												0.0372879	1	0.206349	0.953664	20	NetMoss
												0.0399513	1	0.206349	0.953664	20	NetMoss
												0.0426147	1	0.216931	0.953664	20	NetMoss
												0.0452782	1	0.227513	0.953664	20	NetMoss
												0.0479416	1	0.243386	0.953664	20	NetMoss
												0.050605	1	0.26455	0.953664	20	NetMoss
												0.0532684	1	0.275132	0.953664	20	NetMoss
												0.0559318	1	0.291005	0.953664	20	NetMoss
												0.0585953	1	0.301587	0.953664	20	NetMoss
												0.0612587	1	0.301587	0.953664	20	NetMoss
												0.0639221	1	0.312169	0.953664	20	NetMoss
												0.0665855	1	0.312169	0.953664	20	NetMoss
												0.0692489	1	0.312169	0.953664	20	NetMoss
												0.0719124	1	0.312169	0.953664	20	NetMoss
												0.0745758	1	0.312169	0.953664	20	NetMoss
												0.0772392	1	0.312169	0.953664	20	NetMoss
												0.0799026	1	0.312169	0.953664	20	NetMoss
												0.0825661	1	0.312169	0.953664	20	NetMoss
												0.0852295	1	0.322751	0.953664	20	NetMoss
												0.0878929	1	0.354497	0.953664	20	NetMoss
												0.0905563	1	0.42328	0.953664	20	NetMoss
												0.0932197	1	0.492063	0.953664	20	NetMoss
												0.0958832	1	0.529101	0.953664	20	NetMoss
												0.0985466	1	0.608466	0.953664	20	NetMoss
												0.10121	1	0.645503	0.953664	20	NetMoss
												0.103873	1	0.656085	0.953664	20	NetMoss
												0.106537	1	0.656085	0.953664	20	NetMoss
												0.1092	1	0.656085	0.953664	20	NetMoss
												0.111864	1	0.656085	0.953664	20	NetMoss
												0.114527	1	0.656085	0.953664	20	NetMoss
												0.117191	1	0.656085	0.953664	20	NetMoss
												0.119854	1	0.656085	0.953664	20	NetMoss
												0.122517	1	0.656085	0.953664	20	NetMoss
												0.125181	1	0.656085	0.953664	20	NetMoss
												0.127844	1	0.656085	0.953664	20	NetMoss
												0.130508	1	0.656085	0.953664	20	NetMoss
												0.133171	1	0.656085	0.953664	20	NetMoss
												0.135834	1	0.656085	0.953664	20	NetMoss
												0.138498	1	0.656085	0.953664	20	NetMoss
												0.141161	1	0.656085	0.953664	20	NetMoss
												0.143825	1	0.656085	0.953664	20	NetMoss
												0.146488	1	0.656085	0.953664	20	NetMoss
												0.149152	1	0.656085	0.953664	20	NetMoss
												0.151815	1	0.656085	0.953664	20	NetMoss
												0.154478	1	0.656085	0.953664	20	NetMoss
												0.157142	1	0.656085	0.953664	20	NetMoss
												0.159805	1	0.656085	0.953664	20	NetMoss
												0.162469	1	0.656085	0.953664	20	NetMoss
												0.165132	1	0.656085	0.953664	20	NetMoss
												0.167796	1	0.656085	0.953664	20	NetMoss
												0.170459	1	0.677249	0.953664	20	NetMoss
												0.173122	1	0.708995	0.953664	20	NetMoss
												0.175786	1	0.746032	0.953664	20	NetMoss
												0.178449	1	0.851852	0.953664	20	NetMoss
												0.181113	1	0.925926	0.953664	20	NetMoss
												0.183776	1	0.968254	0.953664	20	NetMoss
												0.186439	1	1	0.953664	20	NetMoss
												0.189103	1	1	0.953664	20	NetMoss
												0.191766	1	1	0.953664	20	NetMoss
												0.19443	1	1	0.953664	20	NetMoss
												0.197093	1	1	0.953664	20	NetMoss
												0.199757	1	1	0.953664	20	NetMoss
												0.20242	1	1	0.953664	20	NetMoss
												0.205083	1	1	0.953664	20	NetMoss
												0.207747	1	1	0.953664	20	NetMoss
												0.21041	1	1	0.953664	20	NetMoss
												0.213074	1	1	0.953664	20	NetMoss
												0.215737	1	1	0.953664	20	NetMoss
												0.218401	0.909091	1	0.953664	20	NetMoss
												0.221064	0.909091	1	0.953664	20	NetMoss
												0.223727	0.909091	1	0.953664	20	NetMoss
												0.226391	0.909091	1	0.953664	20	NetMoss
												0.229054	0.818182	1	0.953664	20	NetMoss
												0.231718	0.818182	1	0.953664	20	NetMoss
												0.234381	0.636364	1	0.953664	20	NetMoss
												0.237044	0.545455	1	0.953664	20	NetMoss
												0.239708	0.454545	1	0.953664	20	NetMoss
												0.242371	0.272727	1	0.953664	20	NetMoss
												0.245035	0.181818	1	0.953664	20	NetMoss
												0.247698	0.181818	1	0.953664	20	NetMoss
												0.250362	0.181818	1	0.953664	20	NetMoss
												0.253025	0.0909091	1	0.953664	20	NetMoss
												0.255688	0.0909091	1	0.953664	20	NetMoss
												0.258352	0.0909091	1	0.953664	20	NetMoss
												0.261015	0.0909091	1	0.953664	20	NetMoss
												0.263679	0.0909091	1	0.953664	20	NetMoss
												0	1	0	0.99886	19	NetMoss
												0.00311975	1	0	0.99886	19	NetMoss
												0.00623949	1	0	0.99886	19	NetMoss
												0.00935924	1	0	0.99886	19	NetMoss
												0.012479	1	0	0.99886	19	NetMoss
												0.0155987	1	0	0.99886	19	NetMoss
												0.0187185	1	0	0.99886	19	NetMoss
												0.0218382	1	0	0.99886	19	NetMoss
												0.024958	1	0	0.99886	19	NetMoss
												0.0280777	1	0	0.99886	19	NetMoss
												0.0311975	1	0	0.99886	19	NetMoss
												0.0343172	1	0	0.99886	19	NetMoss
												0.0374369	1	0	0.99886	19	NetMoss
												0.0405567	1	0	0.99886	19	NetMoss
												0.0436764	1	0	0.99886	19	NetMoss
												0.0467962	1	0.00552486	0.99886	19	NetMoss
												0.0499159	1	0.0110497	0.99886	19	NetMoss
												0.0530357	1	0.0220994	0.99886	19	NetMoss
												0.0561554	1	0.0220994	0.99886	19	NetMoss
												0.0592752	1	0.0331492	0.99886	19	NetMoss
												0.0623949	1	0.0441989	0.99886	19	NetMoss
												0.0655147	1	0.0497238	0.99886	19	NetMoss
												0.0686344	1	0.0607735	0.99886	19	NetMoss
												0.0717541	1	0.0662983	0.99886	19	NetMoss
												0.0748739	1	0.0883978	0.99886	19	NetMoss
												0.0779936	1	0.0939227	0.99886	19	NetMoss
												0.0811134	1	0.104972	0.99886	19	NetMoss
												0.0842331	1	0.110497	0.99886	19	NetMoss
												0.0873529	1	0.116022	0.99886	19	NetMoss
												0.0904726	1	0.116022	0.99886	19	NetMoss
												0.0935924	1	0.116022	0.99886	19	NetMoss
												0.0967121	1	0.127072	0.99886	19	NetMoss
												0.0998319	1	0.143646	0.99886	19	NetMoss
												0.102952	1	0.198895	0.99886	19	NetMoss
												0.106071	1	0.237569	0.99886	19	NetMoss
												0.109191	1	0.281768	0.99886	19	NetMoss
												0.112311	1	0.337017	0.99886	19	NetMoss
												0.115431	1	0.392265	0.99886	19	NetMoss
												0.11855	1	0.41989	0.99886	19	NetMoss
												0.12167	1	0.464088	0.99886	19	NetMoss
												0.12479	1	0.546961	0.99886	19	NetMoss
												0.12791	1	0.646409	0.99886	19	NetMoss
												0.131029	1	0.779006	0.99886	19	NetMoss
												0.134149	1	0.906077	0.99886	19	NetMoss
												0.137269	1	0.972376	0.99886	19	NetMoss
												0.140389	1	0.98895	0.99886	19	NetMoss
												0.143508	1	0.994475	0.99886	19	NetMoss
												0.146628	1	1	0.99886	19	NetMoss
												0.149748	1	1	0.99886	19	NetMoss
												0.152868	1	1	0.99886	19	NetMoss
												0.155987	0.947368	1	0.99886	19	NetMoss
												0.159107	0.947368	1	0.99886	19	NetMoss
												0.162227	0.947368	1	0.99886	19	NetMoss
												0.165347	0.947368	1	0.99886	19	NetMoss
												0.168466	0.947368	1	0.99886	19	NetMoss
												0.171586	0.947368	1	0.99886	19	NetMoss
												0.174706	0.947368	1	0.99886	19	NetMoss
												0.177825	0.947368	1	0.99886	19	NetMoss
												0.180945	0.947368	1	0.99886	19	NetMoss
												0.184065	0.842105	1	0.99886	19	NetMoss
												0.187185	0.789474	1	0.99886	19	NetMoss
												0.190304	0.789474	1	0.99886	19	NetMoss
												0.193424	0.736842	1	0.99886	19	NetMoss
												0.196544	0.684211	1	0.99886	19	NetMoss
												0.199664	0.684211	1	0.99886	19	NetMoss
												0.202783	0.684211	1	0.99886	19	NetMoss
												0.205903	0.684211	1	0.99886	19	NetMoss
												0.209023	0.631579	1	0.99886	19	NetMoss
												0.212143	0.631579	1	0.99886	19	NetMoss
												0.215262	0.631579	1	0.99886	19	NetMoss
												0.218382	0.578947	1	0.99886	19	NetMoss
												0.221502	0.578947	1	0.99886	19	NetMoss
												0.224622	0.578947	1	0.99886	19	NetMoss
												0.227741	0.578947	1	0.99886	19	NetMoss
												0.230861	0.578947	1	0.99886	19	NetMoss
												0.233981	0.473684	1	0.99886	19	NetMoss
												0.237101	0.473684	1	0.99886	19	NetMoss
												0.24022	0.473684	1	0.99886	19	NetMoss
												0.24334	0.421053	1	0.99886	19	NetMoss
												0.24646	0.421053	1	0.99886	19	NetMoss
												0.24958	0.368421	1	0.99886	19	NetMoss
												0.252699	0.368421	1	0.99886	19	NetMoss
												0.255819	0.368421	1	0.99886	19	NetMoss
												0.258939	0.315789	1	0.99886	19	NetMoss
												0.262059	0.315789	1	0.99886	19	NetMoss
												0.265178	0.210526	1	0.99886	19	NetMoss
												0.268298	0.210526	1	0.99886	19	NetMoss
												0.271418	0.210526	1	0.99886	19	NetMoss
												0.274538	0.210526	1	0.99886	19	NetMoss
												0.277657	0.157895	1	0.99886	19	NetMoss
												0.280777	0.157895	1	0.99886	19	NetMoss
												0.283897	0.157895	1	0.99886	19	NetMoss
												0.287017	0.157895	1	0.99886	19	NetMoss
												0.290136	0.157895	1	0.99886	19	NetMoss
												0.293256	0.105263	1	0.99886	19	NetMoss
												0.296376	0.105263	1	0.99886	19	NetMoss
												0.299496	0.105263	1	0.99886	19	NetMoss
												0.302615	0.105263	1	0.99886	19	NetMoss
												0.305735	0.105263	1	0.99886	19	NetMoss
												0.308855	0.0526316	1	0.99886	19	NetMoss
												0	1	0.0364583	0.956396	18	NetMoss
												0.00311221	1	0.0416667	0.956396	18	NetMoss
												0.00622441	1	0.0416667	0.956396	18	NetMoss
												0.00933662	1	0.0416667	0.956396	18	NetMoss
												0.0124488	1	0.0416667	0.956396	18	NetMoss
												0.015561	1	0.0572917	0.956396	18	NetMoss
												0.0186732	1	0.0572917	0.956396	18	NetMoss
												0.0217855	1	0.0677083	0.956396	18	NetMoss
												0.0248977	1	0.0677083	0.956396	18	NetMoss
												0.0280099	1	0.078125	0.956396	18	NetMoss
												0.0311221	1	0.104167	0.956396	18	NetMoss
												0.0342343	1	0.119792	0.956396	18	NetMoss
												0.0373465	1	0.125	0.956396	18	NetMoss
												0.0404587	1	0.130208	0.956396	18	NetMoss
												0.0435709	1	0.135417	0.956396	18	NetMoss
												0.0466831	1	0.140625	0.956396	18	NetMoss
												0.0497953	1	0.145833	0.956396	18	NetMoss
												0.0529075	1	0.151042	0.956396	18	NetMoss
												0.0560197	1	0.166667	0.956396	18	NetMoss
												0.0591319	1	0.177083	0.956396	18	NetMoss
												0.0622441	1	0.177083	0.956396	18	NetMoss
												0.0653564	1	0.177083	0.956396	18	NetMoss
												0.0684686	1	0.1875	0.956396	18	NetMoss
												0.0715808	1	0.203125	0.956396	18	NetMoss
												0.074693	1	0.203125	0.956396	18	NetMoss
												0.0778052	1	0.203125	0.956396	18	NetMoss
												0.0809174	1	0.208333	0.956396	18	NetMoss
												0.0840296	1	0.213542	0.956396	18	NetMoss
												0.0871418	1	0.255208	0.956396	18	NetMoss
												0.090254	1	0.286458	0.956396	18	NetMoss
												0.0933662	1	0.317708	0.956396	18	NetMoss
												0.0964784	1	0.328125	0.956396	18	NetMoss
												0.0995906	1	0.338542	0.956396	18	NetMoss
												0.102703	1	0.354167	0.956396	18	NetMoss
												0.105815	1	0.364583	0.956396	18	NetMoss
												0.108927	1	0.369792	0.956396	18	NetMoss
												0.112039	1	0.395833	0.956396	18	NetMoss
												0.115152	1	0.40625	0.956396	18	NetMoss
												0.118264	1	0.432292	0.956396	18	NetMoss
												0.121376	1	0.447917	0.956396	18	NetMoss
												0.124488	1	0.463542	0.956396	18	NetMoss
												0.127601	1	0.526042	0.956396	18	NetMoss
												0.130713	1	0.5625	0.956396	18	NetMoss
												0.133825	1	0.59375	0.956396	18	NetMoss
												0.136937	1	0.604167	0.956396	18	NetMoss
												0.140049	1	0.609375	0.956396	18	NetMoss
												0.143162	1	0.609375	0.956396	18	NetMoss
												0.146274	1	0.609375	0.956396	18	NetMoss
												0.149386	1	0.609375	0.956396	18	NetMoss
												0.152498	1	0.609375	0.956396	18	NetMoss
												0.15561	1	0.609375	0.956396	18	NetMoss
												0.158723	1	0.609375	0.956396	18	NetMoss
												0.161835	1	0.609375	0.956396	18	NetMoss
												0.164947	1	0.609375	0.956396	18	NetMoss
												0.168059	1	0.609375	0.956396	18	NetMoss
												0.171171	1	0.614583	0.956396	18	NetMoss
												0.174284	1	0.635417	0.956396	18	NetMoss
												0.177396	1	0.65625	0.956396	18	NetMoss
												0.180508	1	0.703125	0.956396	18	NetMoss
												0.18362	1	0.755208	0.956396	18	NetMoss
												0.186732	1	0.817708	0.956396	18	NetMoss
												0.189845	1	0.890625	0.956396	18	NetMoss
												0.192957	1	0.927083	0.956396	18	NetMoss
												0.196069	1	0.989583	0.956396	18	NetMoss
												0.199181	1	0.994792	0.956396	18	NetMoss
												0.202293	1	1	0.956396	18	NetMoss
												0.205406	1	1	0.956396	18	NetMoss
												0.208518	1	1	0.956396	18	NetMoss
												0.21163	1	1	0.956396	18	NetMoss
												0.214742	1	1	0.956396	18	NetMoss
												0.217855	1	1	0.956396	18	NetMoss
												0.220967	1	1	0.956396	18	NetMoss
												0.224079	1	1	0.956396	18	NetMoss
												0.227191	1	1	0.956396	18	NetMoss
												0.230303	0.875	1	0.956396	18	NetMoss
												0.233416	0.875	1	0.956396	18	NetMoss
												0.236528	0.875	1	0.956396	18	NetMoss
												0.23964	0.875	1	0.956396	18	NetMoss
												0.242752	0.75	1	0.956396	18	NetMoss
												0.245864	0.75	1	0.956396	18	NetMoss
												0.248977	0.75	1	0.956396	18	NetMoss
												0.252089	0.625	1	0.956396	18	NetMoss
												0.255201	0.5	1	0.956396	18	NetMoss
												0.258313	0.5	1	0.956396	18	NetMoss
												0.261425	0.5	1	0.956396	18	NetMoss
												0.264538	0.5	1	0.956396	18	NetMoss
												0.26765	0.5	1	0.956396	18	NetMoss
												0.270762	0.5	1	0.956396	18	NetMoss
												0.273874	0.5	1	0.956396	18	NetMoss
												0.276986	0.5	1	0.956396	18	NetMoss
												0.280099	0.375	1	0.956396	18	NetMoss
												0.283211	0.375	1	0.956396	18	NetMoss
												0.286323	0.375	1	0.956396	18	NetMoss
												0.289435	0.375	1	0.956396	18	NetMoss
												0.292547	0.25	1	0.956396	18	NetMoss
												0.29566	0.25	1	0.956396	18	NetMoss
												0.298772	0.25	1	0.956396	18	NetMoss
												0.301884	0.25	1	0.956396	18	NetMoss
												0.304996	0.125	1	0.956396	18	NetMoss
												0.308109	0.125	1	0.956396	18	NetMoss
												0	1	0	0.97528	17	NetMoss
												0.00304218	1	0	0.97528	17	NetMoss
												0.00608436	1	0	0.97528	17	NetMoss
												0.00912654	1	0	0.97528	17	NetMoss
												0.0121687	1	0	0.97528	17	NetMoss
												0.0152109	1	0	0.97528	17	NetMoss
												0.0182531	1	0	0.97528	17	NetMoss
												0.0212953	1	0	0.97528	17	NetMoss
												0.0243374	1	0	0.97528	17	NetMoss
												0.0273796	1	0	0.97528	17	NetMoss
												0.0304218	1	0	0.97528	17	NetMoss
												0.033464	1	0	0.97528	17	NetMoss
												0.0365062	1	0	0.97528	17	NetMoss
												0.0395483	1	0	0.97528	17	NetMoss
												0.0425905	1	0	0.97528	17	NetMoss
												0.0456327	1	0	0.97528	17	NetMoss
												0.0486749	1	0	0.97528	17	NetMoss
												0.0517171	1	0.00591716	0.97528	17	NetMoss
												0.0547593	1	0.00591716	0.97528	17	NetMoss
												0.0578014	1	0.00591716	0.97528	17	NetMoss
												0.0608436	1	0.0236686	0.97528	17	NetMoss
												0.0638858	1	0.0532544	0.97528	17	NetMoss
												0.066928	1	0.0769231	0.97528	17	NetMoss
												0.0699702	1	0.106509	0.97528	17	NetMoss
												0.0730123	1	0.112426	0.97528	17	NetMoss
												0.0760545	1	0.112426	0.97528	17	NetMoss
												0.0790967	1	0.112426	0.97528	17	NetMoss
												0.0821389	1	0.112426	0.97528	17	NetMoss
												0.0851811	1	0.112426	0.97528	17	NetMoss
												0.0882232	1	0.112426	0.97528	17	NetMoss
												0.0912654	1	0.112426	0.97528	17	NetMoss
												0.0943076	1	0.112426	0.97528	17	NetMoss
												0.0973498	1	0.159763	0.97528	17	NetMoss
												0.100392	1	0.289941	0.97528	17	NetMoss
												0.103434	0.967742	0.449704	0.97528	17	NetMoss
												0.106476	0.967742	0.597633	0.97528	17	NetMoss
												0.109519	0.967742	0.804734	0.97528	17	NetMoss
												0.112561	0.967742	0.928994	0.97528	17	NetMoss
												0.115603	0.967742	0.988166	0.97528	17	NetMoss
												0.118645	0.935484	0.994083	0.97528	17	NetMoss
												0.121687	0.935484	1	0.97528	17	NetMoss
												0.124729	0.903226	1	0.97528	17	NetMoss
												0.127772	0.870968	1	0.97528	17	NetMoss
												0.130814	0.870968	1	0.97528	17	NetMoss
												0.133856	0.83871	1	0.97528	17	NetMoss
												0.136898	0.83871	1	0.97528	17	NetMoss
												0.13994	0.83871	1	0.97528	17	NetMoss
												0.142982	0.83871	1	0.97528	17	NetMoss
												0.146025	0.83871	1	0.97528	17	NetMoss
												0.149067	0.83871	1	0.97528	17	NetMoss
												0.152109	0.806452	1	0.97528	17	NetMoss
												0.155151	0.806452	1	0.97528	17	NetMoss
												0.158193	0.774194	1	0.97528	17	NetMoss
												0.161236	0.774194	1	0.97528	17	NetMoss
												0.164278	0.741935	1	0.97528	17	NetMoss
												0.16732	0.741935	1	0.97528	17	NetMoss
												0.170362	0.709677	1	0.97528	17	NetMoss
												0.173404	0.709677	1	0.97528	17	NetMoss
												0.176446	0.645161	1	0.97528	17	NetMoss
												0.179489	0.645161	1	0.97528	17	NetMoss
												0.182531	0.612903	1	0.97528	17	NetMoss
												0.185573	0.580645	1	0.97528	17	NetMoss
												0.188615	0.548387	1	0.97528	17	NetMoss
												0.191657	0.548387	1	0.97528	17	NetMoss
												0.1947	0.548387	1	0.97528	17	NetMoss
												0.197742	0.516129	1	0.97528	17	NetMoss
												0.200784	0.516129	1	0.97528	17	NetMoss
												0.203826	0.483871	1	0.97528	17	NetMoss
												0.206868	0.483871	1	0.97528	17	NetMoss
												0.20991	0.451613	1	0.97528	17	NetMoss
												0.212953	0.387097	1	0.97528	17	NetMoss
												0.215995	0.354839	1	0.97528	17	NetMoss
												0.219037	0.354839	1	0.97528	17	NetMoss
												0.222079	0.354839	1	0.97528	17	NetMoss
												0.225121	0.354839	1	0.97528	17	NetMoss
												0.228164	0.354839	1	0.97528	17	NetMoss
												0.231206	0.354839	1	0.97528	17	NetMoss
												0.234248	0.290323	1	0.97528	17	NetMoss
												0.23729	0.290323	1	0.97528	17	NetMoss
												0.240332	0.290323	1	0.97528	17	NetMoss
												0.243374	0.290323	1	0.97528	17	NetMoss
												0.246417	0.290323	1	0.97528	17	NetMoss
												0.249459	0.258065	1	0.97528	17	NetMoss
												0.252501	0.258065	1	0.97528	17	NetMoss
												0.255543	0.225806	1	0.97528	17	NetMoss
												0.258585	0.193548	1	0.97528	17	NetMoss
												0.261628	0.16129	1	0.97528	17	NetMoss
												0.26467	0.129032	1	0.97528	17	NetMoss
												0.267712	0.129032	1	0.97528	17	NetMoss
												0.270754	0.129032	1	0.97528	17	NetMoss
												0.273796	0.129032	1	0.97528	17	NetMoss
												0.276838	0.129032	1	0.97528	17	NetMoss
												0.279881	0.129032	1	0.97528	17	NetMoss
												0.282923	0.129032	1	0.97528	17	NetMoss
												0.285965	0.0645161	1	0.97528	17	NetMoss
												0.289007	0.0322581	1	0.97528	17	NetMoss
												0.292049	0.0322581	1	0.97528	17	NetMoss
												0.295092	0.0322581	1	0.97528	17	NetMoss
												0.298134	0.0322581	1	0.97528	17	NetMoss
												0.301176	0.0322581	1	0.97528	17	NetMoss
												0	1	0.0163043	0.987036	16	NetMoss
												0.00260496	1	0.0163043	0.987036	16	NetMoss
												0.00520992	1	0.0217391	0.987036	16	NetMoss
												0.00781487	1	0.0326087	0.987036	16	NetMoss
												0.0104198	1	0.048913	0.987036	16	NetMoss
												0.0130248	1	0.0597826	0.987036	16	NetMoss
												0.0156297	1	0.0597826	0.987036	16	NetMoss
												0.0182347	1	0.0815217	0.987036	16	NetMoss
												0.0208397	1	0.0978261	0.987036	16	NetMoss
												0.0234446	1	0.119565	0.987036	16	NetMoss
												0.0260496	1	0.13587	0.987036	16	NetMoss
												0.0286545	1	0.157609	0.987036	16	NetMoss
												0.0312595	1	0.168478	0.987036	16	NetMoss
												0.0338645	1	0.184783	0.987036	16	NetMoss
												0.0364694	1	0.201087	0.987036	16	NetMoss
												0.0390744	1	0.228261	0.987036	16	NetMoss
												0.0416793	1	0.25	0.987036	16	NetMoss
												0.0442843	1	0.26087	0.987036	16	NetMoss
												0.0468892	1	0.271739	0.987036	16	NetMoss
												0.0494942	1	0.282609	0.987036	16	NetMoss
												0.0520992	1	0.304348	0.987036	16	NetMoss
												0.0547041	1	0.320652	0.987036	16	NetMoss
												0.0573091	1	0.326087	0.987036	16	NetMoss
												0.059914	1	0.336957	0.987036	16	NetMoss
												0.062519	1	0.347826	0.987036	16	NetMoss
												0.0651239	1	0.347826	0.987036	16	NetMoss
												0.0677289	1	0.347826	0.987036	16	NetMoss
												0.0703339	1	0.347826	0.987036	16	NetMoss
												0.0729388	1	0.347826	0.987036	16	NetMoss
												0.0755438	1	0.347826	0.987036	16	NetMoss
												0.0781487	1	0.347826	0.987036	16	NetMoss
												0.0807537	1	0.347826	0.987036	16	NetMoss
												0.0833587	1	0.353261	0.987036	16	NetMoss
												0.0859636	1	0.36413	0.987036	16	NetMoss
												0.0885686	1	0.423913	0.987036	16	NetMoss
												0.0911735	1	0.456522	0.987036	16	NetMoss
												0.0937785	1	0.483696	0.987036	16	NetMoss
												0.0963834	1	0.532609	0.987036	16	NetMoss
												0.0989884	1	0.597826	0.987036	16	NetMoss
												0.101593	1	0.646739	0.987036	16	NetMoss
												0.104198	1	0.668478	0.987036	16	NetMoss
												0.106803	1	0.673913	0.987036	16	NetMoss
												0.109408	1	0.673913	0.987036	16	NetMoss
												0.112013	1	0.673913	0.987036	16	NetMoss
												0.114618	1	0.673913	0.987036	16	NetMoss
												0.117223	1	0.673913	0.987036	16	NetMoss
												0.119828	1	0.673913	0.987036	16	NetMoss
												0.122433	1	0.673913	0.987036	16	NetMoss
												0.125038	1	0.673913	0.987036	16	NetMoss
												0.127643	1	0.673913	0.987036	16	NetMoss
												0.130248	1	0.673913	0.987036	16	NetMoss
												0.132853	1	0.673913	0.987036	16	NetMoss
												0.135458	1	0.673913	0.987036	16	NetMoss
												0.138063	1	0.673913	0.987036	16	NetMoss
												0.140668	1	0.673913	0.987036	16	NetMoss
												0.143273	1	0.673913	0.987036	16	NetMoss
												0.145878	1	0.679348	0.987036	16	NetMoss
												0.148483	1	0.690217	0.987036	16	NetMoss
												0.151088	1	0.733696	0.987036	16	NetMoss
												0.153693	1	0.815217	0.987036	16	NetMoss
												0.156297	1	0.880435	0.987036	16	NetMoss
												0.158902	1	0.951087	0.987036	16	NetMoss
												0.161507	1	0.994565	0.987036	16	NetMoss
												0.164112	1	0.994565	0.987036	16	NetMoss
												0.166717	1	1	0.987036	16	NetMoss
												0.169322	1	1	0.987036	16	NetMoss
												0.171927	1	1	0.987036	16	NetMoss
												0.174532	0.9375	1	0.987036	16	NetMoss
												0.177137	0.9375	1	0.987036	16	NetMoss
												0.179742	0.9375	1	0.987036	16	NetMoss
												0.182347	0.9375	1	0.987036	16	NetMoss
												0.184952	0.875	1	0.987036	16	NetMoss
												0.187557	0.875	1	0.987036	16	NetMoss
												0.190162	0.75	1	0.987036	16	NetMoss
												0.192767	0.75	1	0.987036	16	NetMoss
												0.195372	0.75	1	0.987036	16	NetMoss
												0.197977	0.6875	1	0.987036	16	NetMoss
												0.200582	0.625	1	0.987036	16	NetMoss
												0.203187	0.625	1	0.987036	16	NetMoss
												0.205792	0.625	1	0.987036	16	NetMoss
												0.208397	0.5625	1	0.987036	16	NetMoss
												0.211002	0.5625	1	0.987036	16	NetMoss
												0.213607	0.5625	1	0.987036	16	NetMoss
												0.216212	0.5625	1	0.987036	16	NetMoss
												0.218816	0.5	1	0.987036	16	NetMoss
												0.221421	0.5	1	0.987036	16	NetMoss
												0.224026	0.4375	1	0.987036	16	NetMoss
												0.226631	0.4375	1	0.987036	16	NetMoss
												0.229236	0.375	1	0.987036	16	NetMoss
												0.231841	0.375	1	0.987036	16	NetMoss
												0.234446	0.3125	1	0.987036	16	NetMoss
												0.237051	0.1875	1	0.987036	16	NetMoss
												0.239656	0.1875	1	0.987036	16	NetMoss
												0.242261	0.1875	1	0.987036	16	NetMoss
												0.244866	0.125	1	0.987036	16	NetMoss
												0.247471	0.125	1	0.987036	16	NetMoss
												0.250076	0.0625	1	0.987036	16	NetMoss
												0.252681	0.0625	1	0.987036	16	NetMoss
												0.255286	0.0625	1	0.987036	16	NetMoss
												0.257891	0.0625	1	0.987036	16	NetMoss
												0	1	0	0.92432	15	NetMoss
												0.00311846	1	0	0.92432	15	NetMoss
												0.00623691	1	0	0.92432	15	NetMoss
												0.00935537	1	0	0.92432	15	NetMoss
												0.0124738	1	0	0.92432	15	NetMoss
												0.0155923	1	0	0.92432	15	NetMoss
												0.0187107	1	0	0.92432	15	NetMoss
												0.0218292	1	0	0.92432	15	NetMoss
												0.0249476	1	0	0.92432	15	NetMoss
												0.0280661	1	0	0.92432	15	NetMoss
												0.0311846	1	0	0.92432	15	NetMoss
												0.034303	1	0	0.92432	15	NetMoss
												0.0374215	1	0.00769231	0.92432	15	NetMoss
												0.0405399	1	0.0692308	0.92432	15	NetMoss
												0.0436584	1	0.0769231	0.92432	15	NetMoss
												0.0467768	1	0.0769231	0.92432	15	NetMoss
												0.0498953	1	0.0769231	0.92432	15	NetMoss
												0.0530137	1	0.0769231	0.92432	15	NetMoss
												0.0561322	1	0.0769231	0.92432	15	NetMoss
												0.0592507	1	0.0769231	0.92432	15	NetMoss
												0.0623691	1	0.0769231	0.92432	15	NetMoss
												0.0654876	0.985714	0.0846154	0.92432	15	NetMoss
												0.068606	0.985714	0.123077	0.92432	15	NetMoss
												0.0717245	0.985714	0.192308	0.92432	15	NetMoss
												0.0748429	0.985714	0.223077	0.92432	15	NetMoss
												0.0779614	0.985714	0.253846	0.92432	15	NetMoss
												0.0810798	0.985714	0.292308	0.92432	15	NetMoss
												0.0841983	0.971429	0.338462	0.92432	15	NetMoss
												0.0873168	0.957143	0.407692	0.92432	15	NetMoss
												0.0904352	0.942857	0.523077	0.92432	15	NetMoss
												0.0935537	0.928571	0.546154	0.92432	15	NetMoss
												0.0966721	0.914286	0.576923	0.92432	15	NetMoss
												0.0997906	0.914286	0.638462	0.92432	15	NetMoss
												0.102909	0.914286	0.715385	0.92432	15	NetMoss
												0.106027	0.914286	0.915385	0.92432	15	NetMoss
												0.109146	0.9	0.976923	0.92432	15	NetMoss
												0.112264	0.871429	1	0.92432	15	NetMoss
												0.115383	0.814286	1	0.92432	15	NetMoss
												0.118501	0.814286	1	0.92432	15	NetMoss
												0.12162	0.785714	1	0.92432	15	NetMoss
												0.124738	0.785714	1	0.92432	15	NetMoss
												0.127857	0.771429	1	0.92432	15	NetMoss
												0.130975	0.742857	1	0.92432	15	NetMoss
												0.134094	0.728571	1	0.92432	15	NetMoss
												0.137212	0.714286	1	0.92432	15	NetMoss
												0.14033	0.657143	1	0.92432	15	NetMoss
												0.143449	0.657143	1	0.92432	15	NetMoss
												0.146567	0.642857	1	0.92432	15	NetMoss
												0.149686	0.642857	1	0.92432	15	NetMoss
												0.152804	0.628571	1	0.92432	15	NetMoss
												0.155923	0.585714	1	0.92432	15	NetMoss
												0.159041	0.571429	1	0.92432	15	NetMoss
												0.16216	0.542857	1	0.92432	15	NetMoss
												0.165278	0.514286	1	0.92432	15	NetMoss
												0.168397	0.514286	1	0.92432	15	NetMoss
												0.171515	0.5	1	0.92432	15	NetMoss
												0.174634	0.485714	1	0.92432	15	NetMoss
												0.177752	0.471429	1	0.92432	15	NetMoss
												0.18087	0.457143	1	0.92432	15	NetMoss
												0.183989	0.428571	1	0.92432	15	NetMoss
												0.187107	0.414286	1	0.92432	15	NetMoss
												0.190226	0.4	1	0.92432	15	NetMoss
												0.193344	0.4	1	0.92432	15	NetMoss
												0.196463	0.385714	1	0.92432	15	NetMoss
												0.199581	0.342857	1	0.92432	15	NetMoss
												0.2027	0.342857	1	0.92432	15	NetMoss
												0.205818	0.342857	1	0.92432	15	NetMoss
												0.208937	0.328571	1	0.92432	15	NetMoss
												0.212055	0.3	1	0.92432	15	NetMoss
												0.215173	0.285714	1	0.92432	15	NetMoss
												0.218292	0.285714	1	0.92432	15	NetMoss
												0.22141	0.271429	1	0.92432	15	NetMoss
												0.224529	0.242857	1	0.92432	15	NetMoss
												0.227647	0.242857	1	0.92432	15	NetMoss
												0.230766	0.2	1	0.92432	15	NetMoss
												0.233884	0.185714	1	0.92432	15	NetMoss
												0.237003	0.171429	1	0.92432	15	NetMoss
												0.240121	0.142857	1	0.92432	15	NetMoss
												0.24324	0.142857	1	0.92432	15	NetMoss
												0.246358	0.128571	1	0.92432	15	NetMoss
												0.249476	0.114286	1	0.92432	15	NetMoss
												0.252595	0.114286	1	0.92432	15	NetMoss
												0.255713	0.114286	1	0.92432	15	NetMoss
												0.258832	0.114286	1	0.92432	15	NetMoss
												0.26195	0.114286	1	0.92432	15	NetMoss
												0.265069	0.0857143	1	0.92432	15	NetMoss
												0.268187	0.0714286	1	0.92432	15	NetMoss
												0.271306	0.0714286	1	0.92432	15	NetMoss
												0.274424	0.0714286	1	0.92432	15	NetMoss
												0.277543	0.0714286	1	0.92432	15	NetMoss
												0.280661	0.0714286	1	0.92432	15	NetMoss
												0.283779	0.0571429	1	0.92432	15	NetMoss
												0.286898	0.0571429	1	0.92432	15	NetMoss
												0.290016	0.0428571	1	0.92432	15	NetMoss
												0.293135	0.0285714	1	0.92432	15	NetMoss
												0.296253	0.0142857	1	0.92432	15	NetMoss
												0.299372	0.0142857	1	0.92432	15	NetMoss
												0.30249	0.0142857	1	0.92432	15	NetMoss
												0.305609	0.0142857	1	0.92432	15	NetMoss
												0.308727	0.0142857	1	0.92432	15	NetMoss
												0	1	0	0.936524	14	NetMoss
												0.00325836	1	0	0.936524	14	NetMoss
												0.00651673	1	0	0.936524	14	NetMoss
												0.00977509	1	0	0.936524	14	NetMoss
												0.0130335	1	0	0.936524	14	NetMoss
												0.0162918	1	0	0.936524	14	NetMoss
												0.0195502	1	0	0.936524	14	NetMoss
												0.0228085	1	0	0.936524	14	NetMoss
												0.0260669	1	0	0.936524	14	NetMoss
												0.0293253	1	0	0.936524	14	NetMoss
												0.0325836	1	0.0125786	0.936524	14	NetMoss
												0.035842	1	0.0251572	0.936524	14	NetMoss
												0.0391004	1	0.0314465	0.936524	14	NetMoss
												0.0423587	1	0.0628931	0.936524	14	NetMoss
												0.0456171	1	0.0691824	0.936524	14	NetMoss
												0.0488755	1	0.106918	0.936524	14	NetMoss
												0.0521338	1	0.113208	0.936524	14	NetMoss
												0.0553922	1	0.119497	0.936524	14	NetMoss
												0.0586506	1	0.119497	0.936524	14	NetMoss
												0.0619089	1	0.119497	0.936524	14	NetMoss
												0.0651673	1	0.119497	0.936524	14	NetMoss
												0.0684256	1	0.119497	0.936524	14	NetMoss
												0.071684	0.97561	0.119497	0.936524	14	NetMoss
												0.0749424	0.97561	0.125786	0.936524	14	NetMoss
												0.0782007	0.97561	0.132075	0.936524	14	NetMoss
												0.0814591	0.95122	0.207547	0.936524	14	NetMoss
												0.0847175	0.95122	0.339623	0.936524	14	NetMoss
												0.0879758	0.95122	0.433962	0.936524	14	NetMoss
												0.0912342	0.95122	0.528302	0.936524	14	NetMoss
												0.0944926	0.926829	0.54717	0.936524	14	NetMoss
												0.0977509	0.902439	0.559748	0.936524	14	NetMoss
												0.101009	0.878049	0.572327	0.936524	14	NetMoss
												0.104268	0.878049	0.622642	0.936524	14	NetMoss
												0.107526	0.878049	0.798742	0.936524	14	NetMoss
												0.110784	0.878049	0.899371	0.936524	14	NetMoss
												0.114043	0.878049	0.949686	0.936524	14	NetMoss
												0.117301	0.878049	0.993711	0.936524	14	NetMoss
												0.120559	0.829268	1	0.936524	14	NetMoss
												0.123818	0.804878	1	0.936524	14	NetMoss
												0.127076	0.804878	1	0.936524	14	NetMoss
												0.130335	0.804878	1	0.936524	14	NetMoss
												0.133593	0.804878	1	0.936524	14	NetMoss
												0.136851	0.756098	1	0.936524	14	NetMoss
												0.14011	0.731707	1	0.936524	14	NetMoss
												0.143368	0.707317	1	0.936524	14	NetMoss
												0.146626	0.707317	1	0.936524	14	NetMoss
												0.149885	0.682927	1	0.936524	14	NetMoss
												0.153143	0.682927	1	0.936524	14	NetMoss
												0.156401	0.682927	1	0.936524	14	NetMoss
												0.15966	0.658537	1	0.936524	14	NetMoss
												0.162918	0.634146	1	0.936524	14	NetMoss
												0.166177	0.609756	1	0.936524	14	NetMoss
												0.169435	0.585366	1	0.936524	14	NetMoss
												0.172693	0.512195	1	0.936524	14	NetMoss
												0.175952	0.487805	1	0.936524	14	NetMoss
												0.17921	0.463415	1	0.936524	14	NetMoss
												0.182468	0.463415	1	0.936524	14	NetMoss
												0.185727	0.463415	1	0.936524	14	NetMoss
												0.188985	0.439024	1	0.936524	14	NetMoss
												0.192243	0.439024	1	0.936524	14	NetMoss
												0.195502	0.414634	1	0.936524	14	NetMoss
												0.19876	0.414634	1	0.936524	14	NetMoss
												0.202019	0.414634	1	0.936524	14	NetMoss
												0.205277	0.365854	1	0.936524	14	NetMoss
												0.208535	0.341463	1	0.936524	14	NetMoss
												0.211794	0.341463	1	0.936524	14	NetMoss
												0.215052	0.317073	1	0.936524	14	NetMoss
												0.21831	0.292683	1	0.936524	14	NetMoss
												0.221569	0.268293	1	0.936524	14	NetMoss
												0.224827	0.268293	1	0.936524	14	NetMoss
												0.228085	0.268293	1	0.936524	14	NetMoss
												0.231344	0.268293	1	0.936524	14	NetMoss
												0.234602	0.243902	1	0.936524	14	NetMoss
												0.237861	0.219512	1	0.936524	14	NetMoss
												0.241119	0.195122	1	0.936524	14	NetMoss
												0.244377	0.195122	1	0.936524	14	NetMoss
												0.247636	0.170732	1	0.936524	14	NetMoss
												0.250894	0.121951	1	0.936524	14	NetMoss
												0.254152	0.121951	1	0.936524	14	NetMoss
												0.257411	0.121951	1	0.936524	14	NetMoss
												0.260669	0.121951	1	0.936524	14	NetMoss
												0.263927	0.0731707	1	0.936524	14	NetMoss
												0.267186	0.0731707	1	0.936524	14	NetMoss
												0.270444	0.0731707	1	0.936524	14	NetMoss
												0.273703	0.0731707	1	0.936524	14	NetMoss
												0.276961	0.0731707	1	0.936524	14	NetMoss
												0.280219	0.0731707	1	0.936524	14	NetMoss
												0.283478	0.0487805	1	0.936524	14	NetMoss
												0.286736	0.0487805	1	0.936524	14	NetMoss
												0.289994	0.0487805	1	0.936524	14	NetMoss
												0.293253	0.0487805	1	0.936524	14	NetMoss
												0.296511	0.0243902	1	0.936524	14	NetMoss
												0.299769	0.0243902	1	0.936524	14	NetMoss
												0.303028	0.0243902	1	0.936524	14	NetMoss
												0.306286	0.0243902	1	0.936524	14	NetMoss
												0.309545	0.0243902	1	0.936524	14	NetMoss
												0.312803	0.0243902	1	0.936524	14	NetMoss
												0.316061	0.0243902	1	0.936524	14	NetMoss
												0.31932	0.0243902	1	0.936524	14	NetMoss
												0.322578	0.0243902	1	0.936524	14	NetMoss
												0	1	0	0.926376	13	NetMoss
												0.00312685	1	0	0.926376	13	NetMoss
												0.0062537	1	0	0.926376	13	NetMoss
												0.00938055	1	0	0.926376	13	NetMoss
												0.0125074	1	0	0.926376	13	NetMoss
												0.0156342	1	0	0.926376	13	NetMoss
												0.0187611	1	0	0.926376	13	NetMoss
												0.0218879	1	0	0.926376	13	NetMoss
												0.0250148	1	0	0.926376	13	NetMoss
												0.0281416	1	0	0.926376	13	NetMoss
												0.0312685	1	0	0.926376	13	NetMoss
												0.0343953	1	0	0.926376	13	NetMoss
												0.0375222	1	0	0.926376	13	NetMoss
												0.040649	1	0	0.926376	13	NetMoss
												0.0437759	1	0	0.926376	13	NetMoss
												0.0469027	1	0	0.926376	13	NetMoss
												0.0500296	1	0	0.926376	13	NetMoss
												0.0531564	1	0	0.926376	13	NetMoss
												0.0562833	1	0	0.926376	13	NetMoss
												0.0594101	1	0.00581395	0.926376	13	NetMoss
												0.062537	1	0.00581395	0.926376	13	NetMoss
												0.0656638	1	0.0174419	0.926376	13	NetMoss
												0.0687907	1	0.0232558	0.926376	13	NetMoss
												0.0719175	1	0.0406977	0.926376	13	NetMoss
												0.0750444	1	0.0639535	0.926376	13	NetMoss
												0.0781712	0.964286	0.0697674	0.926376	13	NetMoss
												0.0812981	0.964286	0.0697674	0.926376	13	NetMoss
												0.0844249	0.964286	0.0697674	0.926376	13	NetMoss
												0.0875518	0.964286	0.0697674	0.926376	13	NetMoss
												0.0906786	0.964286	0.0697674	0.926376	13	NetMoss
												0.0938055	0.964286	0.0813953	0.926376	13	NetMoss
												0.0969323	0.964286	0.133721	0.926376	13	NetMoss
												0.100059	0.964286	0.238372	0.926376	13	NetMoss
												0.103186	0.928571	0.459302	0.926376	13	NetMoss
												0.106313	0.928571	0.627907	0.926376	13	NetMoss
												0.10944	0.928571	0.872093	0.926376	13	NetMoss
												0.112567	0.928571	0.976744	0.926376	13	NetMoss
												0.115693	0.928571	1	0.926376	13	NetMoss
												0.11882	0.928571	1	0.926376	13	NetMoss
												0.121947	0.928571	1	0.926376	13	NetMoss
												0.125074	0.892857	1	0.926376	13	NetMoss
												0.128201	0.857143	1	0.926376	13	NetMoss
												0.131328	0.857143	1	0.926376	13	NetMoss
												0.134454	0.821429	1	0.926376	13	NetMoss
												0.137581	0.821429	1	0.926376	13	NetMoss
												0.140708	0.821429	1	0.926376	13	NetMoss
												0.143835	0.821429	1	0.926376	13	NetMoss
												0.146962	0.785714	1	0.926376	13	NetMoss
												0.150089	0.785714	1	0.926376	13	NetMoss
												0.153216	0.785714	1	0.926376	13	NetMoss
												0.156342	0.785714	1	0.926376	13	NetMoss
												0.159469	0.75	1	0.926376	13	NetMoss
												0.162596	0.75	1	0.926376	13	NetMoss
												0.165723	0.714286	1	0.926376	13	NetMoss
												0.16885	0.678571	1	0.926376	13	NetMoss
												0.171977	0.678571	1	0.926376	13	NetMoss
												0.175104	0.607143	1	0.926376	13	NetMoss
												0.17823	0.607143	1	0.926376	13	NetMoss
												0.181357	0.571429	1	0.926376	13	NetMoss
												0.184484	0.571429	1	0.926376	13	NetMoss
												0.187611	0.571429	1	0.926376	13	NetMoss
												0.190738	0.571429	1	0.926376	13	NetMoss
												0.193865	0.571429	1	0.926376	13	NetMoss
												0.196991	0.571429	1	0.926376	13	NetMoss
												0.200118	0.535714	1	0.926376	13	NetMoss
												0.203245	0.5	1	0.926376	13	NetMoss
												0.206372	0.5	1	0.926376	13	NetMoss
												0.209499	0.464286	1	0.926376	13	NetMoss
												0.212626	0.464286	1	0.926376	13	NetMoss
												0.215753	0.428571	1	0.926376	13	NetMoss
												0.218879	0.428571	1	0.926376	13	NetMoss
												0.222006	0.428571	1	0.926376	13	NetMoss
												0.225133	0.392857	1	0.926376	13	NetMoss
												0.22826	0.392857	1	0.926376	13	NetMoss
												0.231387	0.357143	1	0.926376	13	NetMoss
												0.234514	0.357143	1	0.926376	13	NetMoss
												0.23764	0.357143	1	0.926376	13	NetMoss
												0.240767	0.357143	1	0.926376	13	NetMoss
												0.243894	0.321429	1	0.926376	13	NetMoss
												0.247021	0.25	1	0.926376	13	NetMoss
												0.250148	0.214286	1	0.926376	13	NetMoss
												0.253275	0.214286	1	0.926376	13	NetMoss
												0.256402	0.214286	1	0.926376	13	NetMoss
												0.259528	0.214286	1	0.926376	13	NetMoss
												0.262655	0.178571	1	0.926376	13	NetMoss
												0.265782	0.178571	1	0.926376	13	NetMoss
												0.268909	0.178571	1	0.926376	13	NetMoss
												0.272036	0.178571	1	0.926376	13	NetMoss
												0.275163	0.178571	1	0.926376	13	NetMoss
												0.27829	0.178571	1	0.926376	13	NetMoss
												0.281416	0.142857	1	0.926376	13	NetMoss
												0.284543	0.142857	1	0.926376	13	NetMoss
												0.28767	0.107143	1	0.926376	13	NetMoss
												0.290797	0.107143	1	0.926376	13	NetMoss
												0.293924	0.0714286	1	0.926376	13	NetMoss
												0.297051	0.0714286	1	0.926376	13	NetMoss
												0.300177	0.0714286	1	0.926376	13	NetMoss
												0.303304	0.0714286	1	0.926376	13	NetMoss
												0.306431	0.0714286	1	0.926376	13	NetMoss
												0.309558	0.0714286	1	0.926376	13	NetMoss
												0	1	0	0.982513	12	NetMoss
												0.00308315	1	0	0.982513	12	NetMoss
												0.0061663	1	0	0.982513	12	NetMoss
												0.00924945	1	0	0.982513	12	NetMoss
												0.0123326	1	0	0.982513	12	NetMoss
												0.0154158	1	0	0.982513	12	NetMoss
												0.0184989	1	0.0170455	0.982513	12	NetMoss
												0.0215821	1	0.0227273	0.982513	12	NetMoss
												0.0246652	1	0.0227273	0.982513	12	NetMoss
												0.0277484	1	0.0397727	0.982513	12	NetMoss
												0.0308315	1	0.0454545	0.982513	12	NetMoss
												0.0339147	1	0.0511364	0.982513	12	NetMoss
												0.0369978	1	0.0568182	0.982513	12	NetMoss
												0.040081	1	0.0625	0.982513	12	NetMoss
												0.0431641	1	0.0625	0.982513	12	NetMoss
												0.0462473	1	0.0738636	0.982513	12	NetMoss
												0.0493304	1	0.107955	0.982513	12	NetMoss
												0.0524136	1	0.130682	0.982513	12	NetMoss
												0.0554967	1	0.164773	0.982513	12	NetMoss
												0.0585799	1	0.1875	0.982513	12	NetMoss
												0.061663	1	0.198864	0.982513	12	NetMoss
												0.0647462	1	0.198864	0.982513	12	NetMoss
												0.0678293	1	0.204545	0.982513	12	NetMoss
												0.0709125	1	0.204545	0.982513	12	NetMoss
												0.0739956	1	0.204545	0.982513	12	NetMoss
												0.0770788	1	0.204545	0.982513	12	NetMoss
												0.0801619	1	0.204545	0.982513	12	NetMoss
												0.0832451	1	0.204545	0.982513	12	NetMoss
												0.0863282	1	0.204545	0.982513	12	NetMoss
												0.0894114	1	0.204545	0.982513	12	NetMoss
												0.0924945	1	0.221591	0.982513	12	NetMoss
												0.0955777	1	0.301136	0.982513	12	NetMoss
												0.0986608	1	0.431818	0.982513	12	NetMoss
												0.101744	1	0.556818	0.982513	12	NetMoss
												0.104827	1	0.590909	0.982513	12	NetMoss
												0.10791	1	0.602273	0.982513	12	NetMoss
												0.110993	1	0.602273	0.982513	12	NetMoss
												0.114077	1	0.602273	0.982513	12	NetMoss
												0.11716	1	0.602273	0.982513	12	NetMoss
												0.120243	1	0.664773	0.982513	12	NetMoss
												0.123326	1	0.801136	0.982513	12	NetMoss
												0.126409	1	0.892045	0.982513	12	NetMoss
												0.129492	0.958333	0.971591	0.982513	12	NetMoss
												0.132576	0.958333	0.994318	0.982513	12	NetMoss
												0.135659	0.875	1	0.982513	12	NetMoss
												0.138742	0.833333	1	0.982513	12	NetMoss
												0.141825	0.833333	1	0.982513	12	NetMoss
												0.144908	0.833333	1	0.982513	12	NetMoss
												0.147991	0.791667	1	0.982513	12	NetMoss
												0.151074	0.791667	1	0.982513	12	NetMoss
												0.154158	0.791667	1	0.982513	12	NetMoss
												0.157241	0.791667	1	0.982513	12	NetMoss
												0.160324	0.791667	1	0.982513	12	NetMoss
												0.163407	0.75	1	0.982513	12	NetMoss
												0.16649	0.708333	1	0.982513	12	NetMoss
												0.169573	0.625	1	0.982513	12	NetMoss
												0.172656	0.625	1	0.982513	12	NetMoss
												0.17574	0.583333	1	0.982513	12	NetMoss
												0.178823	0.5	1	0.982513	12	NetMoss
												0.181906	0.5	1	0.982513	12	NetMoss
												0.184989	0.458333	1	0.982513	12	NetMoss
												0.188072	0.458333	1	0.982513	12	NetMoss
												0.191155	0.416667	1	0.982513	12	NetMoss
												0.194239	0.416667	1	0.982513	12	NetMoss
												0.197322	0.416667	1	0.982513	12	NetMoss
												0.200405	0.416667	1	0.982513	12	NetMoss
												0.203488	0.416667	1	0.982513	12	NetMoss
												0.206571	0.416667	1	0.982513	12	NetMoss
												0.209654	0.416667	1	0.982513	12	NetMoss
												0.212737	0.416667	1	0.982513	12	NetMoss
												0.215821	0.416667	1	0.982513	12	NetMoss
												0.218904	0.416667	1	0.982513	12	NetMoss
												0.221987	0.416667	1	0.982513	12	NetMoss
												0.22507	0.416667	1	0.982513	12	NetMoss
												0.228153	0.416667	1	0.982513	12	NetMoss
												0.231236	0.416667	1	0.982513	12	NetMoss
												0.23432	0.375	1	0.982513	12	NetMoss
												0.237403	0.333333	1	0.982513	12	NetMoss
												0.240486	0.333333	1	0.982513	12	NetMoss
												0.243569	0.333333	1	0.982513	12	NetMoss
												0.246652	0.333333	1	0.982513	12	NetMoss
												0.249735	0.333333	1	0.982513	12	NetMoss
												0.252818	0.291667	1	0.982513	12	NetMoss
												0.255902	0.291667	1	0.982513	12	NetMoss
												0.258985	0.25	1	0.982513	12	NetMoss
												0.262068	0.25	1	0.982513	12	NetMoss
												0.265151	0.166667	1	0.982513	12	NetMoss
												0.268234	0.166667	1	0.982513	12	NetMoss
												0.271317	0.166667	1	0.982513	12	NetMoss
												0.2744	0.125	1	0.982513	12	NetMoss
												0.277484	0.125	1	0.982513	12	NetMoss
												0.280567	0.0416667	1	0.982513	12	NetMoss
												0.28365	0.0416667	1	0.982513	12	NetMoss
												0.286733	0.0416667	1	0.982513	12	NetMoss
												0.289816	0.0416667	1	0.982513	12	NetMoss
												0.292899	0.0416667	1	0.982513	12	NetMoss
												0.295983	0.0416667	1	0.982513	12	NetMoss
												0.299066	0.0416667	1	0.982513	12	NetMoss
												0.302149	0.0416667	1	0.982513	12	NetMoss
												0.305232	0.0416667	1	0.982513	12	NetMoss
												0	1	0	0.910373	11	NetMoss
												0.002907	1	0	0.910373	11	NetMoss
												0.00581401	1	0	0.910373	11	NetMoss
												0.00872101	1	0	0.910373	11	NetMoss
												0.011628	1	0	0.910373	11	NetMoss
												0.014535	1	0	0.910373	11	NetMoss
												0.017442	1	0	0.910373	11	NetMoss
												0.020349	1	0	0.910373	11	NetMoss
												0.023256	1	0	0.910373	11	NetMoss
												0.026163	1	0	0.910373	11	NetMoss
												0.02907	1	0	0.910373	11	NetMoss
												0.031977	1	0	0.910373	11	NetMoss
												0.034884	1	0	0.910373	11	NetMoss
												0.037791	1	0	0.910373	11	NetMoss
												0.040698	1	0	0.910373	11	NetMoss
												0.0436051	1	0.00671141	0.910373	11	NetMoss
												0.0465121	1	0.033557	0.910373	11	NetMoss
												0.0494191	1	0.0536913	0.910373	11	NetMoss
												0.0523261	1	0.0604027	0.910373	11	NetMoss
												0.0552331	1	0.0604027	0.910373	11	NetMoss
												0.0581401	1	0.0604027	0.910373	11	NetMoss
												0.0610471	1	0.0604027	0.910373	11	NetMoss
												0.0639541	1	0.0604027	0.910373	11	NetMoss
												0.0668611	1	0.0604027	0.910373	11	NetMoss
												0.0697681	0.980392	0.0604027	0.910373	11	NetMoss
												0.0726751	0.980392	0.0604027	0.910373	11	NetMoss
												0.0755821	0.980392	0.0604027	0.910373	11	NetMoss
												0.0784891	0.960784	0.0738255	0.910373	11	NetMoss
												0.0813961	0.960784	0.147651	0.910373	11	NetMoss
												0.0843031	0.941176	0.261745	0.910373	11	NetMoss
												0.0872101	0.921569	0.33557	0.910373	11	NetMoss
												0.0901171	0.921569	0.463087	0.910373	11	NetMoss
												0.0930241	0.921569	0.651007	0.910373	11	NetMoss
												0.0959311	0.901961	0.785235	0.910373	11	NetMoss
												0.0988381	0.862745	0.959732	0.910373	11	NetMoss
												0.101745	0.862745	0.973154	0.910373	11	NetMoss
												0.104652	0.843137	1	0.910373	11	NetMoss
												0.107559	0.843137	1	0.910373	11	NetMoss
												0.110466	0.803922	1	0.910373	11	NetMoss
												0.113373	0.803922	1	0.910373	11	NetMoss
												0.11628	0.784314	1	0.910373	11	NetMoss
												0.119187	0.764706	1	0.910373	11	NetMoss
												0.122094	0.745098	1	0.910373	11	NetMoss
												0.125001	0.72549	1	0.910373	11	NetMoss
												0.127908	0.72549	1	0.910373	11	NetMoss
												0.130815	0.705882	1	0.910373	11	NetMoss
												0.133722	0.686275	1	0.910373	11	NetMoss
												0.136629	0.666667	1	0.910373	11	NetMoss
												0.139536	0.647059	1	0.910373	11	NetMoss
												0.142443	0.627451	1	0.910373	11	NetMoss
												0.14535	0.627451	1	0.910373	11	NetMoss
												0.148257	0.607843	1	0.910373	11	NetMoss
												0.151164	0.607843	1	0.910373	11	NetMoss
												0.154071	0.588235	1	0.910373	11	NetMoss
												0.156978	0.568627	1	0.910373	11	NetMoss
												0.159885	0.568627	1	0.910373	11	NetMoss
												0.162792	0.568627	1	0.910373	11	NetMoss
												0.165699	0.568627	1	0.910373	11	NetMoss
												0.168606	0.54902	1	0.910373	11	NetMoss
												0.171513	0.529412	1	0.910373	11	NetMoss
												0.17442	0.490196	1	0.910373	11	NetMoss
												0.177327	0.470588	1	0.910373	11	NetMoss
												0.180234	0.45098	1	0.910373	11	NetMoss
												0.183141	0.45098	1	0.910373	11	NetMoss
												0.186048	0.45098	1	0.910373	11	NetMoss
												0.188955	0.411765	1	0.910373	11	NetMoss
												0.191862	0.392157	1	0.910373	11	NetMoss
												0.194769	0.392157	1	0.910373	11	NetMoss
												0.197676	0.372549	1	0.910373	11	NetMoss
												0.200583	0.372549	1	0.910373	11	NetMoss
												0.20349	0.352941	1	0.910373	11	NetMoss
												0.206397	0.333333	1	0.910373	11	NetMoss
												0.209304	0.333333	1	0.910373	11	NetMoss
												0.212211	0.313725	1	0.910373	11	NetMoss
												0.215118	0.313725	1	0.910373	11	NetMoss
												0.218025	0.313725	1	0.910373	11	NetMoss
												0.220932	0.294118	1	0.910373	11	NetMoss
												0.223839	0.294118	1	0.910373	11	NetMoss
												0.226746	0.27451	1	0.910373	11	NetMoss
												0.229653	0.27451	1	0.910373	11	NetMoss
												0.23256	0.235294	1	0.910373	11	NetMoss
												0.235467	0.215686	1	0.910373	11	NetMoss
												0.238374	0.215686	1	0.910373	11	NetMoss
												0.241281	0.215686	1	0.910373	11	NetMoss
												0.244188	0.176471	1	0.910373	11	NetMoss
												0.247095	0.176471	1	0.910373	11	NetMoss
												0.250002	0.176471	1	0.910373	11	NetMoss
												0.252909	0.156863	1	0.910373	11	NetMoss
												0.255816	0.156863	1	0.910373	11	NetMoss
												0.258723	0.137255	1	0.910373	11	NetMoss
												0.26163	0.117647	1	0.910373	11	NetMoss
												0.264537	0.117647	1	0.910373	11	NetMoss
												0.267444	0.0980392	1	0.910373	11	NetMoss
												0.270351	0.0784314	1	0.910373	11	NetMoss
												0.273258	0.0392157	1	0.910373	11	NetMoss
[truncated: 1,005 more rows]
