# Supplementary material for: Large-scale microbiome data integration enables robust biomarker identification
Source: Nat Comput Sci. 2022 May 23;2(5):307–16. doi: 10.1038/s43588-022-00247-8 (PMC10766547; doi:10.1038/s43588-022-00247-8)
Supplement: Supplementary file 6 — Statistical source data. [file 43588_2022_247_MOESM6_ESM.xlsx]

## Sheet: fig4c_markers
CRC markers from gutMDisorder database for fig4c
Association Type	Human / Mouse	Disorder (ID)	Intervention (ID)	Gut Microbiota (ID)	Classification	Alteration	Sequencing Technology	PMID	Microbial-Mediated	Details
Gut microbiota associated with disorder	human	colorectal cancer (DOID:9256)	'-	Firmicutes (1239 gm0332)	phylum	Decrease	16S rRNA sequences	28600626	microbial-mediated	details
Gut microbiota associated with disorder	human	colorectal cancer (DOID:9256)	'-	Actinobacteria (201174 gm0016)	phylum	Decrease	16S rRNA sequences	28600626	microbial-mediated	details
Gut microbiota associated with disorder	human	colorectal cancer (DOID:9256)	'-	Prevotella (838 gm0535)	genus	Increase	16S rRNA sequences	28600626	microbial-mediated	details
Gut microbiota associated with disorder	human	colorectal cancer (DOID:9256)	'-	Parabacteroides (375288 gm0495)	genus	Decrease	16S rRNA sequences	28600626	microbial-mediated	details
Gut microbiota associated with disorder	human	colorectal cancer (DOID:9256)	'-	Fusobacteria (32066 gm0341)	phylum	Increase	16S rRNA sequences	28600626	microbial-mediated	details
Gut microbiota associated with disorder	human	colorectal cancer (DOID:9256)	'-	Fusobacterium (848 gm0344)	genus	Increase	16S rRNA sequences	28600626	microbial-mediated	details
Gut microbiota associated with disorder	human	colorectal cancer (DOID:9256)	'-	Acinetobacter (469 gm0012)	genus	Decrease	16S rRNA sequences	28600626	microbial-mediated	details
Gut microbiota associated with disorder	human	colorectal cancer (DOID:9256)	'-	Porphyromonas (836 gm0533)	genus	Increase	16S rRNA sequences	28600626	microbial-mediated	details
Gut microbiota associated with disorder	human	colorectal cancer (DOID:9256)	'-	Lactococcus (1357 gm0415)	genus	Decrease	16S rRNA sequences	28600626	microbial-mediated	details
Gut microbiota associated with disorder	human	colorectal cancer (DOID:9256)	'-	Pseudomonas (286 gm0550)	genus	Decrease	16S rRNA sequences	28600626	microbial-mediated	details
Gut microbiota associated with disorder	human	colorectal cancer (DOID:9256)	'-	Bacillus (1386 gm0067)	genus	Decrease	16S rRNA sequences	28600626	microbial-mediated	details
Gut microbiota associated with disorder	human	colorectal cancer (DOID:9256)	'-	Peptostreptococcus (1257 gm0520)	genus	Increase	16S rRNA sequences	28600626	microbial-mediated	details
Gut microbiota associated with disorder	human	colorectal cancer (DOID:9256)	'-	Parvimonas (543311 gm0503)	genus	Increase	16S rRNA sequences	28600626	microbial-mediated	details
Gut microbiota associated with disorder	human	colorectal cancer (DOID:9256)	'-	Alloprevotella (1283313 gm0044)	genus	Increase	16S rRNA sequences	28600626	microbial-mediated	details
Gut microbiota associated with disorder	human	colorectal cancer (DOID:9256)	'-	Fusobacterium periodonticum (860 gm0346)	species	Increase	16S rRNA sequences	28582482	microbial-mediated	details
Gut microbiota associated with disorder	human	colorectal cancer (DOID:9256)	'-	Bifidobacteriaceae (31953 gm0102)	family	Decrease	16S rRNA sequences	22761885	microbial-mediated	details
Gut microbiota associated with disorder	human	colorectal cancer (DOID:9256)	'-	Porphyromonadaceae (171551 gm0532)	family	Increase	16S rRNA sequences	22761885	microbial-mediated	details
Gut microbiota associated with disorder	human	colorectal cancer (DOID:9256)	'-	Peptostreptococcaceae (186804 gm0517)	family	Increase	16S rRNA sequences	22761885	microbial-mediated	details
Gut microbiota associated with disorder	human	colorectal cancer (DOID:9256)	'-	Alcaligenaceae (506 gm0032)	family	Decrease	16S rRNA sequences	22761885	microbial-mediated	details
Gut microbiota associated with disorder	human	colorectal cancer (DOID:9256)	'-	Fusobacteriaceae (203492 gm0342)	family	Increase	16S rRNA sequences	22761885	microbial-mediated	details
Gut microbiota associated with disorder	human	colorectal cancer (DOID:9256)	'-	Lactobacillus (1578 gm0393)	genus	Increase	16S rDNA sequences	22622349	microbial-mediated	details
Gut microbiota associated with disorder	human	colorectal cancer (DOID:9256)	'-	Streptococcus (1301 gm0624)	genus	Decrease	16S rDNA sequences	22622349	microbial-mediated	details
Gut microbiota associated with disorder	human	colorectal cancer (DOID:9256)	'-	Lactococcus (1357 gm0415)	genus	Increase	16S rDNA sequences	22622349	microbial-mediated	details
Gut microbiota associated with disorder	human	colorectal cancer (DOID:9256)	'-	Pseudomonas (286 gm0550)	genus	Increase	16S rDNA sequences	22622349	microbial-mediated	details
Gut microbiota associated with disorder	human	colorectal cancer (DOID:9256)	'-	Verrucomicrobia (74201 gm0681)	phylum	Increase	16S rDNA sequences	22622349	microbial-mediated	details
Gut microbiota associated with disorder	human	colorectal cancer (DOID:9256)	'-	Cyanobacteria (1117 gm0236)	phylum	Increase	16S rDNA sequences	22622349	microbial-mediated	details
Gut microbiota associated with disorder	human	colorectal cancer (DOID:9256)	'-	Helicobacter (209 gm0364)	genus	Increase	16S rDNA sequences	22622349	microbial-mediated	details
Gut microbiota associated with disorder	human	colorectal cancer (DOID:9256)	'-	Acidovorax (12916 gm0011)	genus	Increase	16S rDNA sequences	22622349	microbial-mediated	details
Gut microbiota associated with disorder	human	colorectal cancer (DOID:9256)	'-	Aquabacterium (92793 gm0056)	genus	Increase	16S rDNA sequences	22622349	microbial-mediated	details
Gut microbiota associated with disorder	human	colorectal cancer (DOID:9256)	'-	Cloacibacterium (501783 gm0180)	genus	Increase	16S rDNA sequences	22622349	microbial-mediated	details
Gut microbiota associated with disorder	human	colorectal cancer (DOID:9256)	'-	Fusobacteria (32066 gm0341)	phylum	Increase	16S rRNA sequences	27125587	microbial-mediated	details
Gut microbiota associated with disorder	human	colorectal cancer (DOID:9256)	'-	Fusobacteria (32066 gm0341)	phylum	Increase	16S rRNA sequences quantitative metagenomics by shotgun sequencing	27171425	microbial-mediated	details
Gut microbiota associated with disorder	human	colorectal cancer (DOID:9256)	'-	Fusobacterium (848 gm0344)	genus	Increase	16S rRNA sequences quantitative metagenomics by shotgun sequencing	27171425	microbial-mediated	details
Gut microbiota associated with disorder	human	colorectal cancer (DOID:9256)	'-	Porphyromonas (836 gm0533)	genus	Increase	16S rRNA sequences quantitative metagenomics by shotgun sequencing	27171425	microbial-mediated	details
Gut microbiota associated with disorder	human	colorectal cancer (DOID:9256)	'-	Atopobium (1380 gm0062)	genus	Increase	16S rRNA sequences quantitative metagenomics by shotgun sequencing	27171425	microbial-mediated	details
Gut microbiota associated with disorder	human	colorectal cancer (DOID:9256)	'-	Firmicutes (1239 gm0332)	phylum	Increase	16S rRNA sequences	29687353	microbial-mediated	details
Gut microbiota associated with disorder	human	colorectal cancer (DOID:9256)	'-	Bacteroidetes (976 gm0090)	phylum	Decrease	16S rRNA sequences	29687353	microbial-mediated	details
Gut microbiota associated with disorder	human	colorectal cancer (DOID:9256)	'-	Clostridia (186801 gm0181)	class	Increase	16S rRNA sequences	29687353	microbial-mediated	details
Gut microbiota associated with disorder	human	colorectal cancer (DOID:9256)	'-	Fusobacteria (32066 gm0341)	phylum	Increase	16S rRNA sequences	29687353	microbial-mediated	details
Gut microbiota associated with disorder	human	colorectal cancer (DOID:9256)	'-	Bacteroidia (200643 gm0094)	class	Decrease	16S rRNA sequences	29687353	microbial-mediated	details
Gut microbiota associated with disorder	human	colorectal cancer (DOID:9256)	'-	Fusobacteriia (203490 gm0343)	genus	Increase	16S rRNA sequences	29687353	microbial-mediated	details
Gut microbiota associated with disorder	human	colorectal cancer (DOID:9256)	'-	Bacteroidetes cluster 1 (gm0091)	phylum	Decrease	16S rRNA sequences	26992426	microbial-mediated	details
Gut microbiota associated with disorder	human	colorectal cancer (DOID:9256)	'-	Firmicutes Cluster 1 (gm0333)	phylum	Decrease	16S rRNA sequences	26992426	microbial-mediated	details
Gut microbiota associated with disorder	human	colorectal cancer (DOID:9256)	'-	Bacteroidetes cluster 2 (gm0092)	phylum	Increase	16S rRNA sequences	26992426	microbial-mediated	details
Gut microbiota associated with disorder	human	colorectal cancer (DOID:9256)	'-	Firmicutes Cluster 2 (gm0334)	phylum	Increase	16S rRNA sequences	26992426	microbial-mediated	details
Interventions change the composition of gut microbiota	human	colorectal cancer (DOID:9256)	Probiotics	Firmicutes (1239 gm0332)	phylum	Increase	16S rRNA sequences	26238090	microbial-mediated	details
Interventions change the composition of gut microbiota	human	colorectal cancer (DOID:9256)	Probiotics	Bacteroidetes (976 gm0090)	phylum	Increase	16S rRNA sequences	26238090	microbial-mediated	details
Interventions change the composition of gut microbiota	human	colorectal cancer (DOID:9256)	Probiotics	Proteobacteria (1224 gm0545)	phylum	Increase	16S rRNA sequences	26238090	microbial-mediated	details
Interventions change the composition of gut microbiota	human	colorectal cancer (DOID:9256)	Probiotics	Actinobacteria (201174 gm0016)	phylum	Increase	16S rRNA sequences	26238090	microbial-mediated	details
Interventions change the composition of gut microbiota	human	colorectal cancer (DOID:9256)	Probiotics	Enterococcus (1350 gm0287)	genus	Increase	16S rRNA sequences	26238090	microbial-mediated	details
Interventions change the composition of gut microbiota	human	colorectal cancer (DOID:9256)	Probiotics	Coprococcus (33042 gm0223)	genus	Increase	16S rRNA sequences	26238090	microbial-mediated	details
Interventions change the composition of gut microbiota	human	colorectal cancer (DOID:9256)	Probiotics	Fusobacteria (32066 gm0341)	phylum	Increase	16S rRNA sequences	26238090	microbial-mediated	details
Interventions change the composition of gut microbiota	human	colorectal cancer (DOID:9256)	Probiotics	Fusobacterium (848 gm0344)	genus	Increase	16S rRNA sequences	26238090	microbial-mediated	details
Interventions change the composition of gut microbiota	human	colorectal cancer (DOID:9256)	Probiotics	Gammaproteobacteria (1236 gm0349)	class	Increase	16S rRNA sequences	26238090	microbial-mediated	details
Interventions change the composition of gut microbiota	human	colorectal cancer (DOID:9256)	Probiotics	Acinetobacter (469 gm0012)	genus	Increase	16S rRNA sequences	26238090	microbial-mediated	details
Interventions change the composition of gut microbiota	human	colorectal cancer (DOID:9256)	Probiotics	Escherichia/Shigella sp. (1940338 gm0306)	species	Increase	16S rRNA sequences	26238090	microbial-mediated	details
Interventions change the composition of gut microbiota	human	colorectal cancer (DOID:9256)	Probiotics	Pseudomonas (286 gm0550)	genus	Increase	16S rRNA sequences	26238090	microbial-mediated	details
Interventions change the composition of gut microbiota	human	colorectal cancer (DOID:9256)	Probiotics	Alphaproteobacteria (28211 gm0045)	class	Increase	16S rRNA sequences	26238090	microbial-mediated	details
Interventions change the composition of gut microbiota	human	colorectal cancer (DOID:9256)	Probiotics	Bacillus (1386 gm0067)	genus	Increase	16S rRNA sequences	26238090	microbial-mediated	details
Interventions change the composition of gut microbiota	human	colorectal cancer (DOID:9256)	Probiotics	Flavobacterium (237 gm0336)	genus	Increase	16S rRNA sequences	26238090	microbial-mediated	details
Interventions change the composition of gut microbiota	human	colorectal cancer (DOID:9256)	Probiotics	Betaproteobacteria (28216 gm0101)	class	Increase	16S rRNA sequences	26238090	microbial-mediated	details
Interventions change the composition of gut microbiota	human	colorectal cancer (DOID:9256)	Probiotics	Peptostreptococcus (1257 gm0520)	genus	Increase	16S rRNA sequences	26238090	microbial-mediated	details
Interventions change the composition of gut microbiota	human	colorectal cancer (DOID:9256)	Probiotics	Enhydrobacter (212791 gm0279)	genus	Increase	16S rRNA sequences	26238090	microbial-mediated	details
Interventions change the composition of gut microbiota	human	colorectal cancer (DOID:9256)	Probiotics	Stenotrophomonas (40323 gm0622)	genus	Increase	16S rRNA sequences	26238090	microbial-mediated	details
Interventions change the composition of gut microbiota	human	colorectal cancer (DOID:9256)	Probiotics	Propionibacterium (1743 gm0543)	genus	Increase	16S rRNA sequences	26238090	microbial-mediated	details
Interventions change the composition of gut microbiota	human	colorectal cancer (DOID:9256)	Probiotics	Carnobacterium (2747 gm0156)	genus	Increase	16S rRNA sequences	26238090	microbial-mediated	details
Interventions change the composition of gut microbiota	human	colorectal cancer (DOID:9256)	Probiotics	Pedobacter (84567 gm0508)	genus	Increase	16S rRNA sequences	26238090	microbial-mediated	details
Interventions change the composition of gut microbiota	human	colorectal cancer (DOID:9256)	Probiotics	Sphingobacterium (28453 gm0612)	genus	Increase	16S rRNA sequences	26238090	microbial-mediated	details
Interventions change the composition of gut microbiota	human	colorectal cancer (DOID:9256)	Probiotics	Sphingomonas (13687 gm0615)	genus	Increase	16S rRNA sequences	26238090	microbial-mediated	details
Interventions change the composition of gut microbiota	human	colorectal cancer (DOID:9256)	Probiotics	Acidovorax (12916 gm0011)	genus	Increase	16S rRNA sequences	26238090	microbial-mediated	details
Interventions change the composition of gut microbiota	human	colorectal cancer (DOID:9256)	Probiotics	Comamonas (283 gm0219)	genus	Increase	16S rRNA sequences	26238090	microbial-mediated	details
Interventions change the composition of gut microbiota	human	colorectal cancer (DOID:9256)	Probiotics	Rahnella (34037 gm0557)	genus	Increase	16S rRNA sequences	26238090	microbial-mediated	details
Interventions change the composition of gut microbiota	human	colorectal cancer (DOID:9256)	Probiotics	Brochothrix (2755 gm0128)	genus	Increase	16S rRNA sequences	26238090	microbial-mediated	details
Interventions change the composition of gut microbiota	human	colorectal cancer (DOID:9256)	Probiotics	Flavobacteria (117743 gm0335)	class	Increase	16S rRNA sequences	26238090	microbial-mediated	details
Interventions change the composition of gut microbiota	human	colorectal cancer (DOID:9256)	Probiotics	Epilithonimonas (59732 gm0292)	genus	Increase	16S rRNA sequences	26238090	microbial-mediated	details
Interventions change the composition of gut microbiota	human	colorectal cancer (DOID:9256)	Probiotics	Sphingobacteria (117747 gm0611)	class	Increase	16S rRNA sequences	26238090	microbial-mediated	details
Interventions change the composition of gut microbiota	human	colorectal cancer (DOID:9256)	Probiotics	Caulobacter (75 gm0161)	genus	Increase	16S rRNA sequences	26238090	microbial-mediated	details
Interventions change the composition of gut microbiota	human	colorectal cancer (DOID:9256)	Probiotics	Brevundimonas (41275 gm0127)	genus	Increase	16S rRNA sequences	26238090	microbial-mediated	details
Interventions change the composition of gut microbiota	human	colorectal cancer (DOID:9256)	Probiotics	Rhizobium (379 gm0561)	species	Increase	16S rRNA sequences	26238090	microbial-mediated	details
Interventions change the composition of gut microbiota	human	colorectal cancer (DOID:9256)	Probiotics	Janthinobacterium (29580 gm0379)	genus	Increase	16S rRNA sequences	26238090	microbial-mediated	details
Interventions change the composition of gut microbiota	human	colorectal cancer (DOID:9256)	Probiotics	Buttiauxella (82976 gm0133)	genus	Increase	16S rRNA sequences	26238090	microbial-mediated	details
Interventions change the composition of gut microbiota	human	colorectal cancer (DOID:9256)	Probiotics	Psychrobacter (497 gm0554)	genus	Increase	16S rRNA sequences	26238090	microbial-mediated	details
Interventions change the composition of gut microbiota	human	colorectal cancer (DOID:9256)	Probiotics	Nevskia (64001 gm0469)	genus	Increase	16S rRNA sequences	26238090	microbial-mediated	details
Interventions change the composition of gut microbiota	human	colorectal cancer (DOID:9256)	Probiotics	Rhodococcus (1827 gm0563)	genus	Increase	16S rRNA sequences	26238090	microbial-mediated	details
Interventions change the composition of gut microbiota	human	colorectal cancer (DOID:9256)	Probiotics	Nesterenkonia (47494 gm0468)	genus	Increase	16S rRNA sequences	26238090	microbial-mediated	details
Gut microbiota associated with disorder	human	colorectal cancer (DOID:9256)	'-	Clostridia (186801 gm0181)	class	Decrease	16S rRNA sequences	24316595	microbial-mediated	details
Gut microbiota associated with disorder	human	colorectal cancer (DOID:9256)	'-	Fusobacterium (848 gm0344)	genus	Increase	16S rRNA sequences	24316595	microbial-mediated	details
Gut microbiota associated with disorder	human	colorectal cancer (DOID:9256)	'-	Porphyromonas (836 gm0533)	genus	Increase	16S rRNA sequences	24316595	microbial-mediated	details
Gut microbiota associated with disorder	human	colorectal cancer (DOID:9256)	'-	Akkermansia muciniphila (239935 gm0030)	species	Increase	16S rRNA sequences	23940645	microbial-mediated	details
Gut microbiota associated with disorder	human	colorectal cancer (DOID:9256)	'-	Faecalibacterium (216851 gm0326)	genus	Decrease	16S rRNA sequences	28153960	microbial-mediated	details
Gut microbiota associated with disorder	human	colorectal cancer (DOID:9256)	'-	Ruminococcus (1263 gm0587)	genus	Increase	16S rRNA sequences	28153960	microbial-mediated	details
Gut microbiota associated with disorder	human	colorectal cancer (DOID:9256)	'-	Parabacteroides (375288 gm0495)	genus	Increase	16S rRNA sequences	28153960	microbial-mediated	details
Gut microbiota associated with disorder	human	colorectal cancer (DOID:9256)	'-	Christensenellaceae (990719 gm0174)	family	Increase	16S rRNA sequences	28153960	microbial-mediated	details
Gut microbiota associated with disorder	human	colorectal cancer (DOID:9256)	'-	Erysipelotrichaceae (128827 gm0299)	family	Increase	16S rRNA sequences	28153960	microbial-mediated	details
Gut microbiota associated with disorder	human	colorectal cancer (DOID:9256)	'-	Odoribacter (283168 gm0475)	genus	Increase	16S rRNA sequences	28153960	microbial-mediated	details
Gut microbiota associated with disorder	human	colorectal cancer (DOID:9256)	'-	Odoribacter (283168 gm0475)	genus	Increase	16S rRNA sequences	28153960	microbial-mediated	details
Gut microbiota associated with disorder	human	colorectal cancer (DOID:9256)	'-	Odoribacter (283168 gm0475)	genus	Increase	16S rRNA sequences	28153960	microbial-mediated	details
Gut microbiota associated with disorder	human	colorectal cancer (DOID:9256)	'-	Klebsiella (570 gm0380)	genus	Decrease	16S rRNA sequences	28153960	microbial-mediated	details
Gut microbiota associated with disorder	human	colorectal cancer (DOID:9256)	'-	alistipes (239759 gm0035)	genus	Increase	16S rRNA sequences	28153960	microbial-mediated	details
Gut microbiota associated with disorder	human	colorectal cancer (DOID:9256)	'-	Porphyromonas (836 gm0533)	genus	Increase	16S rRNA sequences	28153960	microbial-mediated	details
Gut microbiota associated with disorder	human	colorectal cancer (DOID:9256)	'-	Barnesiellaceae (2005519 gm0097)	family	Increase	16S rRNA sequences	28153960	microbial-mediated	details
Gut microbiota associated with disorder	human	colorectal cancer (DOID:9256)	'-	Barnesiellaceae (2005519 gm0097)	family	Increase	16S rRNA sequences	28153960	microbial-mediated	details
Gut microbiota associated with disorder	human	colorectal cancer (DOID:9256)	'-	Peptostreptococcaceae (186804 gm0517)	family	Decrease	16S rRNA sequences	28153960	microbial-mediated	details
Gut microbiota associated with disorder	human	colorectal cancer (DOID:9256)	'-	Lactococcus (1357 gm0415)	genus	Increase	16S rRNA sequences	28153960	microbial-mediated	details
Gut microbiota associated with disorder	human	colorectal cancer (DOID:9256)	'-	Megamonas (158846 gm0434)	genus	Increase	16S rRNA sequences	28153960	microbial-mediated	details
Gut microbiota associated with disorder	human	colorectal cancer (DOID:9256)	'-	acidaminococcus (904 gm0006)	genus	Increase	16S rRNA sequences	28153960	microbial-mediated	details
Gut microbiota associated with disorder	human	colorectal cancer (DOID:9256)	'-	Bilophila (35832 gm0115)	genus	Decrease	16S rRNA sequences	28153960	microbial-mediated	details
Gut microbiota associated with disorder	human	colorectal cancer (DOID:9256)	'-	Oxalobacteraceae (75682 gm0487)	family	Decrease	16S rRNA sequences	28153960	microbial-mediated	details
Gut microbiota associated with disorder	human	colorectal cancer (DOID:9256)	'-	Coprobacillus (100883 gm0222)	genus	Increase	16S rRNA sequences	28153960	microbial-mediated	details
Gut microbiota associated with disorder	human	colorectal cancer (DOID:9256)	'-	Coprobacillus (100883 gm0222)	genus	Increase	16S rRNA sequences	28153960	microbial-mediated	details
Gut microbiota associated with disorder	human	colorectal cancer (DOID:9256)	'-	Mogibacteriaceae (gm0452)	family	Increase	16S rRNA sequences	28153960	microbial-mediated	details
Gut microbiota associated with disorder	human	colorectal cancer (DOID:9256)	'-	Mogibacteriaceae (gm0452)	family	Increase	16S rRNA sequences	28153960	microbial-mediated	details
Gut microbiota associated with disorder	human	colorectal cancer (DOID:9256)	'-	Weissella (46255 gm0689)	genus	Increase	16S rRNA sequences	28153960	microbial-mediated	details
Gut microbiota associated with disorder	human	colorectal cancer (DOID:9256)	'-	Pseudomonadaceae (135621 gm0548)	family	Increase	16S rRNA sequences	28153960	microbial-mediated	details
Gut microbiota associated with disorder	human	colorectal cancer (DOID:9256)	'-	YS2 (gm0691)	order	Decrease	16S rRNA sequences	28153960	microbial-mediated	details
Gut microbiota associated with disorder	human	colorectal cancer (DOID:9256)	'-	Pseudomonadaceae (135621 gm0548)	family	Increase	16S rRNA sequences	28153960	microbial-mediated	details
Gut microbiota associated with disorder	human	colorectal cancer (DOID:9256)	'-	Corynebacterium (1716 gm0233)	genus	Increase	16S rRNA sequences	28153960	microbial-mediated	details
Gut microbiota associated with disorder	human	colorectal cancer (DOID:9256)	'-	bacteroidales (171549 gm0073)	order	Increase	16S rRNA sequences	28153960	microbial-mediated	details
Gut microbiota associated with disorder	human	colorectal cancer (DOID:9256)	'-	Staphylococcus (1279 gm0621)	genus	Increase	16S rRNA sequences	28153960	microbial-mediated	details
Gut microbiota associated with disorder	human	colorectal cancer (DOID:9256)	'-	Methanobacteriaceae (2159 gm0437)	family	Increase	16S rRNA sequences	28153960	microbial-mediated	details
Gut microbiota associated with disorder	human	colorectal cancer (DOID:9256)	'-	Anaerococcus (165779 gm0048)	genus	Increase	16S rRNA sequences	28153960	microbial-mediated	details
Gut microbiota associated with disorder	human	colorectal cancer (DOID:9256)	'-	Erwinia (551 gm0295)	genus	Decrease	16S rRNA sequences	28153960	microbial-mediated	details
Gut microbiota associated with disorder	human	colorectal cancer (DOID:9256)	'-	Delftia (80865 gm0247)	genus	Decrease	16S rRNA sequences	28153960	microbial-mediated	details
Gut microbiota associated with disorder	human	colorectal cancer (DOID:9256)	'-	Caulobacteraceae (76892 gm0162)	family	Decrease	16S rRNA sequences	28153960	microbial-mediated	details
Gut microbiota associated with disorder	human	colorectal cancer (DOID:9256)	'-	Variovorax (34072 gm0675)	genus	Decrease	16S rRNA sequences	28153960	microbial-mediated	details
Gut microbiota associated with disorder	human	colorectal cancer (DOID:9256)	'-	Pyramidobacter (638847 gm0556)	genus	Increase	16S rRNA sequences	28153960	microbial-mediated	details
Gut microbiota associated with disorder	human	colorectal cancer (DOID:9256)	'-	Sneathia (168808 gm0606)	genus	Increase	16S rRNA sequences	28153960	microbial-mediated	details
Gut microbiota associated with disorder	human	colorectal cancer (DOID:9256)	'-	Streptococcus (1301 gm0624)	genus	Increase	16S rRNA sequences	28038683	microbial-mediated	details
Gut microbiota associated with disorder	human	colorectal cancer (DOID:9256)	'-	Clostridiales (186820 gm0185)	order	Increase	16S rRNA sequences	28038683	microbial-mediated	details
Gut microbiota associated with disorder	human	colorectal cancer (DOID:9256)	'-	Phascolarctobacterium (33024 gm0524)	genus	Increase	16S rRNA sequences	28038683	microbial-mediated	details
Gut microbiota associated with disorder	human	colorectal cancer (DOID:9256)	'-	Gammaproteobacteria (1236 gm0349)	class	Increase	16S rRNA sequences	28038683	microbial-mediated	details
Gut microbiota associated with disorder	human	colorectal cancer (DOID:9256)	'-	Dorea (189330 gm0266)	genus	Increase	16S rRNA sequences	28038683	microbial-mediated	details
Gut microbiota associated with disorder	human	colorectal cancer (DOID:9256)	'-	Sutterella (40544 gm0631)	genus	Increase	16S rRNA sequences	28038683	microbial-mediated	details
Gut microbiota associated with disorder	human	colorectal cancer (DOID:9256)	'-	Anaerostipes (207244 gm0052)	genus	Increase	16S rRNA sequences	28038683	microbial-mediated	details
Gut microbiota associated with disorder	human	colorectal cancer (DOID:9256)	'-	Actinomyces (1654 gm0018)	genus	Increase	16S rRNA sequences	28038683	microbial-mediated	details
Gut microbiota associated with disorder	human	colorectal cancer (DOID:9256)	'-	Bacilli (91061 gm0066)	class	Increase	16S rRNA sequences	28038683	microbial-mediated	details
Gut microbiota associated with disorder	human	colorectal cancer (DOID:9256)	'-	Coprobacillus (100883 gm0222)	genus	Increase	16S rRNA sequences	28038683	microbial-mediated	details
Gut microbiota associated with disorder	human	colorectal cancer (DOID:9256)	'-	Mogibacteriaceae (gm0452)	family	Increase	16S rRNA sequences	28038683	microbial-mediated	details
Gut microbiota associated with disorder	human	colorectal cancer (DOID:9256)	'-	Peptoniphilus (162289 gm0514)	genus	Increase	16S rRNA sequences	28038683	microbial-mediated	details
Gut microbiota associated with disorder	human	colorectal cancer (DOID:9256)	'-	Erysipelotrichi (526524 gm0303)	class	Increase	16S rRNA sequences	28038683	microbial-mediated	details
Gut microbiota associated with disorder	human	colorectal cancer (DOID:9256)	'-	Corynebacterium (1716 gm0233)	genus	Increase	16S rRNA sequences	28038683	microbial-mediated	details
Gut microbiota associated with disorder	human	colorectal cancer (DOID:9256)	'-	Bacteroides (816 gm0077)	genus	Increase	16S rRNA sequences	28341746	microbial-mediated	details
Gut microbiota associated with disorder	human	colorectal cancer (DOID:9256)	'-	Lachnospiraceae (186803 gm0386)	family	Decrease	16S rRNA sequences	28341746	microbial-mediated	details
Gut microbiota associated with disorder	human	colorectal cancer (DOID:9256)	'-	Enterobacteriaceae (543 gm0282)	family	Increase	16S rRNA sequences	28341746	microbial-mediated	details
Gut microbiota associated with disorder	human	colorectal cancer (DOID:9256)	'-	Ruminococcus (1263 gm0587)	genus	Increase	16S rRNA sequences	28341746	microbial-mediated	details
Gut microbiota associated with disorder	human	colorectal cancer (DOID:9256)	'-	Lactobacillus (1578 gm0393)	genus	Increase	16S rRNA sequences	28341746	microbial-mediated	details
Gut microbiota associated with disorder	human	colorectal cancer (DOID:9256)	'-	Porphyromonas (836 gm0533)	genus	Increase	16S rRNA sequences	28341746	microbial-mediated	details
Gut microbiota associated with disorder	human	colorectal cancer (DOID:9256)	'-	Akkermansia muciniphila (239935 gm0030)	species	Increase	16S rRNA sequences	28341746	microbial-mediated	details
Gut microbiota associated with disorder	human	colorectal cancer (DOID:9256)	'-	Parvimonas (543311 gm0503)	genus	Increase	16S rRNA sequences	28341746	microbial-mediated	details
Gut microbiota associated with disorder	human	colorectal cancer (DOID:9256)	'-	Bacteroides plebeius (310297 gm0085)	species	Increase	16S rRNA sequences	28341746	microbial-mediated	details
Gut microbiota associated with disorder	human	colorectal cancer (DOID:9256)	'-	Parvimonas micra ATCC 33270 (411465 gm0504)	no rank	Increase	16S rRNA sequences	28341746	microbial-mediated	details
Gut microbiota associated with disorder	human	colorectal cancer (DOID:9256)	'-	Peptostreptococcus anaerobius (1261 gm0521)	species	Increase	16S rRNA sequences	28341746	microbial-mediated	details
Gut microbiota associated with disorder	human	colorectal cancer (DOID:9256)	'-	Fusobacterium sp. (68766 gm0347)	genus	Increase	16S rRNA sequences	28341746	microbial-mediated	details
Gut microbiota associated with disorder	human	colorectal cancer (DOID:9256)	'-	Porphyromonas asaccharolytica DSM 20707 (879243 gm0534)	no rank	Increase	16S rRNA sequences	28341746	microbial-mediated	details
Gut microbiota associated with disorder	human	colorectal cancer (DOID:9256)	'-	Pantoea agglomerans (549 gm0492)	species	Increase	16S rRNA sequences	28341746	microbial-mediated	details

## Sheet: fig4c_result
Network degree for fig4c
type as x-axis and degree as y-axis for the boxplot in fig4c. Boxes are colored based on class
Detailed instructions to replot the figure can be accessed from Figure4.Rmd at https://doi.org/10.5281/zenodo.5913041
source data: data.zip	script: Figure4.Rmd
node	degree	type	class
g__Bacteroides	34	case	marker
g__Escherichia-Shigella	5	case	nonmarker
g__Halomonas	9	case	nonmarker
g__Prevotella	8	case	marker
g__Fusobacterium	11	case	marker
g__Streptococcus	25	case	marker
g__Shewanella	31	case	nonmarker
g__Peptostreptococcus	17	case	marker
g__Akkermansia	4	case	nonmarker
g__Granulicatella	14	case	nonmarker
g__Mitochondria	18	case	nonmarker
g__Lachnoclostridium	24	case	nonmarker
g__Gemella	13	case	nonmarker
g__Porphyromonas	13	case	marker
g__Faecalibacterium	18	case	marker
g__Alloprevotella	12	case	marker
g__Dorea	32	case	marker
g__Parabacteroides	20	case	marker
g__Roseburia	28	case	nonmarker
g__Agathobacter	7	case	nonmarker
g__Blautia	23	case	nonmarker
g__Dialister	12	case	nonmarker
g__Parvimonas	13	case	marker
g__Barnesiella	26	case	nonmarker
g__Acinetobacter	37	case	marker
g__Sphingomonas	10	case	marker
g__Butyricimonas	22	case	nonmarker
g__Rubrobacter	4	case	nonmarker
g__Aeromonas	43	case	nonmarker
g__Hungatella	10	case	nonmarker
g__Pygmaiobacter	13	case	nonmarker
g__Coprococcus	11	case	marker
g__Subdoligranulum	5	case	nonmarker
g__Alistipes	15	case	nonmarker
g__Morganella	9	case	nonmarker
g__Holdemanella	12	case	nonmarker
g__Enterococcus	17	case	marker
g__Phascolarctobacterium	7	case	marker
g__Corynebacterium	11	case	marker
g__Tyzzerella	2	case	nonmarker
g__Erysipelatoclostridium	8	case	nonmarker
g__Lactobacillus	26	case	marker
g__Bilophila	2	case	marker
g__Eisenbergiella	22	case	nonmarker
g__Sutterella	7	case	marker
g__Pyramidobacter	15	case	marker
g__Catenibacterium	14	case	nonmarker
g__Parasutterella	4	case	nonmarker
g__Staphylococcus	16	case	marker
g__Comamonas	11	case	marker
g__Veillonella	3	case	nonmarker
g__Paeniclostridium	12	case	nonmarker
g__Ruminococcus	13	case	marker
g__Campylobacter	19	case	nonmarker
g__Selenomonas	6	case	nonmarker
g__Solobacterium	1	case	nonmarker
g__Haemophilus	5	case	nonmarker
g__Pseudomonas	39	case	marker
g__Bacillus	21	case	marker
g__Johnsonella	20	case	nonmarker
g__Megasphaera	7	case	nonmarker
g__Proteus	10	case	nonmarker
g__Bifidobacterium	5	case	nonmarker
g__Mongoliicoccus	2	case	nonmarker
g__Cutibacterium	4	case	nonmarker
g__Eikenella	8	case	nonmarker
g__Oribacterium	2	case	nonmarker
g__Acidovorax	2	case	marker
g__Oscillibacter	9	case	nonmarker
g__Dietzia	1	case	nonmarker
g__Variovorax	2	case	marker
g__Nitrososphaeraceae	2	case	nonmarker
g__Helcococcus	10	case	nonmarker
g__Incertae_Sedis	18	case	nonmarker
g__Novosphingobium	2	case	nonmarker
g__Burkholderia-Caballeronia-Paraburkholderia	1	case	nonmarker
g__Desulfovibrio	5	case	nonmarker
g__Flavonifractor	6	case	nonmarker
g__Megamonas	9	case	marker
g__Mogibacterium	17	case	nonmarker
g__Methanobrevibacter	3	case	nonmarker
g__Odoribacter	12	case	marker
g__Filifactor	17	case	nonmarker
g__Fusicatenibacter	8	case	nonmarker
g__SC-I-84	4	case	nonmarker
g__Micrococcus	11	case	nonmarker
g__Intestinimonas	19	case	nonmarker
g__Vicinamibacteraceae	1	case	nonmarker
g__Cetobacterium	17	case	nonmarker
g__Treponema	11	case	nonmarker
g__Armatimonadales	5	case	nonmarker
g__Catonella	6	case	nonmarker
g__Mycoplasma	14	case	nonmarker
g__Methylobacterium-Methylorubrum	4	case	nonmarker
g__Lachnospira	14	case	nonmarker
g__Rhodanobacter	5	case	nonmarker
g__Anaerostipes	12	case	marker
g__NK4A214_group	1	case	nonmarker
g__Gemmatimonas	2	case	nonmarker
g__Nitrospira	3	case	nonmarker
g__Coprobacter	13	case	nonmarker
g__Peptococcus	9	case	nonmarker
g__Frisingicoccus	5	case	nonmarker
g__Brevundimonas	3	case	marker
g__Butyricicoccus	26	case	nonmarker
g__Veillonellaceae	12	case	nonmarker
g__Leptotrichia	9	case	nonmarker
g__Anaerotruncus	17	case	nonmarker
g__Colidextribacter	9	case	nonmarker
g__Moryella	5	case	nonmarker
g__UTCFX1	4	case	nonmarker
g__Tsukamurella	1	case	nonmarker
g__Nocardioides	1	case	nonmarker
g__Howardella	3	case	nonmarker
g__Enhydrobacter	4	case	marker
g__Stenotrophomonas	24	case	marker
g__Cellvibrio	8	case	nonmarker
g__Bradyrhizobium	2	case	nonmarker
g__Lachnoanaerobaculum	6	case	nonmarker
g__Aquabacterium	1	case	marker
g__Lawsonella	13	case	nonmarker
g__Massilia	6	case	nonmarker
g__Ellin6067	2	case	nonmarker
g__Fournierella	8	case	nonmarker
g__Hymenobacter	3	case	nonmarker
g__Monoglobus	26	case	nonmarker
g__Paraclostridium	10	case	nonmarker
g__Eggerthella	8	case	nonmarker
g__Anaerosporobacter	1	case	nonmarker
g__Geobacillus	5	case	nonmarker
g__Haliangium	4	case	nonmarker
g__Rikenellaceae_RC9_gut_group	4	case	nonmarker
g__Aerosphaera	31	case	nonmarker
g__Arenimonas	1	case	nonmarker
g__Mycobacterium	1	case	nonmarker
g__Bryobacter	2	case	nonmarker
g__Methyloversatilis	2	case	nonmarker
g__Peptoanaerobacter	16	case	nonmarker
g__Aliihoeflea	1	case	nonmarker
g__Chthoniobacter	1	case	nonmarker
g__Paracoccus	20	case	nonmarker
g__Serratia	40	case	nonmarker
g__Actinomyces	11	case	marker
g__Delftia	12	case	marker
g__Marvinbryantia	1	case	nonmarker
g__Atopostipes	1	case	nonmarker
g__Bosea	1	case	nonmarker
g__WD2101_soil_group	1	case	nonmarker
g__Caulobacter	3	case	marker
g__Tepidimonas	1	case	nonmarker
g__Butyrivibrio	8	case	nonmarker
g__Aquicella	1	case	nonmarker
g__Intestinibacter	6	case	nonmarker
g__Neisseria	10	case	nonmarker
g__Negativibacillus	5	case	nonmarker
g__Pir4_lineage	1	case	nonmarker
g__Altererythrobacter	1	case	nonmarker
g__S0134_terrestrial_group	1	case	nonmarker
g__Terrisporobacter	8	case	nonmarker
g__Blastocatella	3	case	nonmarker
g__Allisonella	1	case	nonmarker
g__Anaerococcus	1	case	marker
g__Kocuria	3	case	nonmarker
g__Oscillospira	17	case	nonmarker
g__Rokubacteriales	3	case	nonmarker
g__Aerococcus	7	case	nonmarker
g__bacteriap25	4	case	nonmarker
g__BIrii41	4	case	nonmarker
g__Fretibacterium	2	case	nonmarker
g__Paraprevotella	2	case	nonmarker
g__PLTA13	2	case	nonmarker
g__Chujaibacter	2	case	nonmarker
g__Dechloromonas	7	case	nonmarker
g__Hydrogenophaga	1	case	nonmarker
g__Lactococcus	24	case	marker
g__Trichococcus	13	case	nonmarker
g__Weissella	10	case	marker
g__Lysobacter	4	case	nonmarker
g__Pantoea	31	case	nonmarker
g__Ramlibacter	1	case	nonmarker
g__Rhizobacter	5	case	nonmarker
g__Dielma	4	case	nonmarker
g__Thermomonas	11	case	nonmarker
g__Allorhizobium-Neorhizobium-Pararhizobium-Rhizobium	1	case	nonmarker
g__Elev-16S-573	1	case	nonmarker
g__Finegoldia	8	case	nonmarker
g__Marinospirillum	7	case	nonmarker
g__Buttiauxella	1	case	marker
g__Devosia	2	case	nonmarker
g__Rhodococcus	1	case	marker
g__Saccharopolyspora	3	case	nonmarker
g__Acidibacter	5	case	nonmarker
g__Brachybacterium	2	case	nonmarker
g__Bulleidia	14	case	nonmarker
g__Curvibacter	2	case	nonmarker
g__Epulopiscium	12	case	nonmarker
g__Holdemania	5	case	nonmarker
g__Latescibacterota	2	case	nonmarker
g__Pirellula	2	case	nonmarker
g__Pseudoalteromonas	32	case	nonmarker
g__Blastococcus	1	case	nonmarker
g__Deinococcus	11	case	nonmarker
g__Longilinea	7	case	nonmarker
g__Luteimonas	7	case	nonmarker
g__Phenylobacterium	2	case	nonmarker
g__Tumebacillus	5	case	nonmarker
g__Aggregatibacter	3	case	nonmarker
g__AKAU4049	1	case	nonmarker
g__Azospira	8	case	nonmarker
g__Ellin6055	5	case	nonmarker
g__Microbacterium	3	case	nonmarker
g__Roseisolibacter	7	case	nonmarker
g__Acidisoma	3	case	nonmarker
g__Gemmata	6	case	nonmarker
g__Myxococcus	7	case	nonmarker
g__SBR1031	1	case	nonmarker
g__Solirubrobacter	2	case	nonmarker
g__Zoogloea	5	case	nonmarker
g__Bdellovibrio	5	case	nonmarker
g__Blastomonas	7	case	nonmarker
g__Chryseolinea	2	case	nonmarker
g__Ferruginibacter	2	case	nonmarker
g__Hyphomicrobium	18	case	nonmarker
g__Inhella	1	case	nonmarker
g__Luteolibacter	1	case	nonmarker
g__NB1-j	2	case	nonmarker
g__Pajaroellobacter	3	case	nonmarker
g__Pedomicrobium	4	case	nonmarker
g__Pseudonocardia	1	case	nonmarker
g__Psychrobacter	33	case	marker
g__Silanimonas	1	case	nonmarker
g__Abditibacterium	2	case	nonmarker
g__Aeromicrobium	2	case	nonmarker
g__Bauldia	2	case	nonmarker
g__Capnocytophaga	2	case	nonmarker
g__Desulfosporosinus	3	case	nonmarker
g__Faecalitalea	4	case	nonmarker
g__Flavisolibacter	1	case	nonmarker
g__Hydrogenophilus	6	case	nonmarker
g__Lentimicrobium	8	case	nonmarker
g__Methylotenera	6	case	nonmarker
g__Ochrobactrum	10	case	nonmarker
g__Porphyrobacter	2	case	nonmarker
g__Ralstonia	2	case	nonmarker
g__Sphingobium	1	case	nonmarker
g__Alkanibacter	3	case	nonmarker
g__Aridibacter	7	case	nonmarker
g__Lautropia	4	case	nonmarker
g__Pseudolabrys	3	case	nonmarker
g__Tissierella	8	case	nonmarker
g__Carnobacterium	3	case	marker
g__Citricoccus	6	case	nonmarker
g__Iamia	4	case	nonmarker
g__Kapabacteriales	5	case	nonmarker
g__Terrimonas	2	case	nonmarker
g__Adhaeribacter	2	case	nonmarker
g__Arthrobacter	6	case	nonmarker
g__Eremococcus	1	case	nonmarker
g__Phaselicystis	4	case	nonmarker
g__Pseudorhodoplanes	4	case	nonmarker
g__Segetibacter	1	case	nonmarker
g__Stenotrophobacter	6	case	nonmarker
g__Sumerlaea	7	case	nonmarker
g__Thiobacillus	9	case	nonmarker
g__Aureimonas	7	case	nonmarker
g__Brevibacterium	7	case	nonmarker
g__DSSF69	7	case	nonmarker
g__Ellin517	5	case	nonmarker
g__HOC36	4	case	nonmarker
g__Luteitalea	6	case	nonmarker
g__Microvirga	3	case	nonmarker
g__Moraxella	5	case	nonmarker
g__Nesterenkonia	2	case	marker
g__Nevskia	1	case	marker
g__Nitriliruptoraceae	1	case	nonmarker
g__Nitrosospira	1	case	nonmarker
g__Parcubacteria	2	case	nonmarker
g__Pedobacter	7	case	marker
g__Phocaeicola	2	case	nonmarker
g__Rubellimicrobium	6	case	nonmarker
g__S085	3	case	nonmarker
g__Vermiphilaceae	2	case	nonmarker
g__Glutamicibacter	1	case	nonmarker
g__Sellimonas	3	case	nonmarker
g__Vibrio	25	case	nonmarker
g__Erwinia	27	case	marker
g__Rahnella1	30	case	nonmarker
g__Flavobacterium	25	case	marker
g__RF39	1	case	nonmarker
g__Yersinia	29	case	nonmarker
g__Leuconostoc	22	case	nonmarker
g__Chryseobacterium	35	case	nonmarker
g__Klebsiella	1	case	marker
g__Sphingobacterium	27	case	marker
g__Gastranaerophilales	1	case	nonmarker
g__Chloroplast	4	case	nonmarker
g__Myroides	23	case	nonmarker
g__Thermus	18	case	nonmarker
g__Collinsella	1	case	nonmarker
g__Enterobacter	1	case	nonmarker
g__Rheinheimera	1	case	nonmarker
g__hgcI_clade	1	case	nonmarker
g__Marinomonas	1	case	nonmarker
g__Alcaligenes	1	case	nonmarker
g__Limnohabitans	1	case	nonmarker
g__Citrobacter	1	case	nonmarker
g__Polynucleobacter	1	case	nonmarker
g__Pseudobutyrivibrio	1	case	nonmarker
g__Photobacterium	1	case	nonmarker
g__Uruburuella	1	case	nonmarker
g__Elizabethkingia	1	case	nonmarker
g__Jeotgalibaca	1	case	nonmarker
g__Thermicanus	1	case	nonmarker
g__TM7x	1	case	nonmarker
g__Pseudarcicella	1	case	nonmarker
g__Dysgonomonas	1	case	nonmarker
g__Ploimida	1	case	nonmarker
g__Janthinobacterium	1	case	marker
g__Adlercreutzia	1	case	nonmarker
g__env-OPS_17	1	case	nonmarker
g__Pelomonas	1	case	nonmarker
g__Muribaculaceae	2	case	nonmarker
g__Empedobacter	1	case	nonmarker
g__Polaromonas	1	case	nonmarker
g__Solitalea	1	case	nonmarker
g__Rothia	7	case	nonmarker
g__Brevibacillus	11	case	nonmarker
g__Cellulosimicrobium	10	case	nonmarker
g__Paenibacillus	8	case	nonmarker
g__Acidaminococcus	1	case	nonmarker
g__Saccharimonadales	8	case	nonmarker
g__Chitinophaga	4	case	nonmarker
g__Clostridium	4	case	nonmarker
g__Eubacterium	1	case	nonmarker
g__Synergistes	1	case	nonmarker
g__Lachnobacterium	2	case	nonmarker
g__Succinivibrio	1	case	nonmarker
g__Escherichia	1	case	nonmarker
g__Pseudoramibacter_Eubacterium	2	case	nonmarker
g__SMB53	1	case	nonmarker
g__Turicibacter	4	case	nonmarker
g__Methanosphaera	1	case	nonmarker
g__Mitsuokella	2	case	nonmarker
g__Dehalobacterium	1	case	nonmarker
g__Coprobacillus	1	case	marker
g__Geodermatophilus	2	case	nonmarker
g__vadinCA11	1	case	nonmarker
g__Methylobacterium	1	case	nonmarker
g__Christensenella	1	case	nonmarker
g__Oxalobacter	1	case	nonmarker
g__Anaerofustis	1	case	nonmarker
g__Atopobium	1	case	marker
g__Cloacibacterium	1	case	marker
g__Sarcina	1	case	nonmarker
g__Romboutsia	4	case	nonmarker
g__Helicobacter	10	case	marker
g__Listeria	10	case	nonmarker
g__Shuttleworthia	1	case	nonmarker
g__Ruminiclostridium	6	case	nonmarker
g__Cloacibacillus	3	case	nonmarker
g__Rhodobacter	7	case	nonmarker
g__Izemoplasmatales	3	case	nonmarker
g__Candidatus_Arthromitus	1	case	nonmarker
g__Angelakisella	1	case	nonmarker
g__Rikenella	1	case	nonmarker
g__Peptoniphilus	1	case	marker
g__Anaerofilum	1	case	nonmarker
g__Clostridium_sensu_stricto_1	3	case	nonmarker
g__Enterorhabdus	3	case	nonmarker
g__Senegalimassilia	2	case	nonmarker
g__Slackia	2	case	nonmarker
g__Candidatus_Stoquefichus	1	case	nonmarker
g__Paludicola	1	case	nonmarker
g__Gordonibacter	2	case	nonmarker
g__Hydrogenoanaerobacterium	3	case	nonmarker
g__Candidatus_Soleaferrea	3	case	nonmarker
g__Agrobacterium	1	case	nonmarker
g__Anoxybacillus	1	case	nonmarker
g__Streptomyces	1	case	nonmarker
g__Lysinibacillus	1	case	nonmarker
g__Pseudoxanthomonas	1	case	nonmarker
g__Limnobacter	1	case	nonmarker
g__Gordonia	1	case	nonmarker
g__Woeseia	1	case	nonmarker
g__Phreatobacter	1	case	nonmarker
g__DS-100	1	case	nonmarker
g__Fimbriiglobus	1	case	nonmarker
g__Pontibacter	1	case	nonmarker
g__Ahniella	1	case	nonmarker
g__Arcanobacterium	1	case	nonmarker
g__Centipeda	1	case	nonmarker
g__DTU014	1	case	nonmarker
g__Herbaspirillum	1	case	nonmarker
g__Singulisphaera	1	case	nonmarker
g__Gaiella	1	case	nonmarker
g__Dyadobacter	1	case	nonmarker
g__Colwellia	1	case	nonmarker
g__Lechevalieria	1	case	nonmarker
g__Rhodoplanes	1	case	nonmarker
g__Ornithinimicrobium	1	case	nonmarker
g__Longimicrobium	1	case	nonmarker
g__Pseudofulvimonas	1	case	nonmarker
g__Blastopirellula	1	case	nonmarker
g__Conexibacter	1	case	nonmarker
g__Lineage_IIb	1	case	nonmarker
g__Beggiatoa	1	case	nonmarker
g__Puia	1	case	nonmarker
g__Rhodocytophaga	1	case	nonmarker
g__Harryflintia	1	case	nonmarker
g__Opitutus	1	case	nonmarker
g__Macrococcus	1	case	nonmarker
g__Fluviicola	1	case	nonmarker
g__Gallibacterium	1	case	nonmarker
g__Sediminibacterium	1	case	nonmarker
g__Providencia	1	case	nonmarker
g__Peredibacter	1	case	nonmarker
g__Victivallis	1	case	nonmarker
g__Scardovia	1	case	nonmarker
g__Catenibacillus	1	case	nonmarker
g__Achromobacter	1	case	nonmarker
g__Bacteroides	11	control	marker
g__Escherichia-Shigella	12	control	nonmarker
g__Halomonas	10	control	nonmarker
g__Prevotella	2	control	marker
g__Fusobacterium	11	control	marker
g__Streptococcus	22	control	marker
g__Shewanella	23	control	nonmarker
g__Peptostreptococcus	15	control	marker
g__Akkermansia	6	control	nonmarker
g__Granulicatella	26	control	nonmarker
g__Mitochondria	8	control	nonmarker
g__Lachnoclostridium	26	control	nonmarker
g__Gemella	23	control	nonmarker
g__Porphyromonas	18	control	marker
g__Faecalibacterium	16	control	marker
g__Alloprevotella	15	control	marker
g__Dorea	10	control	marker
g__Parabacteroides	13	control	marker
g__Roseburia	18	control	nonmarker
g__Agathobacter	12	control	nonmarker
g__Blautia	26	control	nonmarker
g__Dialister	17	control	nonmarker
g__Parvimonas	10	control	marker
g__Barnesiella	15	control	nonmarker
g__Acinetobacter	22	control	marker
g__Sphingomonas	19	control	marker
g__Butyricimonas	27	control	nonmarker
g__Rubrobacter	7	control	nonmarker
g__Aeromonas	31	control	nonmarker
g__Hungatella	10	control	nonmarker
g__Pygmaiobacter	14	control	nonmarker
g__Coprococcus	18	control	marker
g__Subdoligranulum	15	control	nonmarker
g__Alistipes	24	control	nonmarker
g__Morganella	14	control	nonmarker
g__Holdemanella	17	control	nonmarker
g__Enterococcus	7	control	marker
g__Phascolarctobacterium	13	control	marker
g__Corynebacterium	22	control	marker
g__Tyzzerella	12	control	nonmarker
g__Erysipelatoclostridium	18	control	nonmarker
g__Lactobacillus	13	control	marker
g__Bilophila	5	control	marker
g__Eisenbergiella	22	control	nonmarker
g__Sutterella	7	control	marker
g__Pyramidobacter	13	control	marker
g__Catenibacterium	14	control	nonmarker
g__Parasutterella	9	control	nonmarker
g__Staphylococcus	11	control	marker
g__Comamonas	6	control	marker
g__Veillonella	12	control	nonmarker
g__Paeniclostridium	23	control	nonmarker
g__Ruminococcus	11	control	marker
g__Campylobacter	19	control	nonmarker
g__Selenomonas	6	control	nonmarker
g__Solobacterium	8	control	nonmarker
g__Haemophilus	4	control	nonmarker
g__Pseudomonas	24	control	marker
g__Bacillus	11	control	marker
g__Johnsonella	12	control	nonmarker
g__Megasphaera	5	control	nonmarker
g__Proteus	9	control	nonmarker
g__Bifidobacterium	2	control	nonmarker
g__Mongoliicoccus	5	control	nonmarker
g__Cutibacterium	2	control	nonmarker
g__Eikenella	7	control	nonmarker
g__Oribacterium	8	control	nonmarker
g__Acidovorax	3	control	marker
g__Oscillibacter	9	control	nonmarker
g__Dietzia	2	control	nonmarker
g__Variovorax	3	control	marker
g__Nitrososphaeraceae	1	control	nonmarker
g__Helcococcus	9	control	nonmarker
g__Incertae_Sedis	9	control	nonmarker
g__Novosphingobium	9	control	nonmarker
g__Burkholderia-Caballeronia-Paraburkholderia	1	control	nonmarker
g__Desulfovibrio	2	control	nonmarker
g__Flavonifractor	15	control	nonmarker
g__Megamonas	4	control	marker
g__Mogibacterium	24	control	nonmarker
g__Methanobrevibacter	3	control	nonmarker
g__Odoribacter	15	control	marker
g__Filifactor	15	control	nonmarker
g__Fusicatenibacter	5	control	nonmarker
g__SC-I-84	2	control	nonmarker
g__Micrococcus	13	control	nonmarker
g__Intestinimonas	28	control	nonmarker
g__Vicinamibacteraceae	1	control	nonmarker
g__Cetobacterium	6	control	nonmarker
g__Treponema	8	control	nonmarker
g__Armatimonadales	4	control	nonmarker
g__Catonella	10	control	nonmarker
g__Mycoplasma	12	control	nonmarker
g__Methylobacterium-Methylorubrum	1	control	nonmarker
g__Lachnospira	4	control	nonmarker
g__Rhodanobacter	3	control	nonmarker
g__Anaerostipes	10	control	marker
g__NK4A214_group	3	control	nonmarker
g__Gemmatimonas	2	control	nonmarker
g__Nitrospira	1	control	nonmarker
g__Coprobacter	5	control	nonmarker
g__Peptococcus	12	control	nonmarker
g__Frisingicoccus	8	control	nonmarker
g__Brevundimonas	2	control	marker
g__Butyricicoccus	2	control	nonmarker
g__Veillonellaceae	3	control	nonmarker
g__Leptotrichia	11	control	nonmarker
g__Anaerotruncus	12	control	nonmarker
g__Colidextribacter	3	control	nonmarker
g__Moryella	3	control	nonmarker
g__UTCFX1	2	control	nonmarker
g__Tsukamurella	1	control	nonmarker
g__Nocardioides	2	control	nonmarker
g__Howardella	9	control	nonmarker
g__Enhydrobacter	7	control	marker
g__Stenotrophomonas	6	control	marker
g__Cellvibrio	4	control	nonmarker
g__Bradyrhizobium	1	control	nonmarker
g__Lachnoanaerobaculum	7	control	nonmarker
g__Aquabacterium	5	control	marker
g__Lawsonella	6	control	nonmarker
g__Massilia	9	control	nonmarker
g__Ellin6067	1	control	nonmarker
g__Fournierella	9	control	nonmarker
g__Hymenobacter	1	control	nonmarker
g__Monoglobus	6	control	nonmarker
g__Paraclostridium	11	control	nonmarker
g__Eggerthella	12	control	nonmarker
g__Anaerosporobacter	9	control	nonmarker
g__Geobacillus	2	control	nonmarker
g__Haliangium	1	control	nonmarker
g__Rikenellaceae_RC9_gut_group	4	control	nonmarker
g__Aerosphaera	10	control	nonmarker
g__Arenimonas	1	control	nonmarker
g__Mycobacterium	2	control	nonmarker
g__Bryobacter	1	control	nonmarker
g__Methyloversatilis	1	control	nonmarker
g__Peptoanaerobacter	6	control	nonmarker
g__Aliihoeflea	1	control	nonmarker
g__Chthoniobacter	2	control	nonmarker
g__Paracoccus	5	control	nonmarker
g__Serratia	29	control	nonmarker
g__Actinomyces	9	control	marker
g__Delftia	1	control	marker
g__Marvinbryantia	1	control	nonmarker
g__Atopostipes	1	control	nonmarker
g__Bosea	1	control	nonmarker
g__WD2101_soil_group	1	control	nonmarker
g__Caulobacter	2	control	marker
g__Tepidimonas	1	control	nonmarker
g__Butyrivibrio	5	control	nonmarker
g__Aquicella	1	control	nonmarker
g__Intestinibacter	4	control	nonmarker
g__Neisseria	11	control	nonmarker
g__Negativibacillus	2	control	nonmarker
g__Pir4_lineage	1	control	nonmarker
g__Altererythrobacter	1	control	nonmarker
g__S0134_terrestrial_group	3	control	nonmarker
g__Terrisporobacter	13	control	nonmarker
g__Blastocatella	2	control	nonmarker
g__Allisonella	2	control	nonmarker
g__Anaerococcus	3	control	marker
g__Kocuria	1	control	nonmarker
g__Oscillospira	8	control	nonmarker
g__Rokubacteriales	2	control	nonmarker
g__Aerococcus	6	control	nonmarker
g__bacteriap25	2	control	nonmarker
g__BIrii41	1	control	nonmarker
g__Fretibacterium	2	control	nonmarker
g__Paraprevotella	2	control	nonmarker
g__PLTA13	1	control	nonmarker
g__Chujaibacter	2	control	nonmarker
g__Dechloromonas	8	control	nonmarker
g__Hydrogenophaga	1	control	nonmarker
g__Lactococcus	17	control	marker
g__Trichococcus	22	control	nonmarker
g__Weissella	8	control	marker
g__Lysobacter	1	control	nonmarker
g__Pantoea	7	control	nonmarker
g__Ramlibacter	1	control	nonmarker
g__Rhizobacter	3	control	nonmarker
g__Dielma	15	control	nonmarker
g__Thermomonas	1	control	nonmarker
g__Allorhizobium-Neorhizobium-Pararhizobium-Rhizobium	4	control	nonmarker
g__Elev-16S-573	1	control	nonmarker
g__Finegoldia	10	control	nonmarker
g__Marinospirillum	1	control	nonmarker
g__Buttiauxella	6	control	marker
g__Devosia	4	control	nonmarker
g__Rhodococcus	22	control	marker
g__Saccharopolyspora	3	control	nonmarker
g__Acidibacter	2	control	nonmarker
g__Brachybacterium	2	control	nonmarker
g__Bulleidia	8	control	nonmarker
g__Curvibacter	7	control	nonmarker
g__Epulopiscium	3	control	nonmarker
g__Holdemania	3	control	nonmarker
g__Latescibacterota	1	control	nonmarker
g__Pirellula	2	control	nonmarker
g__Pseudoalteromonas	13	control	nonmarker
g__Blastococcus	7	control	nonmarker
g__Deinococcus	12	control	nonmarker
g__Longilinea	5	control	nonmarker
g__Luteimonas	2	control	nonmarker
g__Phenylobacterium	1	control	nonmarker
g__Tumebacillus	2	control	nonmarker
g__Aggregatibacter	6	control	nonmarker
g__AKAU4049	1	control	nonmarker
g__Azospira	4	control	nonmarker
g__Ellin6055	7	control	nonmarker
g__Microbacterium	3	control	nonmarker
g__Roseisolibacter	1	control	nonmarker
g__Acidisoma	1	control	nonmarker
g__Gemmata	1	control	nonmarker
g__Myxococcus	6	control	nonmarker
g__SBR1031	1	control	nonmarker
g__Solirubrobacter	2	control	nonmarker
g__Zoogloea	6	control	nonmarker
g__Bdellovibrio	5	control	nonmarker
g__Blastomonas	5	control	nonmarker
g__Chryseolinea	1	control	nonmarker
g__Ferruginibacter	2	control	nonmarker
g__Hyphomicrobium	1	control	nonmarker
g__Inhella	6	control	nonmarker
g__Luteolibacter	1	control	nonmarker
g__NB1-j	8	control	nonmarker
g__Pajaroellobacter	4	control	nonmarker
g__Pedomicrobium	2	control	nonmarker
g__Pseudonocardia	1	control	nonmarker
g__Psychrobacter	2	control	marker
g__Silanimonas	8	control	nonmarker
g__Abditibacterium	2	control	nonmarker
g__Aeromicrobium	1	control	nonmarker
g__Bauldia	1	control	nonmarker
g__Capnocytophaga	1	control	nonmarker
g__Desulfosporosinus	8	control	nonmarker
g__Faecalitalea	8	control	nonmarker
g__Flavisolibacter	1	control	nonmarker
g__Hydrogenophilus	8	control	nonmarker
g__Lentimicrobium	1	control	nonmarker
g__Methylotenera	21	control	nonmarker
g__Ochrobactrum	3	control	nonmarker
g__Porphyrobacter	1	control	nonmarker
g__Ralstonia	13	control	nonmarker
g__Sphingobium	1	control	nonmarker
g__Alkanibacter	1	control	nonmarker
g__Aridibacter	2	control	nonmarker
g__Lautropia	4	control	nonmarker
g__Pseudolabrys	4	control	nonmarker
g__Tissierella	1	control	nonmarker
g__Carnobacterium	2	control	marker
g__Citricoccus	1	control	nonmarker
g__Iamia	3	control	nonmarker
g__Kapabacteriales	3	control	nonmarker
g__Terrimonas	1	control	nonmarker
g__Adhaeribacter	1	control	nonmarker
g__Arthrobacter	1	control	nonmarker
g__Eremococcus	1	control	nonmarker
g__Phaselicystis	1	control	nonmarker
g__Pseudorhodoplanes	1	control	nonmarker
g__Segetibacter	1	control	nonmarker
g__Stenotrophobacter	1	control	nonmarker
g__Sumerlaea	1	control	nonmarker
g__Thiobacillus	1	control	nonmarker
g__Aureimonas	1	control	nonmarker
g__Brevibacterium	1	control	nonmarker
g__DSSF69	1	control	nonmarker
g__Ellin517	1	control	nonmarker
g__HOC36	1	control	nonmarker
g__Luteitalea	1	control	nonmarker
g__Microvirga	1	control	nonmarker
g__Moraxella	1	control	nonmarker
g__Nesterenkonia	1	control	marker
g__Nevskia	1	control	marker
g__Nitriliruptoraceae	1	control	nonmarker
g__Nitrosospira	1	control	nonmarker
g__Parcubacteria	1	control	nonmarker
g__Pedobacter	1	control	marker
g__Phocaeicola	1	control	nonmarker
g__Rubellimicrobium	1	control	nonmarker
g__S085	1	control	nonmarker
g__Vermiphilaceae	1	control	nonmarker
g__Glutamicibacter	1	control	nonmarker
g__Sellimonas	2	control	nonmarker
g__Vibrio	15	control	nonmarker
g__Erwinia	13	control	marker
g__Rahnella1	14	control	nonmarker
g__Flavobacterium	17	control	marker
g__RF39	4	control	nonmarker
g__Yersinia	12	control	nonmarker
g__Leuconostoc	3	control	nonmarker
g__Chryseobacterium	2	control	nonmarker
g__Klebsiella	1	control	marker
g__Sphingobacterium	1	control	marker
g__Gastranaerophilales	3	control	nonmarker
g__Chloroplast	5	control	nonmarker
g__Myroides	12	control	nonmarker
g__Thermus	4	control	nonmarker
g__Collinsella	1	control	nonmarker
g__Enterobacter	3	control	nonmarker
g__Rheinheimera	1	control	nonmarker
g__hgcI_clade	2	control	nonmarker
g__Marinomonas	1	control	nonmarker
g__Alcaligenes	1	control	nonmarker
g__Limnohabitans	2	control	nonmarker
g__Citrobacter	3	control	nonmarker
g__Polynucleobacter	5	control	nonmarker
g__Pseudobutyrivibrio	1	control	nonmarker
g__Photobacterium	1	control	nonmarker
g__Uruburuella	1	control	nonmarker
g__Elizabethkingia	1	control	nonmarker
g__Jeotgalibaca	1	control	nonmarker
g__Thermicanus	1	control	nonmarker
g__TM7x	2	control	nonmarker
g__Pseudarcicella	1	control	nonmarker
g__Dysgonomonas	1	control	nonmarker
g__Ploimida	1	control	nonmarker
g__Janthinobacterium	1	control	marker
g__Adlercreutzia	1	control	nonmarker
g__env-OPS_17	3	control	nonmarker
g__Pelomonas	1	control	nonmarker
g__Muribaculaceae	3	control	nonmarker
g__Empedobacter	3	control	nonmarker
g__Polaromonas	1	control	nonmarker
g__Solitalea	5	control	nonmarker
g__Rothia	6	control	nonmarker
g__Brevibacillus	1	control	nonmarker
g__Cellulosimicrobium	1	control	nonmarker
g__Paenibacillus	1	control	nonmarker
g__Acidaminococcus	2	control	nonmarker
g__Saccharimonadales	1	control	nonmarker
g__Chitinophaga	1	control	nonmarker
g__Clostridium	1	control	nonmarker
g__Eubacterium	1	control	nonmarker
g__Synergistes	2	control	nonmarker
g__Lachnobacterium	1	control	nonmarker
g__Succinivibrio	1	control	nonmarker
g__Escherichia	1	control	nonmarker
g__Pseudoramibacter_Eubacterium	1	control	nonmarker
g__SMB53	1	control	nonmarker
g__Turicibacter	4	control	nonmarker
g__Methanosphaera	2	control	nonmarker
g__Mitsuokella	2	control	nonmarker
g__Dehalobacterium	1	control	nonmarker
g__Coprobacillus	1	control	marker
g__Geodermatophilus	1	control	nonmarker
g__vadinCA11	1	control	nonmarker
g__Methylobacterium	1	control	nonmarker
g__Christensenella	1	control	nonmarker
g__Oxalobacter	3	control	nonmarker
g__Anaerofustis	2	control	nonmarker
g__Atopobium	4	control	marker
g__Cloacibacterium	1	control	marker
g__Sarcina	1	control	nonmarker
g__Romboutsia	3	control	nonmarker
g__Helicobacter	4	control	marker
g__Listeria	10	control	nonmarker
g__Shuttleworthia	3	control	nonmarker
g__Ruminiclostridium	2	control	nonmarker
g__Cloacibacillus	1	control	nonmarker
g__Rhodobacter	8	control	nonmarker
g__Izemoplasmatales	4	control	nonmarker
g__Candidatus_Arthromitus	1	control	nonmarker
g__Angelakisella	1	control	nonmarker
g__Rikenella	1	control	nonmarker
g__Peptoniphilus	1	control	marker
g__Anaerofilum	1	control	nonmarker
g__Clostridium_sensu_stricto_1	3	control	nonmarker
g__Enterorhabdus	3	control	nonmarker
g__Senegalimassilia	2	control	nonmarker
g__Slackia	2	control	nonmarker
g__Candidatus_Stoquefichus	1	control	nonmarker
g__Paludicola	1	control	nonmarker
g__Gordonibacter	1	control	nonmarker
g__Hydrogenoanaerobacterium	1	control	nonmarker
g__Candidatus_Soleaferrea	1	control	nonmarker
g__Agrobacterium	1	control	nonmarker
g__Anoxybacillus	9	control	nonmarker
g__Streptomyces	2	control	nonmarker
g__Lysinibacillus	15	control	nonmarker
g__Pseudoxanthomonas	1	control	nonmarker
g__Limnobacter	2	control	nonmarker
g__Gordonia	7	control	nonmarker
g__Woeseia	1	control	nonmarker
g__Phreatobacter	10	control	nonmarker
g__DS-100	1	control	nonmarker
g__Fimbriiglobus	1	control	nonmarker
g__Pontibacter	4	control	nonmarker
g__Ahniella	2	control	nonmarker
g__Arcanobacterium	10	control	nonmarker
g__Centipeda	1	control	nonmarker
g__DTU014	4	control	nonmarker
g__Herbaspirillum	1	control	nonmarker
g__Singulisphaera	1	control	nonmarker
g__Gaiella	2	control	nonmarker
g__Dyadobacter	2	control	nonmarker
g__Colwellia	3	control	nonmarker
g__Lechevalieria	3	control	nonmarker
g__Rhodoplanes	3	control	nonmarker
g__Ornithinimicrobium	10	control	nonmarker
g__Longimicrobium	2	control	nonmarker
g__Pseudofulvimonas	5	control	nonmarker
g__Blastopirellula	2	control	nonmarker
g__Conexibacter	1	control	nonmarker
g__Lineage_IIb	6	control	nonmarker
g__Beggiatoa	12	control	nonmarker
g__Puia	3	control	nonmarker
g__Rhodocytophaga	2	control	nonmarker
g__Harryflintia	3	control	nonmarker
g__Opitutus	2	control	nonmarker
g__Macrococcus	2	control	nonmarker
g__Fluviicola	2	control	nonmarker
g__Gallibacterium	2	control	nonmarker
g__Sediminibacterium	1	control	nonmarker
g__Providencia	1	control	nonmarker
g__Peredibacter	1	control	nonmarker
g__Victivallis	3	control	nonmarker
g__Scardovia	1	control	nonmarker
g__Catenibacillus	1	control	nonmarker
g__Achromobacter	2	control	nonmarker

## Sheet: fig4d
Detailed instructions to replot the figure can be accessed from Figure4.Rmd at https://doi.org/10.5281/zenodo.5913041
source data: data.zip	script: Figure4.Rmd
NetMoss score and statistical significance results for fig4d						Confusion matrix for fig4d
NetMoss score as x-axis and sqrt.log.padj as y-axis for the point plot in fig4d. Points are colored based on target. NetMoss score as x-axis (bottom) or sqrt.log.padj as x-axis (left) for the density plots in fig4d.						threshold as x-axis and value as y-axis for the curve in fig4d (the small panel). Lines are colored based on class
bacteria	NetMoss score	padj	sqrt.log.padj	target		threshold	class	value
g__Gemella	1	0.000329663	1.86599	negative		0.01	sensitivity	0.982759
g__Porphyromonas	1	1.06143e-06	2.4442	positive		0.02	sensitivity	0.982759
g__Faecalibacterium	1	0.953109	0.144421	positive		0.03	sensitivity	0.982759
g__Roseburia	1	0.743377	0.358875	negative		0.04	sensitivity	0.982759
g__Dialister	1	0.958787	0.135195	negative		0.05	sensitivity	0.965517
g__Parvimonas	1	0.000517657	1.81272	positive		0.06	sensitivity	0.965517
g__Acinetobacter	1	0.958787	0.135195	positive		0.07	sensitivity	0.948276
g__Aeromonas	1	0.958787	0.135195	negative		0.08	sensitivity	0.948276
g__Hungatella	1	0.320529	0.702945	negative		0.09	sensitivity	0.948276
g__Alistipes	1	0.352315	0.673104	negative		0.1	sensitivity	0.913793
g__Holdemanella	1	0.795508	0.315207	negative		0.11	sensitivity	0.913793
g__Flavonifractor	1	0.0149944	1.35058	negative		0.12	sensitivity	0.672414
g__Anaerotruncus	1	0.958787	0.135195	negative		0.13	sensitivity	0.568966
g__Eggerthella	1	0.958787	0.135195	negative		0.14	sensitivity	0.534483
g__Peptoanaerobacter	1	0.886897	0.228313	negative		0.15	sensitivity	0.482759
g__Terrisporobacter	1	0.038405	1.1898	negative		0.16	sensitivity	0.482759
g__Pantoea	1	1.76708e-06	2.39849	negative		0.17	sensitivity	0.465517
g__Deinococcus	1	0.0714221	1.07059	negative		0.18	sensitivity	0.465517
g__Brevibacterium	1	0.264913	0.759537	negative		0.19	sensitivity	0.448276
g__RF39	1	0.000750444	1.76768	negative		0.2	sensitivity	0.448276
g__Helicobacter	1	0.00526406	1.50953	positive		0.21	sensitivity	0.448276
g__Bacillus	0.919224	0.239053	0.788356	positive		0.22	sensitivity	0.448276
g__Bulleidia	0.91073	0.270347	0.75371	negative		0.23	sensitivity	0.448276
g__Campylobacter	0.902132	9.57789e-06	2.24025	negative		0.24	sensitivity	0.431034
g__Rahnella1	0.847776	0.886897	0.228313	negative		0.25	sensitivity	0.431034
g__Pygmaiobacter	0.832978	0.834853	0.279982	negative		0.26	sensitivity	0.431034
g__Lawsonella	0.809283	1.12275e-06	2.4392	negative		0.27	sensitivity	0.413793
g__Izemoplasmatales	0.807381	0.0660178	1.08643	negative		0.28	sensitivity	0.413793
g__Blautia	0.799082	2.03178e-08	2.77347	negative		0.29	sensitivity	0.396552
g__Mitochondria	0.786226	0.962101	0.129536	negative		0.3	sensitivity	0.362069
g__Staphylococcus	0.728363	0.000333883	1.86451	positive		0.31	sensitivity	0.362069
g__Bacteroides	0.723207	0.0684789	1.07909	positive		0.32	sensitivity	0.362069
g__Yersinia	0.714901	0.886897	0.228313	negative		0.33	sensitivity	0.344828
g__Mycoplasma	0.700157	0.958787	0.135195	negative		0.34	sensitivity	0.344828
g__Listeria	0.695276	0.0256573	1.26127	negative		0.35	sensitivity	0.344828
g__Pyramidobacter	0.686882	0.855847	0.260007	positive		0.36	sensitivity	0.327586
g__Vibrio	0.673939	0.958787	0.135195	negative		0.37	sensitivity	0.327586
g__Intestinibacter	0.65864	0.0349039	1.20711	negative		0.38	sensitivity	0.293103
g__Ruminococcus	0.639857	0.484673	0.560849	positive		0.39	sensitivity	0.275862
g__Shewanella	0.635407	0.958787	0.135195	negative		0.4	sensitivity	0.258621
g__Pseudoalteromonas	0.613214	0.657242	0.426936	negative		0.41	sensitivity	0.258621
g__Psychrobacter	0.589719	0.958787	0.135195	positive		0.42	sensitivity	0.241379
g__Lysinibacillus	0.589106	0.595064	0.474801	negative		0.43	sensitivity	0.241379
g__Johnsonella	0.588536	0.588318	0.479987	negative		0.44	sensitivity	0.241379
g__Neisseria	0.519109	0.0836385	1.03807	negative		0.45	sensitivity	0.224138
g__Pseudomonas	0.505505	0.149248	0.908896	positive		0.46	sensitivity	0.224138
g__Dielma	0.50347	0.795508	0.315207	negative		0.47	sensitivity	0.224138
g__Corynebacterium	0.501778	0.0331668	1.21626	positive		0.48	sensitivity	0.224138
g__Fusobacterium	0.443969	0.290941	0.732254	positive		0.49	sensitivity	0.224138
g__Clostridium	0.431465	0.958787	0.135195	negative		0.5	sensitivity	0.224138
g__Erwinia	0.419227	0.886897	0.228313	positive		0.51	sensitivity	0.189655
g__Gordonibacter	0.400003	0.0410992	1.17736	negative		0.52	sensitivity	0.189655
g__Peptostreptococcus	0.399264	0.000205304	1.92031	positive		0.53	sensitivity	0.189655
g__Flavobacterium	0.381204	0.0671952	1.0829	positive		0.54	sensitivity	0.189655
g__Paraclostridium	0.378017	0.743377	0.358875	negative		0.55	sensitivity	0.189655
g__Lactococcus	0.377084	0.63982	0.440389	positive		0.56	sensitivity	0.189655
g__Erysipelatoclostridium	0.375199	0.038405	1.1898	negative		0.57	sensitivity	0.189655
g__Actinomyces	0.371418	0.000570834	1.80097	positive		0.58	sensitivity	0.189655
g__Turicibacter	0.361102	0.0928671	1.01594	negative		0.59	sensitivity	0.172414
g__Streptococcus	0.35158	0.264564	0.759914	positive		0.6	sensitivity	0.172414
g__Weissella	0.320821	0.765944	0.340298	positive		0.61	sensitivity	0.172414
g__Tyzzerella	0.309685	0.163781	0.886418	negative		0.62	sensitivity	0.172414
g__Intestinimonas	0.309477	0.0375445	1.19392	negative		0.63	sensitivity	0.172414
g__Hyphomicrobium	0.305277	0.965885	0.122779	negative		0.64	sensitivity	0.155172
g__Holdemania	0.304844	0.000269358	1.88936	negative		0.65	sensitivity	0.155172
g__Fournierella	0.30303	0.367984	0.658917	negative		0.66	sensitivity	0.155172
g__Paracoccus	0.302025	0.743377	0.358875	negative		0.67	sensitivity	0.155172
g__Delftia	0.299529	0.620798	0.455027	positive		0.68	sensitivity	0.155172
g__Sphingobacterium	0.295352	0.743377	0.358875	positive		0.69	sensitivity	0.137931
g__Odoribacter	0.286884	0.912424	0.199508	positive		0.7	sensitivity	0.137931
g__Catenibacterium	0.279555	0.958787	0.135195	negative		0.71	sensitivity	0.137931
g__Saccharimonadales	0.275374	0.912424	0.199508	negative		0.72	sensitivity	0.137931
g__Rhodobacter	0.268976	0.080417	1.04626	negative		0.73	sensitivity	0.103448
g__Aerosphaera	0.265886	0.779213	0.329156	negative		0.74	sensitivity	0.103448
g__Lactobacillus	0.263118	0.0717699	1.06961	positive		0.75	sensitivity	0.103448
g__Rothia	0.262643	0.0105978	1.40527	negative		0.76	sensitivity	0.103448
g__Ruminiclostridium	0.262281	0.000220054	1.91245	negative		0.77	sensitivity	0.103448
g__Micrococcus	0.261147	0.565115	0.497859	negative		0.78	sensitivity	0.103448
g__Mogibacterium	0.251437	1.35696e-07	2.62058	negative		0.79	sensitivity	0.103448
g__Chryseobacterium	0.249515	0.834853	0.279982	negative		0.8	sensitivity	0.103448
g__Romboutsia	0.237976	0.0181404	1.3196	negative		0.81	sensitivity	0.103448
g__Phascolarctobacterium	0.235614	0.501622	0.547378	positive		0.82	sensitivity	0.103448
g__Lachnospira	0.222323	0.0388382	1.18775	negative		0.83	sensitivity	0.103448
g__Sellimonas	0.218631	0.0847752	1.03524	negative		0.84	sensitivity	0.103448
g__Myxococcus	0.213321	0.958787	0.135195	negative		0.85	sensitivity	0.103448
g__Brevibacillus	0.213208	0.342099	0.682531	negative		0.86	sensitivity	0.103448
g__Aureimonas	0.209738	0.47904	0.565356	negative		0.87	sensitivity	0.103448
g__Paenibacillus	0.205279	0.478741	0.565596	negative		0.88	sensitivity	0.103448
g__Butyricimonas	0.19056	0.26815	0.756057	negative		0.89	sensitivity	0.103448
g__Howardella	0.189414	8.30132e-05	2.02011	negative		0.9	sensitivity	0.103448
g__Barnesiella	0.184909	0.111976	0.975128	negative		0.91	sensitivity	0.103448
g__Stenotrophomonas	0.184734	0.965885	0.122779	positive		0.92	sensitivity	0.0862069
g__Veillonella	0.181607	0.248018	0.778149	negative		0.93	sensitivity	0.0862069
g__Candidatus_Soleaferrea	0.18079	0.772859	0.334514	negative		0.94	sensitivity	0.0862069
g__Thermomonas	0.177871	0.0967253	1.0072	negative		0.95	sensitivity	0.0862069
g__Butyricicoccus	0.176769	0.048925	1.14476	negative		0.96	sensitivity	0.0862069
g__Chitinophaga	0.176735	0.622122	0.454009	negative		0.97	sensitivity	0.0862069
g__Gastranaerophilales	0.169864	0.00673761	1.4736	negative		0.98	sensitivity	0.0862069
g__Sutterella	0.167524	4.82431e-07	2.51328	positive		0.99	sensitivity	0.0862069
g__Ochrobactrum	0.166366	0.958787	0.135195	negative		1	sensitivity	0
g__Hydrogenoanaerobacterium	0.163585	0.000711763	1.77417	negative		0.01	specificity	0.0736544
g__Solobacterium	0.163278	0.0654505	1.08816	negative		0.02	specificity	0.0793201
g__Leuconostoc	0.162566	0.96564	0.123226	negative		0.03	specificity	0.0878187
g__Epulopiscium	0.162	0.886897	0.228313	negative		0.04	specificity	0.0878187
g__Negativibacillus	0.159863	0.0114819	1.39283	negative		0.05	specificity	0.0934844
g__Lentimicrobium	0.156088	0.836613	0.278344	negative		0.06	specificity	0.101983
g__Incertae_Sedis	0.154538	0.00011936	1.98069	negative		0.07	specificity	0.116147
g__Haemophilus	0.153118	0.886897	0.228313	negative		0.08	specificity	0.121813
g__Peptococcus	0.153108	0.0133605	1.36901	negative		0.09	specificity	0.135977
g__Tissierella	0.150503	0.958787	0.135195	negative		0.1	specificity	0.147309
g__Pedobacter	0.148121	0.886897	0.228313	positive		0.11	specificity	0.184136
g__UTCFX1	0.146541	0.743377	0.358875	negative		0.12	specificity	0.660057
g__Sphingomonas	0.145561	0.958787	0.135195	positive		0.13	specificity	0.719547
g__Dechloromonas	0.145277	0.958787	0.135195	negative		0.14	specificity	0.747875
g__Lachnoclostridium	0.14386	0.958787	0.135195	negative		0.15	specificity	0.764873
g__Novosphingobium	0.143506	0.47904	0.565356	negative		0.16	specificity	0.78187
g__Clostridium_sensu_stricto_1	0.143341	8.30132e-05	2.02011	negative		0.17	specificity	0.798867
g__Chujaibacter	0.142137	0.958787	0.135195	negative		0.18	specificity	0.807365
g__Bilophila	0.141419	0.0714221	1.07059	positive		0.19	specificity	0.818697
g__HOC36	0.139881	0.772859	0.334514	negative		0.2	specificity	0.82153
g__Aeromicrobium	0.13879	0.47904	0.565356	negative		0.21	specificity	0.827195
g__Thiobacillus	0.138199	0.772859	0.334514	negative		0.22	specificity	0.835694
g__Stenotrophobacter	0.137863	0.622122	0.454009	negative		0.23	specificity	0.838527
g__BIrii41	0.137095	0.958787	0.135195	negative		0.24	specificity	0.84136
g__Rubellimicrobium	0.135641	0.743377	0.358875	negative		0.25	specificity	0.844193
g__Acidovorax	0.135274	0.785915	0.323457	positive		0.26	specificity	0.847025
g__Frisingicoccus	0.134558	1.02278e-07	2.6439	negative		0.27	specificity	0.86119
g__Prevotella	0.134231	0.649574	0.432864	positive		0.28	specificity	0.866856
g__Bdellovibrio	0.133792	0.657242	0.426936	negative		0.29	specificity	0.866856
g__Citricoccus	0.132526	0.958787	0.135195	negative		0.3	specificity	0.866856
g__Enterorhabdus	0.129903	0.0553244	1.1212	negative		0.31	specificity	0.883853
g__Anaerosporobacter	0.128481	0.478741	0.565596	negative		0.32	specificity	0.886686
g__Geobacillus	0.126721	0.743377	0.358875	negative		0.33	specificity	0.886686
g__Alloprevotella	0.126527	0.751664	0.352103	positive		0.34	specificity	0.886686
g__Longilinea	0.125356	0.886897	0.228313	negative		0.35	specificity	0.886686
g__Finegoldia	0.125046	0.0410992	1.17736	negative		0.36	specificity	0.886686
g__Pseudolabrys	0.124722	0.958787	0.135195	negative		0.37	specificity	0.889518
g__Solitalea	0.124591	0.546807	0.512021	negative		0.38	specificity	0.895184
g__Anaerostipes	0.124591	0.000420766	1.83738	positive		0.39	specificity	0.895184
g__Cloacibacillus	0.12453	0.903463	0.209975	negative		0.4	specificity	0.895184
g__Aridibacter	0.124508	0.63982	0.440389	negative		0.41	specificity	0.898017
g__Acidibacter	0.124438	0.965885	0.122779	negative		0.42	specificity	0.898017
g__Aerococcus	0.12368	0.963529	0.127024	negative		0.43	specificity	0.898017
g__Megamonas	0.123597	4.64275e-06	2.30938	positive		0.44	specificity	0.90085
g__Blastocatella	0.123583	0.588519	0.479832	negative		0.45	specificity	0.90085
g__Senegalimassilia	0.123526	0.293245	0.72991	negative		0.46	specificity	0.90085
g__Carnobacterium	0.122812	0.886897	0.228313	positive		0.47	specificity	0.90085
g__Ellin6055	0.122792	0.958787	0.135195	negative		0.48	specificity	0.90085
g__S085	0.122626	0.772859	0.334514	negative		0.49	specificity	0.90085
g__Slackia	0.12211	0.0116547	1.3905	negative		0.5	specificity	0.90085
g__Caulobacter	0.1217	0.484673	0.560849	positive		0.51	specificity	0.903683
g__Rhodocytophaga	0.121655	0.47904	0.565356	negative		0.52	specificity	0.906516
g__Buttiauxella	0.121348	0.657242	0.426936	positive		0.53	specificity	0.906516
g__Cutibacterium	0.121345	0.958787	0.135195	negative		0.54	specificity	0.906516
g__Kapabacteriales	0.120445	0.795508	0.315207	negative		0.55	specificity	0.906516
g__Arthrobacter	0.120389	0.886897	0.228313	negative		0.56	specificity	0.906516
g__Microvirga	0.120215	0.622122	0.454009	negative		0.57	specificity	0.906516
g__Lautropia	0.119774	0.958787	0.135195	negative		0.58	specificity	0.906516
g__Desulfovibrio	0.119567	0.122245	0.95539	negative		0.59	specificity	0.912181
g__Enterococcus	0.119034	0.00439853	1.53515	positive		0.6	specificity	0.912181
g__Aquabacterium	0.118953	0.886897	0.228313	positive		0.61	specificity	0.912181
g__Rubrobacter	0.118762	0.72251	0.375707	negative		0.62	specificity	0.915014
g__Rhizobacter	0.118732	0.886897	0.228313	negative		0.63	specificity	0.915014
g__Microbacterium	0.118402	0.886371	0.228877	negative		0.64	specificity	0.917847
g__Haliangium	0.118171	0.909446	0.203035	negative		0.65	specificity	0.917847
g__Azospira	0.11814	0.958787	0.135195	negative		0.66	specificity	0.92068
g__Phaselicystis	0.117863	0.836613	0.278344	negative		0.67	specificity	0.92068
g__Pedomicrobium	0.117579	0.622122	0.454009	negative		0.68	specificity	0.923513
g__Gemmata	0.117517	0.795508	0.315207	negative		0.69	specificity	0.923513
g__Morganella	0.117227	0.958787	0.135195	negative		0.7	specificity	0.926346
g__Capnocytophaga	0.117111	0.962101	0.129536	negative		0.71	specificity	0.929178
g__Blastomonas	0.117009	0.958787	0.135195	negative		0.72	specificity	0.932011
g__Polynucleobacter	0.116729	0.886897	0.228313	negative		0.73	specificity	0.932011
g__Roseisolibacter	0.116664	0.657242	0.426936	negative		0.74	specificity	0.932011
g__Sumerlaea	0.116664	0.836613	0.278344	negative		0.75	specificity	0.932011
g__Ornithinimicrobium	0.116609	0.298855	0.724251	negative		0.76	specificity	0.932011
g__Bifidobacterium	0.116113	0.199866	0.836218	negative		0.77	specificity	0.932011
g__Gordonia	0.116026	0.743377	0.358875	negative		0.78	specificity	0.932011
g__Gaiella	0.115555	0.958787	0.135195	negative		0.79	specificity	0.934844
g__Lineage_IIb	0.115475	0.958787	0.135195	negative		0.8	specificity	0.937677
g__Comamonas	0.115266	0.958787	0.135195	positive		0.81	specificity	0.943343
g__Blastococcus	0.115134	0.965885	0.122779	negative		0.82	specificity	0.943343
g__Terrimonas	0.115119	0.958787	0.135195	negative		0.83	specificity	0.943343
g__Alkanibacter	0.114965	0.772859	0.334514	negative		0.84	specificity	0.946176
g__Inhella	0.114916	0.886897	0.228313	negative		0.85	specificity	0.949008
g__Devosia	0.114769	0.657242	0.426936	negative		0.86	specificity	0.949008
g__Kocuria	0.114758	0.958787	0.135195	negative		0.87	specificity	0.949008
g__Longimicrobium	0.114677	0.298855	0.724251	negative		0.88	specificity	0.949008
g__Blastopirellula	0.114624	0.886897	0.228313	negative		0.89	specificity	0.949008
g__Saccharopolyspora	0.114462	0.958787	0.135195	negative		0.9	specificity	0.949008
g__Mongoliicoccus	0.114454	0.886897	0.228313	negative		0.91	specificity	0.951841
g__Lachnobacterium	0.114429	0.75866	0.346342	negative		0.92	specificity	0.954674
g__Lysobacter	0.114296	0.834853	0.279982	negative		0.93	specificity	0.954674
g__Bradyrhizobium	0.114275	0.657242	0.426936	negative		0.94	specificity	0.954674
g__DTU014	0.114064	0.47904	0.565356	negative		0.95	specificity	0.954674
g__Puia	0.114054	0.958787	0.135195	negative		0.96	specificity	0.954674
g__Empedobacter	0.113987	0.958787	0.135195	negative		0.97	specificity	0.954674
g__Solirubrobacter	0.113863	0.795508	0.315207	negative		0.98	specificity	0.954674
g__Citrobacter	0.113827	0.000131132	1.97035	negative		0.99	specificity	0.954674
g__bacteriap25	0.113825	0.886897	0.228313	negative		1	specificity	1
g__Brachybacterium	0.113782	0.588318	0.479987	negative
g__Acidaminococcus	0.11376	0.958787	0.135195	negative
g__Lachnoanaerobaculum	0.113717	0.72251	0.375707	negative
g__Abditibacterium	0.113628	0.958787	0.135195	negative
g__Colwellia	0.113583	0.657242	0.426936	negative
g__Porphyrobacter	0.113547	0.743377	0.358875	negative
g__Enterobacter	0.113502	0.00112927	1.71674	negative
g__Shuttleworthia	0.113468	0.178413	0.865201	negative
g__Paraprevotella	0.113442	0.958787	0.135195	negative
g__Pontibacter	0.113361	0.657242	0.426936	negative
g__Vermiphilaceae	0.113354	0.47904	0.565356	negative
g__Anaerococcus	0.113327	4.69692e-05	2.08043	positive
g__Pirellula	0.1133	0.886897	0.228313	negative
g__Atopobium	0.113269	0.588519	0.479832	positive
g__Ellin6067	0.113265	0.795508	0.315207	negative
g__Dyadobacter	0.113192	0.886897	0.228313	negative
g__Geodermatophilus	0.113138	0.199685	0.836454	negative
g__Latescibacterota	0.112944	0.958787	0.135195	negative
g__Fretibacterium	0.112902	0.912424	0.199508	negative
g__TM7x	0.112839	0.238175	0.789369	negative
g__Nesterenkonia	0.112748	0.135924	0.930969	positive
g__Hymenobacter	0.11274	0.958787	0.135195	negative
g__Brevundimonas	0.112675	0.958787	0.135195	positive
g__Achromobacter	0.112652	0.0449577	1.16069	negative
g__Nitrospira	0.112496	0.958787	0.135195	negative
g__Acidisoma	0.112492	0.743377	0.358875	negative
g__Phocaeicola	0.112465	0.886897	0.228313	negative
g__Bauldia	0.112403	0.47904	0.565356	negative
g__Nocardioides	0.112246	0.886897	0.228313	negative
g__Fluviicola	0.112239	0.743377	0.358875	negative
g__Pajaroellobacter	0.112239	0.772859	0.334514	negative
g__Harryflintia	0.112237	0.34605	0.678867	negative
g__Streptomyces	0.112194	0.133139	0.935786	negative
g__Anaerofustis	0.112151	0.0280838	1.24561	negative
g__Rhodoplanes	0.112133	0.958787	0.135195	negative
g__S0134_terrestrial_group	0.112079	0.376915	0.650966	negative
g__Limnohabitans	0.112061	0.608907	0.464165	negative
g__NK4A214_group	0.112061	0.772859	0.334514	negative
g__Mycobacterium	0.112034	0.886897	0.228313	negative
g__Chthoniobacter	0.112015	0.958787	0.135195	negative
g__Macrococcus	0.111978	0.772859	0.334514	negative
g__Victivallis	0.111958	0.809476	0.302979	negative
g__Methanosphaera	0.111957	0.151224	0.905747	negative
g__Ahniella	0.111955	0.331505	0.692467	negative
g__Dietzia	0.111946	0.958787	0.135195	negative
g__Limnobacter	0.111941	0.657242	0.426936	negative
g__Allisonella	0.111939	0.00755746	1.45658	negative
g__Variovorax	0.111937	0.561014	0.501025	positive
g__Opitutus	0.111933	0.657242	0.426936	negative
g__Gallibacterium	0.111916	0.657242	0.426936	negative
g__Synergistes	0.111912	0.886897	0.228313	negative
g__Vicinamibacteraceae	0.11191	0.993501	0.0532141	negative
g__Tsukamurella	0.11191	0.958787	0.135195	negative
g__Arenimonas	0.11191	0.958787	0.135195	negative
g__Aliihoeflea	0.11191	0.958787	0.135195	negative
g__Marvinbryantia	0.11191	6.98572e-08	2.67503	negative
g__Atopostipes	0.11191	0.836613	0.278344	negative
g__Bosea	0.11191	0.958787	0.135195	negative
g__WD2101_soil_group	0.11191	0.741355	0.360519	negative
g__Tepidimonas	0.11191	0.751376	0.352339	negative
g__Aquicella	0.11191	0.836613	0.278344	negative
g__Pir4_lineage	0.11191	0.615164	0.459358	negative
g__Altererythrobacter	0.11191	0.979704	0.0943665	negative
g__Hydrogenophaga	0.11191	0.379816	0.648403	negative
g__Ramlibacter	0.11191	0.707524	0.387633	negative
g__AKAU4049	0.11191	0.958787	0.135195	negative
g__SBR1031	0.11191	0.958787	0.135195	negative
g__Luteolibacter	0.11191	0.795508	0.315207	negative
g__Pseudonocardia	0.11191	0.795508	0.315207	negative
g__Flavisolibacter	0.11191	0.772859	0.334514	negative
g__Sphingobium	0.11191	0.958787	0.135195	negative
g__Eremococcus	0.11191	0.545614	0.512947	negative
g__Nevskia	0.11191	0.772859	0.334514	positive
g__Nitriliruptoraceae	0.11191	0.958787	0.135195	negative
g__Nitrosospira	0.11191	0.772859	0.334514	negative
g__Glutamicibacter	0.11191	0.609136	0.463989	negative
g__Klebsiella	0.11191	4.01555e-21	4.51622	positive
g__Collinsella	0.11191	0.963529	0.127024	negative
g__Rheinheimera	0.11191	0.958787	0.135195	negative
g__Marinomonas	0.11191	0.836613	0.278344	negative
g__Alcaligenes	0.11191	0.772859	0.334514	negative
g__Pseudobutyrivibrio	0.11191	0.622122	0.454009	negative
g__Photobacterium	0.11191	0.588318	0.479987	negative
g__Uruburuella	0.11191	0.886897	0.228313	negative
g__Elizabethkingia	0.11191	0.47904	0.565356	negative
g__Jeotgalibaca	0.11191	0.588519	0.479832	negative
g__Thermicanus	0.11191	0.622122	0.454009	negative
g__Pseudarcicella	0.11191	0.834853	0.279982	negative
g__Dysgonomonas	0.11191	0.620178	0.455504	negative
g__Ploimida	0.11191	0.622122	0.454009	negative
g__Janthinobacterium	0.11191	0.608907	0.464165	positive
g__Adlercreutzia	0.11191	0.958787	0.135195	negative
g__Pelomonas	0.11191	0.47904	0.565356	negative
g__Polaromonas	0.11191	0.886897	0.228313	negative
g__Eubacterium	0.11191	0.836613	0.278344	negative
g__Succinivibrio	0.11191	0.769066	0.337693	negative
g__Escherichia	0.11191	0.588318	0.479987	negative
g__SMB53	0.11191	0.338566	0.685825	negative
g__Dehalobacterium	0.11191	0.958787	0.135195	negative
g__Coprobacillus	0.11191	0.886897	0.228313	positive
g__Methylobacterium	0.11191	0.048925	1.14476	negative
g__Christensenella	0.11191	0.270347	0.75371	negative
g__Cloacibacterium	0.11191	0.772859	0.334514	positive
g__Sarcina	0.11191	0.221333	0.809292	negative
g__Candidatus_Arthromitus	0.11191	0.0406	1.17961	negative
g__Angelakisella	0.11191	0.00206306	1.63875	negative
g__Rikenella	0.11191	0.0141959	1.35935	negative
g__Peptoniphilus	0.11191	0.376915	0.650966	positive
g__Anaerofilum	0.11191	0.795508	0.315207	negative
g__Candidatus_Stoquefichus	0.11191	0.539461	0.517726	negative
g__Paludicola	0.11191	0.388865	0.640469	negative
g__Agrobacterium	0.11191	0.801235	0.310226	negative
g__Pseudoxanthomonas	0.11191	0.295653	0.727473	negative
g__Woeseia	0.11191	0.112789	0.973517	negative
g__Fimbriiglobus	0.11191	0.47904	0.565356	negative
g__Centipeda	0.11191	0.886897	0.228313	negative
g__Herbaspirillum	0.11191	0.439861	0.597231	negative
g__Singulisphaera	0.11191	0.47904	0.565356	negative
g__Conexibacter	0.11191	0.657242	0.426936	negative
g__Sediminibacterium	0.11191	0.77598	0.331887	negative
g__Providencia	0.11191	0.603175	0.468569	negative
g__Peredibacter	0.11191	0.886897	0.228313	negative
g__Scardovia	0.11191	0.879131	0.23653	negative
g__Catenibacillus	0.11191	0.509707	0.540999	negative
g__Chryseolinea	0.11191	0.546572	0.512204	negative
g__Parcubacteria	0.111896	0.367984	0.658917	negative
g__Pseudoramibacter_Eubacterium	0.111865	0.834853	0.279982	negative
g__Nitrososphaeraceae	0.11183	0.958787	0.135195	negative
g__Adhaeribacter	0.11183	0.256355	0.768868	negative
g__PLTA13	0.11182	0.348932	0.676209	negative
g__Mitsuokella	0.111701	0.863179	0.252783	negative
g__Akkermansia	0.110984	0.00123719	1.70516	negative
g__Phenylobacterium	0.110859	0.743377	0.358875	negative
g__Luteimonas	0.110432	0.958787	0.135195	negative
g__Lechevalieria	0.11028	0.886897	0.228313	negative
g__Beggiatoa	0.109319	0.886897	0.228313	negative
g__Ferruginibacter	0.10842	0.886897	0.228313	negative
g__Bryobacter	0.10731	0.958787	0.135195	negative
g__Pseudofulvimonas	0.106913	0.886897	0.228313	negative
g__Moraxella	0.104688	0.256355	0.768868	negative
g__Ralstonia	0.104266	0.243056	0.783769	negative
g__Thermus	0.10414	0.958787	0.135195	negative
g__Iamia	0.103565	0.958787	0.135195	negative
g__Faecalitalea	0.102653	0.185122	0.855886	negative
g__Methyloversatilis	0.102529	0.836613	0.278344	negative
g__Cetobacterium	0.10245	0.546807	0.512021	negative
g__Veillonellaceae	0.102048	0.836613	0.278344	negative
g__Rhodanobacter	0.100968	0.958787	0.135195	negative
g__Tumebacillus	0.098565	0.707524	0.387633	negative
g__Coprococcus	0.096813	0.0953165	1.01036	positive
g__Gemmatimonas	0.0967968	0.707524	0.387633	negative
g__Enhydrobacter	0.0961395	0.77598	0.331887	positive
g__Oxalobacter	0.0950443	1.02278e-07	2.6439	negative
g__Massilia	0.0903412	0.958787	0.135195	negative
g__Parasutterella	0.0881069	0.293245	0.72991	negative
g__hgcI_clade	0.0839933	0.958787	0.135195	negative
g__Desulfosporosinus	0.0838812	0.958787	0.135195	negative
g__Rokubacteriales	0.0812593	0.834853	0.279982	negative
g__Methylotenera	0.0807424	0.793588	0.316867	negative
g__Paeniclostridium	0.0765501	0.958787	0.135195	negative
g__Filifactor	0.0736787	0.834853	0.279982	negative
g__Megasphaera	0.0698902	0.273622	0.750233	negative
g__Methanobrevibacter	0.0695298	8.15879e-11	3.17622	negative
g__Proteus	0.0693973	0.367984	0.658917	negative
g__Dorea	0.065929	0.47904	0.565356	positive
g__Luteitalea	0.0652564	0.958787	0.135195	negative
g__Zoogloea	0.0649236	0.958787	0.135195	negative
g__Silanimonas	0.0559668	0.958787	0.135195	negative
g__Anoxybacillus	0.0528404	0.622122	0.454009	negative
g__Chloroplast	0.0525539	0.50294	0.546336	negative
g__Arcanobacterium	0.0468961	0.958787	0.135195	negative
g__Rhodococcus	0.0424593	0.852673	0.263092	positive
g__Hydrogenophilus	0.040074	0.886897	0.228313	negative
g__Armatimonadales	0.0226237	0.991518	0.0608239	negative
g__Catonella	0.0210491	0.958787	0.135195	negative
g__Butyrivibrio	0.0201908	0.0313109	1.2265	negative
g__Moryella	0.01288	0.958787	0.135195	negative
g__Phreatobacter	0.0108844	0.657242	0.426936	negative
g__Marinospirillum	0.00804046	0.836613	0.278344	negative
g__Oscillospira	0.00178925	0.956455	0.139052	negative
g__Fusicatenibacter	0.000885173	8.75699e-07	2.46123	negative
g__Subdoligranulum	0.000102008	0.0294675	1.2372	negative
g__Halomonas	0	0.836613	0.278344	negative
g__Granulicatella	0	0.619962	0.45567	negative
g__Parabacteroides	0	0.02867	1.242	positive
g__Agathobacter	0	0.0107597	1.40292	negative
g__Eisenbergiella	0	0.00206074	1.6389	negative
g__Selenomonas	0	0.657242	0.426936	negative
g__Eikenella	0	0.0819332	1.04237	negative
g__Oribacterium	0	0.47901	0.565381	negative
g__Oscillibacter	0	0.012224	1.38304	negative
g__Helcococcus	0	0.772859	0.334514	negative
g__Coprobacter	0	0.00153315	1.67762	negative
g__Colidextribacter	0	0.256355	0.768868	negative
g__Cellvibrio	0	0.993501	0.0532141	negative
g__Monoglobus	0	0.0711257	1.07144	negative
g__Rikenellaceae_RC9_gut_group	0	0.958787	0.135195	negative
g__Serratia	0	0.439861	0.597231	negative
g__Trichococcus	0	0.886897	0.228313	negative
g__Curvibacter	0	0.958787	0.135195	negative
g__Aggregatibacter	0	0.886897	0.228313	negative
g__Myroides	0	0.474763	0.568791	negative
g__Muribaculaceae	0	2.67995e-05	2.13819	negative

## Sheet: fig4e
NetMoss score and statistical significance results for fig4e
NetMoss score as x-axis and genus as y-axis for the point plot in fig4e
Detailed instructions to replot the figure can be accessed from Figure4.Rmd at https://doi.org/10.5281/zenodo.5913041
source data: data.zip
NetMoss score	class	genus
1	NetMoss	g__Faecalibacterium
1	NetMoss	g__Acinetobacter
0.919224	NetMoss	g__Bacillus
0.723207	NetMoss	g__Bacteroides
0.686882	NetMoss	g__Pyramidobacter
0.639857	NetMoss	g__Ruminococcus
0.589719	NetMoss	g__Psychrobacter
0.505505	NetMoss	g__Pseudomonas
0.443969	NetMoss	g__Fusobacterium
0.419227	NetMoss	g__Erwinia
0.381204	NetMoss	g__Flavobacterium
0.377084	NetMoss	g__Lactococcus
0.35158	NetMoss	g__Streptococcus
0.320821	NetMoss	g__Weissella
0.299529	NetMoss	g__Delftia
0.295352	NetMoss	g__Sphingobacterium
0.286884	NetMoss	g__Odoribacter
0.263118	NetMoss	g__Lactobacillus
0.235614	NetMoss	g__Phascolarctobacterium
0.184734	NetMoss	g__Stenotrophomonas
0.148121	NetMoss	g__Pedobacter
0.145561	NetMoss	g__Sphingomonas
0.141419	NetMoss	g__Bilophila
0.135274	NetMoss	g__Acidovorax
0.134231	NetMoss	g__Prevotella
0.126527	NetMoss	g__Alloprevotella
0.122812	NetMoss	g__Carnobacterium
0.1217	NetMoss	g__Caulobacter
0.121348	NetMoss	g__Buttiauxella
1	Both	g__Porphyromonas
1	Both	g__Parvimonas
1	Both	g__Helicobacter
0.728363	Both	g__Staphylococcus
0.501778	Both	g__Corynebacterium
0.399264	Both	g__Peptostreptococcus
0.371418	Both	g__Actinomyces
0.167524	Both	g__Sutterella
0.124591	Both	g__Anaerostipes
0.123597	Both	g__Megamonas
0.119034	Wilcoxon	g__Enterococcus
0.113327	Wilcoxon	g__Anaerococcus
0.11191	Wilcoxon	g__Klebsiella
0	Wilcoxon	g__Parabacteroides

## Sheet: fig4f_NetMoss
Classification result of NetMoss for fig4f
TPR as y-axis and FPR as x-axis for roc curves in fig4f
Detailed instructions to replot the figure can be accessed from Figure4.Rmd at https://doi.org/10.5281/zenodo.5913041
source data: data.zip	script: Figure4.Rmd
TPR	FPR	threshold	FN	FP
1	1	0	0	27.04
1	0.991494	0.001	0	26.81
1	0.974482	0.004	0	26.35
1	0.95747	0.005	0	25.89
1	0.931953	0.007	0	25.2
1	0.914941	0.008	0	24.74
1	0.880917	0.009	0	23.82
1	0.863905	0.01	0	23.36
1	0.829882	0.011	0	22.44
1	0.821376	0.012	0	22.21
1	0.81287	0.013	0	21.98
1	0.804364	0.014	0	21.75
1	0.795858	0.015	0	21.52
1	0.778846	0.016	0	21.06
1	0.77034	0.017	0	20.83
1	0.744822	0.019	0	20.14
1	0.736317	0.02	0	19.91
1	0.719305	0.026	0	19.45
1	0.702293	0.03	0	18.99
1	0.676405	0.031	0	18.29
1	0.667899	0.036	0	18.06
1	0.659393	0.04	0	17.83
1	0.650888	0.042	0	17.6
1	0.650518	0.043	0	17.59
1	0.641642	0.045	0	17.35
1	0.633136	0.046	0	17.12
1	0.62463	0.052	0	16.89
1	0.62426	0.055	0	16.88
1	0.615754	0.056	0	16.65
1	0.606879	0.057	0	16.41
1	0.606509	0.058	0	16.4
1	0.606139	0.059	0	16.39
1	0.596524	0.063	0	16.13
1	0.588018	0.064	0	15.9
1	0.579512	0.065	0	15.67
1	0.579142	0.066	0	15.66
1	0.570636	0.069	0	15.43
1	0.569896	0.07	0	15.41
1	0.561391	0.074	0	15.18
0.999394	0.560651	0.08	0.01	15.16
0.999394	0.543269	0.082	0.01	14.69
0.999394	0.534763	0.085	0.01	14.46
0.999394	0.525518	0.086	0.01	14.21
0.999394	0.525148	0.088	0.01	14.2
0.999394	0.524778	0.089	0.01	14.19
0.999394	0.524408	0.091	0.01	14.18
0.999394	0.524038	0.092	0.01	14.17
0.999394	0.514793	0.093	0.01	13.92
0.999394	0.514423	0.096	0.01	13.91
0.999394	0.505917	0.101	0.01	13.68
0.999394	0.497411	0.107	0.01	13.45
0.999394	0.488905	0.11	0.01	13.22
0.999394	0.480399	0.111	0.01	12.99
0.999394	0.471524	0.115	0.01	12.75
0.999394	0.463018	0.116	0.01	12.52
0.999394	0.454512	0.117	0.01	12.29
0.999394	0.445636	0.122	0.01	12.05
0.999394	0.445266	0.123	0.01	12.04
0.999394	0.444896	0.124	0.01	12.03
0.999394	0.444157	0.126	0.01	12.01
0.999394	0.443787	0.127	0.01	12
0.999394	0.443417	0.128	0.01	11.99
0.999394	0.443047	0.129	0.01	11.98
0.999394	0.442678	0.13	0.01	11.97
0.999394	0.434172	0.138	0.01	11.74
0.999394	0.433802	0.139	0.01	11.73
0.999394	0.433432	0.142	0.01	11.72
0.999394	0.433062	0.143	0.01	11.71
0.999394	0.432692	0.144	0.01	11.7
0.999394	0.432322	0.149	0.01	11.69
0.999394	0.431213	0.153	0.01	11.66
0.999394	0.430843	0.157	0.01	11.65
0.999394	0.430473	0.158	0.01	11.64
0.999394	0.421967	0.162	0.01	11.41
0.999394	0.421598	0.164	0.01	11.4
0.999394	0.421228	0.166	0.01	11.39
0.999394	0.420858	0.169	0.01	11.38
0.999394	0.420488	0.172	0.01	11.37
0.999394	0.419749	0.175	0.01	11.35
0.999394	0.419009	0.176	0.01	11.33
0.999394	0.410503	0.178	0.01	11.1
0.999394	0.410133	0.179	0.01	11.09
0.999394	0.409763	0.181	0.01	11.08
0.999394	0.409393	0.185	0.01	11.07
0.999394	0.400888	0.191	0.01	10.84
0.999394	0.392382	0.193	0.01	10.61
0.999394	0.392012	0.195	0.01	10.6
0.999394	0.383506	0.197	0.01	10.37
0.999394	0.383136	0.198	0.01	10.36
0.999394	0.37463	0.199	0.01	10.13
0.999394	0.366124	0.201	0.01	9.9
0.999394	0.357618	0.207	0.01	9.67
0.999394	0.348743	0.209	0.01	9.43
0.999394	0.348373	0.213	0.01	9.42
0.999394	0.348003	0.223	0.01	9.41
0.997577	0.348003	0.234	0.04	9.41
0.997577	0.339497	0.235	0.04	9.18
0.996972	0.339497	0.236	0.05	9.18
0.996972	0.339127	0.242	0.05	9.17
0.996366	0.339127	0.243	0.06	9.17
0.996366	0.338018	0.249	0.06	9.14
0.996366	0.337648	0.252	0.06	9.13
0.994549	0.337648	0.253	0.09	9.13
0.994549	0.337278	0.256	0.09	9.12
0.993943	0.337278	0.257	0.1	9.12
0.993337	0.337278	0.259	0.11	9.12
0.993337	0.336908	0.261	0.11	9.11
0.993337	0.336169	0.268	0.11	9.09
0.993337	0.335799	0.269	0.11	9.08
0.993337	0.335429	0.27	0.11	9.07
0.993337	0.335059	0.272	0.11	9.06
0.993337	0.334689	0.273	0.11	9.05
0.979406	0.334689	0.275	0.34	9.05
0.979406	0.33432	0.276	0.34	9.04
0.978801	0.33395	0.277	0.35	9.03
0.978801	0.33284	0.281	0.35	9
0.978195	0.323964	0.283	0.36	8.76
0.95639	0.323964	0.284	0.72	8.76
0.95639	0.322855	0.285	0.72	8.73
0.95639	0.322485	0.286	0.72	8.72
0.95639	0.309172	0.287	0.72	8.36
0.954573	0.300296	0.29	0.75	8.12
0.954573	0.299556	0.295	0.75	8.1
0.954573	0.290311	0.3	0.75	7.85
0.954573	0.289941	0.305	0.75	7.84
0.926105	0.288831	0.311	1.22	7.81
0.926105	0.288462	0.315	1.22	7.8
0.926105	0.284393	0.316	1.22	7.69
0.912174	0.284393	0.322	1.45	7.69
0.911569	0.284393	0.326	1.46	7.69
0.911569	0.283284	0.327	1.46	7.66
0.910963	0.282175	0.328	1.47	7.63
0.910357	0.282175	0.329	1.48	7.63
0.910357	0.268491	0.33	1.48	7.26
0.910357	0.268121	0.331	1.48	7.25
0.909752	0.268121	0.341	1.49	7.25
0.909752	0.267382	0.343	1.49	7.23
0.909146	0.267382	0.344	1.5	7.23
0.909146	0.267012	0.347	1.5	7.22
0.907329	0.267012	0.348	1.53	7.22
0.906723	0.267012	0.349	1.54	7.22
0.906118	0.267012	0.35	1.55	7.22
0.904906	0.267012	0.352	1.57	7.22
0.904906	0.266642	0.354	1.57	7.21
0.890369	0.266272	0.357	1.81	7.2
0.889764	0.262574	0.358	1.82	7.1
0.889764	0.261464	0.362	1.82	7.07
0.888552	0.261464	0.364	1.84	7.07
0.886735	0.261464	0.368	1.87	7.07
0.886735	0.261095	0.37	1.87	7.06
0.885524	0.261095	0.371	1.89	7.06
0.885524	0.260725	0.373	1.89	7.05
0.885524	0.251849	0.374	1.89	6.81
0.885524	0.25	0.375	1.89	6.76
0.884313	0.25	0.378	1.91	6.76
0.882495	0.25	0.379	1.94	6.76
0.88189	0.24926	0.381	1.95	6.74
0.881284	0.248521	0.383	1.96	6.72
0.880073	0.248521	0.384	1.98	6.72
0.878256	0.248521	0.385	2.01	6.72
0.878256	0.248151	0.386	2.01	6.71
0.87765	0.234837	0.389	2.02	6.35
0.875833	0.234837	0.39	2.05	6.35
0.874016	0.234467	0.392	2.08	6.34
0.874016	0.233728	0.393	2.08	6.32
0.874016	0.232618	0.394	2.08	6.29
0.874016	0.232249	0.396	2.08	6.28
0.874016	0.231879	0.397	2.08	6.27
0.874016	0.231509	0.398	2.08	6.26
0.874016	0.227811	0.399	2.08	6.16
0.872804	0.227811	0.4	2.1	6.16
0.871593	0.227811	0.401	2.12	6.16
0.857056	0.227811	0.402	2.36	6.16
0.857056	0.227441	0.405	2.36	6.15
0.857056	0.226701	0.406	2.36	6.13
0.856451	0.213388	0.41	2.37	5.77
0.856451	0.213018	0.411	2.37	5.76
0.856451	0.212648	0.412	2.37	5.75
0.855845	0.212648	0.413	2.38	5.75
0.854634	0.212648	0.415	2.4	5.75
0.851605	0.212648	0.417	2.45	5.75
0.850999	0.212648	0.418	2.46	5.75
0.850394	0.212648	0.42	2.47	5.75
0.850394	0.211908	0.421	2.47	5.73
0.848577	0.209689	0.422	2.5	5.67
0.848577	0.20932	0.423	2.5	5.66
0.847971	0.20932	0.424	2.51	5.66
0.84676	0.20895	0.425	2.53	5.65
0.846154	0.20895	0.426	2.54	5.65
0.846154	0.20821	0.427	2.54	5.63
0.846154	0.204512	0.428	2.54	5.53
0.824349	0.203772	0.43	2.9	5.51
0.823743	0.203402	0.431	2.91	5.5
0.823137	0.203402	0.433	2.92	5.5
0.822532	0.201923	0.435	2.93	5.46
0.822532	0.1875	0.437	2.93	5.07
0.82132	0.1875	0.438	2.95	5.07
0.820715	0.18676	0.439	2.96	5.05
0.820109	0.185281	0.44	2.97	5.01
0.819503	0.185281	0.441	2.98	5.01
0.817686	0.183802	0.443	3.01	4.97
0.817686	0.183062	0.444	3.01	4.95
0.816475	0.181953	0.445	3.03	4.92
0.815869	0.181953	0.446	3.04	4.92
0.815869	0.181583	0.447	3.04	4.91
0.793459	0.181583	0.448	3.41	4.91
0.793459	0.180473	0.449	3.41	4.88
0.793459	0.171598	0.45	3.41	4.64
0.793459	0.171228	0.451	3.41	4.63
0.793459	0.170858	0.453	3.41	4.62
0.793459	0.169009	0.454	3.41	4.57
0.792853	0.159763	0.455	3.42	4.32
0.792853	0.159393	0.456	3.42	4.31
0.792247	0.159393	0.457	3.43	4.31
0.78619	0.158654	0.458	3.53	4.29
0.785584	0.157914	0.459	3.54	4.27
0.785584	0.157544	0.461	3.54	4.26
0.784979	0.157544	0.462	3.55	4.26
0.784979	0.157175	0.463	3.55	4.25
0.782556	0.157175	0.464	3.59	4.25
0.782556	0.156805	0.465	3.59	4.24
0.780739	0.156805	0.467	3.62	4.24
0.780739	0.155695	0.468	3.62	4.21
0.757723	0.155695	0.469	4	4.21
0.756511	0.155695	0.47	4.02	4.21
0.756511	0.147189	0.473	4.02	3.98
0.741975	0.147189	0.474	4.26	3.98
0.734706	0.14645	0.476	4.38	3.96
0.734101	0.14571	0.477	4.39	3.94
0.734101	0.14534	0.478	4.39	3.93
0.732889	0.14497	0.479	4.41	3.92
0.732283	0.14497	0.481	4.42	3.92
0.731678	0.144231	0.482	4.43	3.9
0.730466	0.135355	0.484	4.45	3.66
0.715324	0.135355	0.485	4.7	3.66
0.715324	0.134985	0.486	4.7	3.65
0.714113	0.133876	0.487	4.72	3.62
0.714113	0.132027	0.488	4.72	3.57
0.714113	0.127959	0.489	4.72	3.46
0.713507	0.127959	0.492	4.73	3.46
0.713507	0.127589	0.493	4.73	3.45
0.711084	0.127589	0.495	4.77	3.45
0.709873	0.127589	0.496	4.79	3.45
0.709267	0.127589	0.497	4.8	3.45
0.686856	0.127589	0.499	5.17	3.45
0.685645	0.127589	0.5	5.19	3.45
0.685645	0.126849	0.501	5.19	3.43
0.683222	0.126109	0.502	5.23	3.41
0.681405	0.12426	0.503	5.26	3.36
0.6808	0.123151	0.504	5.27	3.33
0.6808	0.119453	0.505	5.27	3.23
0.678982	0.119453	0.506	5.3	3.23
0.660206	0.119453	0.507	5.61	3.23
0.658995	0.117234	0.508	5.63	3.17
0.658995	0.116864	0.509	5.63	3.16
0.658995	0.115385	0.51	5.63	3.12
0.658389	0.115385	0.511	5.64	3.12
0.635373	0.115385	0.513	6.02	3.12
0.634161	0.115385	0.514	6.04	3.12
0.633555	0.115385	0.515	6.05	3.12
0.632344	0.115015	0.518	6.07	3.11
0.629316	0.114275	0.519	6.12	3.09
0.626893	0.114275	0.521	6.16	3.09
0.626287	0.114275	0.522	6.17	3.09
0.625076	0.114275	0.523	6.19	3.09
0.625076	0.113905	0.524	6.19	3.08
0.623864	0.112796	0.526	6.21	3.05
0.622047	0.112796	0.53	6.24	3.05
0.62023	0.108358	0.531	6.27	2.93
0.617807	0.107249	0.532	6.31	2.9
0.617807	0.106879	0.533	6.31	2.89
0.617202	0.106879	0.535	6.32	2.89
0.615385	0.106879	0.536	6.35	2.89
0.615385	0.106139	0.538	6.35	2.87
0.614779	0.106139	0.539	6.36	2.87
0.614173	0.105399	0.54	6.37	2.85
0.614173	0.101701	0.541	6.37	2.75
0.612962	0.101331	0.543	6.39	2.74
0.61175	0.100592	0.545	6.41	2.72
0.610539	0.100222	0.548	6.43	2.71
0.610539	0.0991124	0.549	6.43	2.68
0.609328	0.0943047	0.551	6.45	2.55
0.602059	0.0939349	0.552	6.57	2.54
0.600848	0.0902367	0.554	6.59	2.44
0.600848	0.089497	0.555	6.59	2.42
0.600848	0.0880178	0.556	6.59	2.38
0.600848	0.0876479	0.559	6.59	2.37
0.599637	0.0876479	0.56	6.61	2.37
0.599637	0.0872781	0.561	6.61	2.36
0.599031	0.085429	0.562	6.62	2.31
0.597214	0.0850592	0.563	6.65	2.3
0.596608	0.0850592	0.564	6.66	2.3
0.594791	0.0843195	0.566	6.69	2.28
0.594185	0.0843195	0.567	6.7	2.28
0.592974	0.0835799	0.569	6.72	2.26
0.586917	0.0835799	0.57	6.82	2.26
0.58086	0.0835799	0.571	6.92	2.26
0.579649	0.0835799	0.572	6.94	2.26
0.577832	0.0835799	0.573	6.97	2.26
0.569958	0.0835799	0.574	7.1	2.26
0.568141	0.0835799	0.575	7.13	2.26
0.551787	0.0832101	0.576	7.4	2.25
0.550575	0.0795118	0.578	7.42	2.15
0.549364	0.0787722	0.579	7.44	2.13
0.547547	0.0784024	0.581	7.47	2.12
0.546941	0.0784024	0.582	7.48	2.12
0.544518	0.0780325	0.583	7.52	2.11
0.543913	0.0780325	0.584	7.53	2.11
0.543307	0.0780325	0.585	7.54	2.11
0.542701	0.0780325	0.587	7.55	2.11
0.540884	0.0776627	0.588	7.58	2.1
0.540884	0.0772929	0.59	7.58	2.09
0.540279	0.0772929	0.592	7.59	2.09
0.533616	0.0772929	0.593	7.7	2.09
0.5106	0.0772929	0.594	8.08	2.09
0.5106	0.0769231	0.595	8.08	2.08
0.506965	0.0769231	0.596	8.14	2.08
0.503331	0.0769231	0.597	8.2	2.08
0.501514	0.0769231	0.599	8.23	2.08
0.495457	0.0769231	0.601	8.33	2.08
0.49364	0.0758136	0.602	8.36	2.05
0.486978	0.0758136	0.604	8.47	2.05
0.478498	0.075074	0.605	8.61	2.03
0.476075	0.075074	0.606	8.65	2.03
0.475469	0.0743343	0.607	8.66	2.01
0.473652	0.0743343	0.609	8.69	2.01
0.472441	0.0743343	0.612	8.71	2.01
0.464567	0.0743343	0.613	8.84	2.01
0.463356	0.0732249	0.614	8.86	1.98
0.463356	0.072855	0.616	8.86	1.97
0.462144	0.072855	0.619	8.88	1.97
0.460933	0.072855	0.62	8.9	1.97
0.460327	0.072855	0.623	8.91	1.97
0.459116	0.072855	0.624	8.93	1.97
0.45851	0.072855	0.625	8.94	1.97
0.45851	0.0698964	0.626	8.94	1.89
0.45851	0.0691568	0.627	8.94	1.87
0.455482	0.0650888	0.629	8.99	1.76
0.452453	0.0650888	0.63	9.04	1.76
0.451847	0.0643491	0.631	9.05	1.74
0.451242	0.0643491	0.632	9.06	1.74
0.450636	0.0643491	0.633	9.07	1.74
0.448819	0.0643491	0.634	9.1	1.74
0.447002	0.0643491	0.635	9.13	1.74
0.447002	0.0632396	0.636	9.13	1.71
0.446396	0.0632396	0.637	9.14	1.71
0.445185	0.0628698	0.638	9.16	1.7
0.443368	0.0591716	0.639	9.19	1.6
0.442762	0.0591716	0.641	9.2	1.6
0.440945	0.0588018	0.642	9.23	1.59
0.439733	0.0576923	0.643	9.25	1.56
0.437916	0.0576923	0.644	9.28	1.56
0.437311	0.0569527	0.645	9.29	1.54
0.437311	0.056213	0.646	9.29	1.52
0.436099	0.056213	0.647	9.31	1.52
0.436099	0.0428994	0.648	9.31	1.16
0.433071	0.0428994	0.649	9.36	1.16
0.429437	0.0428994	0.652	9.42	1.16
0.428831	0.0428994	0.653	9.43	1.16
0.422774	0.0425296	0.654	9.53	1.15
0.421563	0.0425296	0.655	9.55	1.15
0.420351	0.0425296	0.656	9.57	1.15
0.418534	0.0410503	0.657	9.6	1.11
0.417323	0.0410503	0.659	9.62	1.11
0.417323	0.0399408	0.66	9.62	1.08
0.415506	0.039571	0.661	9.65	1.07
0.413083	0.039571	0.663	9.69	1.07
0.413083	0.0384615	0.665	9.69	1.04
0.411872	0.0380917	0.669	9.71	1.03
0.411872	0.0369822	0.671	9.71	1
0.410055	0.0369822	0.672	9.74	1
0.408843	0.0362426	0.673	9.76	0.98
0.407632	0.0362426	0.674	9.78	0.98
0.40642	0.0362426	0.675	9.8	0.98
0.403392	0.0362426	0.676	9.85	0.98
0.40218	0.0362426	0.677	9.87	0.98
0.400363	0.0362426	0.678	9.9	0.98
0.398546	0.0362426	0.679	9.93	0.98
0.392489	0.0358728	0.682	10.03	0.97
0.391884	0.0321746	0.683	10.04	0.87
0.390067	0.0321746	0.684	10.07	0.87
0.388855	0.0321746	0.685	10.09	0.87
0.382798	0.0321746	0.686	10.19	0.87
0.380376	0.0321746	0.687	10.23	0.87
0.378558	0.0310651	0.688	10.26	0.84
0.378558	0.0303254	0.689	10.26	0.82
0.377347	0.0303254	0.69	10.28	0.82
0.370684	0.0303254	0.691	10.39	0.82
0.369473	0.0303254	0.692	10.41	0.82
0.367656	0.0303254	0.693	10.44	0.82
0.364022	0.029216	0.694	10.5	0.79
0.363416	0.029216	0.695	10.51	0.79
0.36281	0.029216	0.698	10.52	0.79
0.361599	0.0288462	0.699	10.54	0.78
0.360993	0.0288462	0.703	10.55	0.78
0.359176	0.0288462	0.705	10.58	0.78
0.357965	0.0288462	0.707	10.6	0.78
0.354936	0.0288462	0.708	10.65	0.78
0.353725	0.0288462	0.709	10.67	0.78
0.353725	0.0251479	0.71	10.67	0.68
0.339188	0.0251479	0.713	10.91	0.68
0.330709	0.0251479	0.715	11.05	0.68
0.330103	0.0251479	0.716	11.06	0.68
0.329497	0.0247781	0.717	11.07	0.67
0.325257	0.0247781	0.719	11.14	0.67
0.325257	0.0236686	0.72	11.14	0.64
0.325257	0.022929	0.721	11.14	0.62
0.324652	0.022929	0.723	11.15	0.62
0.299818	0.022929	0.724	11.56	0.62
0.297396	0.022929	0.725	11.6	0.62
0.294367	0.022929	0.726	11.65	0.62
0.29255	0.0144231	0.727	11.68	0.39
0.290733	0.0144231	0.728	11.71	0.39
0.289522	0.0144231	0.729	11.73	0.39
0.289522	0.0133136	0.73	11.73	0.36
0.28831	0.0133136	0.731	11.75	0.36
0.28831	0.0122041	0.732	11.75	0.33
0.287704	0.0122041	0.733	11.76	0.33
0.285887	0.0110947	0.734	11.79	0.3
0.283465	0.0110947	0.736	11.83	0.3
0.283465	0.010355	0.737	11.83	0.28
0.268322	0.010355	0.738	12.08	0.28
0.265899	0.010355	0.739	12.12	0.28
0.264688	0.010355	0.741	12.14	0.28
0.262871	0.010355	0.743	12.17	0.28
0.256208	0.010355	0.746	12.28	0.28
0.254391	0.00998521	0.747	12.31	0.27
0.251969	0.00998521	0.748	12.35	0.27
0.251363	0.00998521	0.749	12.36	0.27
0.250757	0.00998521	0.752	12.37	0.27
0.248334	0.00998521	0.753	12.41	0.27
0.247123	0.00998521	0.758	12.43	0.27
0.247123	0.00924556	0.759	12.43	0.25
0.245912	0.00924556	0.762	12.45	0.25
0.2447	0.00924556	0.763	12.47	0.25
0.242883	0.00924556	0.766	12.5	0.25
0.233798	0.00924556	0.767	12.65	0.25
0.232586	0.00924556	0.768	12.67	0.25
0.231375	0.00924556	0.771	12.69	0.25
0.231375	0.00813609	0.773	12.69	0.22
0.229558	0.00813609	0.774	12.72	0.22
0.227741	0.00813609	0.775	12.75	0.22
0.227135	0.00813609	0.776	12.76	0.22
0.225924	0.00813609	0.777	12.78	0.22
0.225318	0.00813609	0.778	12.79	0.22
0.223501	0.00813609	0.779	12.82	0.22
0.217444	0.00813609	0.78	12.92	0.22
0.216838	0.00702663	0.783	12.93	0.19
0.215021	0.00702663	0.784	12.96	0.19
0.214416	0.00702663	0.79	12.97	0.19
0.213204	0.00702663	0.793	12.99	0.19
0.211993	0.00702663	0.794	13.01	0.19
0.210781	0.00702663	0.795	13.03	0.19
0.210781	0.0033284	0.799	13.03	0.09
0.20957	0.0033284	0.801	13.05	0.09
0.207753	0.00221893	0.802	13.08	0.06
0.206541	0.00221893	0.803	13.1	0.06
0.204119	0.00221893	0.805	13.14	0.06
0.203513	0.00221893	0.809	13.15	0.06
0.197456	0.00221893	0.819	13.25	0.06
0.19685	0.00221893	0.82	13.26	0.06
0.190793	0.00221893	0.821	13.36	0.06
0.188371	0.00221893	0.822	13.4	0.06
0.187159	0.00221893	0.829	13.42	0.06
0.181102	0.00221893	0.831	13.52	0.06
0.179891	0.00221893	0.832	13.54	0.06
0.179285	0.00221893	0.836	13.55	0.06
0.17868	0.00221893	0.837	13.56	0.06
0.176863	0.00221893	0.84	13.59	0.06
0.1702	0.00221893	0.843	13.7	0.06
0.1702	0.00110947	0.845	13.7	0.03
0.168988	0.00110947	0.848	13.72	0.03
0.167777	0.00110947	0.849	13.74	0.03
0.166566	0.00110947	0.85	13.76	0.03
0.165354	0.00110947	0.853	13.78	0.03
0.164749	0.00110947	0.854	13.79	0.03
0.162326	0.00110947	0.858	13.83	0.03
0.160509	0.00110947	0.859	13.86	0.03
0.159903	0.00110947	0.865	13.87	0.03
0.158692	0.00110947	0.866	13.89	0.03
0.15748	0.00110947	0.868	13.91	0.03
0.156875	0.00110947	0.869	13.92	0.03
0.155058	0.00110947	0.873	13.95	0.03
0.15324	0.00110947	0.875	13.98	0.03
0.15324	0	0.878	13.98	0
0.152029	0	0.88	14	0
0.150212	0	0.882	14.03	0
0.149606	0	0.883	14.04	0
0.147789	0	0.885	14.07	0
0.146578	0	0.888	14.09	0
0.145972	0	0.889	14.1	0
0.144155	0	0.891	14.13	0
0.143549	0	0.893	14.14	0
0.142338	0	0.894	14.16	0
0.140521	0	0.897	14.19	0
0.13931	0	0.899	14.21	0
0.137492	0	0.906	14.24	0
0.135675	0	0.907	14.27	0
0.133858	0	0.908	14.3	0
0.132647	0	0.91	14.32	0
0.129013	0	0.911	14.38	0
0.127801	0	0.916	14.4	0
0.127196	0	0.918	14.41	0
0.125984	0	0.92	14.43	0
0.124167	0	0.921	14.46	0
0.122956	0	0.922	14.48	0
0.121139	0	0.929	14.51	0
0.120533	0	0.931	14.52	0
0.11811	0	0.933	14.56	0
0.104179	0	0.934	14.79	0
0.102362	0	0.936	14.82	0
0.101757	0	0.937	14.83	0
0.0872199	0	0.938	15.07	0
0.0854028	0	0.939	15.1	0
0.0817686	0	0.941	15.16	0
0.0678377	0	0.944	15.39	0
0.0660206	0	0.951	15.42	0
0.0642035	0	0.952	15.45	0
0.0623864	0	0.953	15.48	0
0.0478498	0	0.957	15.72	0
0.0472441	0	0.965	15.73	0
0.0466384	0	0.966	15.74	0
0.0460327	0	0.968	15.75	0
0.0442156	0	0.979	15.78	0
0.0436099	0	0.997	15.79	0

## Sheet: fig4f_Random Forest
Classification result of Random Forest for fig4f
TPR as y-axis and FPR as x-axis for roc curves in fig4f
Detailed instructions to replot the figure can be accessed from Figure4.Rmd at https://doi.org/10.5281/zenodo.5913041
source data: data.zip	script: Figure4.Rmd
TPR	FPR	threshold	FN	FP
1	1	0.001	0	400
1	0.9975	0.003	0	399
1	0.995	0.004	0	398
1	0.9925	0.008	0	397
1	0.985	0.011	0	394
1	0.9775	0.013	0	391
1	0.9725	0.014	0	389
1	0.97	0.015	0	388
1	0.9675	0.016	0	387
0.995272	0.96	0.017	2	384
0.995272	0.9575	0.018	2	383
0.995272	0.955	0.02	2	382
0.995272	0.9525	0.021	2	381
0.995272	0.95	0.022	2	380
0.995272	0.9475	0.024	2	379
0.995272	0.94	0.026	2	376
0.995272	0.9375	0.029	2	375
0.995272	0.9325	0.03	2	373
0.995272	0.93	0.031	2	372
0.995272	0.9275	0.032	2	371
0.995272	0.925	0.034	2	370
0.995272	0.9225	0.035	2	369
0.995272	0.9175	0.036	2	367
0.995272	0.915	0.037	2	366
0.995272	0.91	0.039	2	364
0.995272	0.9075	0.041	2	363
0.995272	0.905	0.042	2	362
0.995272	0.9	0.043	2	360
0.995272	0.895	0.045	2	358
0.995272	0.8925	0.047	2	357
0.995272	0.89	0.051	2	356
0.995272	0.8825	0.052	2	353
0.995272	0.88	0.057	2	352
0.995272	0.875	0.06	2	350
0.995272	0.8725	0.064	2	349
0.995272	0.8675	0.065	2	347
0.995272	0.865	0.066	2	346
0.995272	0.8625	0.071	2	345
0.995272	0.8575	0.074	2	343
0.995272	0.855	0.076	2	342
0.995272	0.8525	0.077	2	341
0.995272	0.85	0.08	2	340
0.995272	0.8425	0.082	2	337
0.995272	0.84	0.086	2	336
0.995272	0.8375	0.091	2	335
0.995272	0.835	0.093	2	334
0.995272	0.83	0.094	2	332
0.995272	0.8275	0.096	2	331
0.995272	0.825	0.098	2	330
0.995272	0.8225	0.102	2	329
0.995272	0.82	0.103	2	328
0.995272	0.8175	0.107	2	327
0.992908	0.8175	0.108	3	327
0.992908	0.815	0.109	3	326
0.990544	0.815	0.112	4	326
0.990544	0.8075	0.113	4	323
0.990544	0.805	0.116	4	322
0.990544	0.8025	0.119	4	321
0.990544	0.8	0.12	4	320
0.990544	0.7975	0.122	4	319
0.990544	0.795	0.126	4	318
0.990544	0.7925	0.128	4	317
0.990544	0.79	0.13	4	316
0.990544	0.785	0.131	4	314
0.990544	0.78	0.132	4	312
0.990544	0.775	0.134	4	310
0.990544	0.77	0.137	4	308
0.990544	0.7675	0.141	4	307
0.990544	0.765	0.142	4	306
0.98818	0.7625	0.151	5	305
0.98818	0.76	0.152	5	304
0.98818	0.7575	0.154	5	303
0.98818	0.755	0.158	5	302
0.98818	0.7525	0.159	5	301
0.98818	0.75	0.16	5	300
0.98818	0.7475	0.166	5	299
0.98818	0.745	0.169	5	298
0.98818	0.7425	0.172	5	297
0.98818	0.7375	0.173	5	295
0.98818	0.735	0.175	5	294
0.98818	0.7325	0.18	5	293
0.985816	0.73	0.182	6	292
0.985816	0.7275	0.19	6	291
0.985816	0.72	0.195	6	288
0.983452	0.72	0.198	7	288
0.983452	0.7175	0.207	7	287
0.983452	0.715	0.209	7	286
0.983452	0.71	0.211	7	284
0.981087	0.71	0.22	8	284
0.981087	0.705	0.222	8	282
0.981087	0.7025	0.231	8	281
0.981087	0.7	0.236	8	280
0.981087	0.6975	0.245	8	279
0.978723	0.695	0.252	9	278
0.978723	0.6925	0.256	9	277
0.978723	0.69	0.259	9	276
0.978723	0.6875	0.263	9	275
0.978723	0.685	0.27	9	274
0.978723	0.6825	0.279	9	273
0.976359	0.6825	0.283	10	273
0.976359	0.68	0.286	10	272
0.976359	0.6775	0.291	10	271
0.973995	0.675	0.296	11	270
0.971631	0.675	0.297	12	270
0.971631	0.6725	0.302	12	269
0.971631	0.67	0.307	12	268
0.969267	0.67	0.308	13	268
0.969267	0.6675	0.314	13	267
0.969267	0.665	0.319	13	266
0.969267	0.6625	0.321	13	265
0.969267	0.66	0.324	13	264
0.969267	0.6575	0.331	13	263
0.969267	0.655	0.334	13	262
0.969267	0.6525	0.335	13	261
0.969267	0.65	0.338	13	260
0.969267	0.6475	0.339	13	259
0.969267	0.645	0.345	13	258
0.966903	0.6425	0.346	14	257
0.964539	0.6425	0.348	15	257
0.964539	0.64	0.35	15	256
0.964539	0.6375	0.356	15	255
0.962175	0.6375	0.357	16	255
0.962175	0.635	0.362	16	254
0.962175	0.6325	0.363	16	253
0.962175	0.625	0.367	16	250
0.959811	0.625	0.369	17	250
0.959811	0.6225	0.372	17	249
0.957447	0.6225	0.374	18	249
0.955083	0.6225	0.376	19	249
0.955083	0.62	0.377	19	248
0.955083	0.615	0.382	19	246
0.955083	0.61	0.384	19	244
0.955083	0.6075	0.385	19	243
0.955083	0.605	0.386	19	242
0.952719	0.605	0.39	20	242
0.952719	0.6025	0.391	20	241
0.952719	0.6	0.393	20	240
0.950355	0.5975	0.394	21	239
0.950355	0.595	0.395	21	238
0.950355	0.5925	0.396	21	237
0.950355	0.59	0.398	21	236
0.950355	0.5875	0.403	21	235
0.947991	0.5875	0.404	22	235
0.945626	0.5875	0.405	23	235
0.940898	0.585	0.408	25	234
0.938534	0.585	0.409	26	234
0.938534	0.5825	0.41	26	233
0.938534	0.58	0.412	26	232
0.938534	0.575	0.413	26	230
0.938534	0.57	0.414	26	228
0.93617	0.5675	0.416	27	227
0.931442	0.5675	0.417	29	227
0.931442	0.565	0.418	29	226
0.929078	0.565	0.419	30	226
0.929078	0.5625	0.42	30	225
0.929078	0.56	0.422	30	224
0.929078	0.5575	0.423	30	223
0.926714	0.5575	0.424	31	223
0.92435	0.5575	0.425	32	223
0.92435	0.5525	0.429	32	221
0.921986	0.5525	0.43	33	221
0.919622	0.55	0.432	34	220
0.917258	0.55	0.435	35	220
0.914894	0.5475	0.436	36	219
0.91253	0.5475	0.438	37	219
0.91253	0.545	0.439	37	218
0.910165	0.545	0.443	38	218
0.910165	0.54	0.444	38	216
0.907801	0.54	0.445	39	216
0.903073	0.5375	0.449	41	215
0.900709	0.535	0.45	42	214
0.895981	0.535	0.453	44	214
0.893617	0.5275	0.454	45	211
0.893617	0.5225	0.459	45	209
0.891253	0.52	0.46	46	208
0.888889	0.5175	0.462	47	207
0.886525	0.5175	0.463	48	207
0.884161	0.5175	0.464	49	207
0.881797	0.5175	0.465	50	207
0.877069	0.5125	0.466	52	205
0.874704	0.51	0.467	53	204
0.874704	0.5075	0.47	53	203
0.874704	0.505	0.471	53	202
0.874704	0.5025	0.472	53	201
0.87234	0.5	0.474	54	200
0.87234	0.495	0.476	54	198
0.869976	0.4925	0.479	55	197
0.867612	0.49	0.481	56	196
0.867612	0.4875	0.482	56	195
0.865248	0.4825	0.483	57	193
0.862884	0.48	0.484	58	192
0.862884	0.475	0.485	58	190
0.862884	0.4725	0.486	58	189
0.862884	0.47	0.488	58	188
0.86052	0.4675	0.49	59	187
0.858156	0.4675	0.491	60	187
0.858156	0.4575	0.492	60	183
0.853428	0.4575	0.493	62	183
0.8487	0.4575	0.494	64	183
0.8487	0.4525	0.496	64	181
0.841608	0.4525	0.498	67	181
0.841608	0.45	0.499	67	180
0.839243	0.445	0.502	68	178
0.839243	0.4425	0.505	68	177
0.839243	0.44	0.506	68	176
0.836879	0.4375	0.507	69	175
0.836879	0.4325	0.509	69	173
0.834515	0.43	0.51	70	172
0.834515	0.4225	0.511	70	169
0.832151	0.4225	0.512	71	169
0.829787	0.42	0.513	72	168
0.827423	0.4175	0.514	73	167
0.825059	0.415	0.518	74	166
0.820331	0.41	0.52	76	164
0.820331	0.4075	0.522	76	163
0.820331	0.405	0.523	76	162
0.817967	0.4025	0.524	77	161
0.815603	0.4	0.525	78	160
0.815603	0.395	0.526	78	158
0.815603	0.3925	0.527	78	157
0.813239	0.3925	0.529	79	157
0.810875	0.3925	0.53	80	157
0.808511	0.3925	0.531	81	157
0.808511	0.39	0.532	81	156
0.808511	0.3875	0.533	81	155
0.806147	0.3875	0.536	82	155
0.801418	0.3825	0.537	84	153
0.799054	0.38	0.538	85	152
0.79669	0.3775	0.539	86	151
0.79669	0.375	0.54	86	150
0.79669	0.3725	0.542	86	149
0.79669	0.3675	0.544	86	147
0.79669	0.36	0.546	86	144
0.794326	0.36	0.547	87	144
0.787234	0.355	0.548	90	142
0.787234	0.35	0.549	90	140
0.787234	0.3475	0.55	90	139
0.78487	0.3475	0.551	91	139
0.782506	0.3425	0.552	92	137
0.777778	0.3375	0.553	94	135
0.775414	0.3375	0.555	95	135
0.77305	0.335	0.556	96	134
0.770686	0.335	0.558	97	134
0.768322	0.335	0.559	98	134
0.765957	0.3325	0.56	99	133
0.765957	0.33	0.561	99	132
0.763593	0.3275	0.562	100	131
0.761229	0.325	0.564	101	130
0.758865	0.325	0.565	102	130
0.754137	0.325	0.566	104	130
0.754137	0.32	0.567	104	128
0.754137	0.3075	0.568	104	123
0.749409	0.305	0.571	106	122
0.747045	0.3025	0.572	107	121
0.744681	0.2975	0.573	108	119
0.742317	0.2975	0.574	109	119
0.735225	0.2975	0.576	112	119
0.735225	0.295	0.579	112	118
0.732861	0.2925	0.58	113	117
0.732861	0.28	0.581	113	112
0.730496	0.2775	0.582	114	111
0.725768	0.2775	0.583	116	111
0.725768	0.27	0.584	116	108
0.723404	0.27	0.585	117	108
0.723404	0.2675	0.586	117	107
0.72104	0.2675	0.587	118	107
0.718676	0.2675	0.588	119	107
0.716312	0.2625	0.589	120	105
0.713948	0.2575	0.59	121	103
0.711584	0.255	0.591	122	102
0.70922	0.2525	0.593	123	101
0.706856	0.25	0.594	124	100
0.699764	0.2475	0.595	127	99
0.695035	0.2475	0.596	129	99
0.685579	0.2475	0.597	133	99
0.683215	0.245	0.598	134	98
0.680851	0.245	0.599	135	98
0.678487	0.2425	0.6	136	97
0.676123	0.24	0.601	137	96
0.671395	0.235	0.602	139	94
0.669031	0.2325	0.603	140	93
0.666667	0.23	0.605	141	92
0.664303	0.2275	0.606	142	91
0.664303	0.2225	0.607	142	89
0.661939	0.2175	0.608	143	87
0.65721	0.2175	0.609	145	87
0.654846	0.215	0.61	146	86
0.652482	0.215	0.611	147	86
0.650118	0.2075	0.612	148	83
0.647754	0.2025	0.614	149	81
0.643026	0.2	0.615	151	80
0.638298	0.2	0.616	153	80
0.631206	0.1975	0.617	156	79
0.628842	0.1975	0.619	157	79
0.628842	0.1925	0.62	157	77
0.617021	0.1925	0.621	162	77
0.614657	0.185	0.622	163	74
0.609929	0.1825	0.623	165	73
0.607565	0.1825	0.624	166	73
0.602837	0.1825	0.625	168	73
0.600473	0.1775	0.627	169	71
0.600473	0.1725	0.628	169	69
0.598109	0.1725	0.63	170	69
0.595745	0.1725	0.631	171	69
0.593381	0.1725	0.632	172	69
0.593381	0.1675	0.633	172	67
0.588652	0.1675	0.634	174	67
0.588652	0.165	0.635	174	66
0.586288	0.1625	0.636	175	65
0.579196	0.16	0.637	178	64
0.576832	0.1575	0.638	179	63
0.574468	0.1575	0.639	180	63
0.574468	0.15	0.64	180	60
0.572104	0.15	0.641	181	60
0.565012	0.145	0.642	184	58
0.560284	0.14	0.643	186	56
0.55792	0.1375	0.645	187	55
0.55792	0.135	0.646	187	54
0.55792	0.1325	0.647	187	53
0.555556	0.13	0.648	188	52
0.555556	0.1275	0.649	188	51
0.553191	0.125	0.65	189	50
0.550827	0.1225	0.651	190	49
0.548463	0.1225	0.652	191	49
0.546099	0.12	0.654	192	48
0.543735	0.12	0.656	193	48
0.541371	0.1175	0.657	194	47
0.536643	0.115	0.658	196	46
0.529551	0.11	0.659	199	44
0.527187	0.1075	0.66	200	43
0.522459	0.1075	0.661	202	43
0.520095	0.1075	0.662	203	43
0.51773	0.1075	0.663	204	43
0.515366	0.1075	0.664	205	43
0.510638	0.1075	0.665	207	43
0.508274	0.1025	0.666	208	41
0.508274	0.0975	0.667	208	39
0.503546	0.0975	0.668	210	39
0.501182	0.0975	0.67	211	39
0.498818	0.095	0.671	212	38
0.498818	0.0925	0.672	212	37
0.496454	0.0875	0.673	213	35
0.49409	0.0875	0.677	214	35
0.491726	0.085	0.679	215	34
0.486998	0.085	0.68	217	34
0.48227	0.085	0.681	219	34
0.477541	0.085	0.682	221	34
0.475177	0.085	0.683	222	34
0.468085	0.085	0.684	225	34
0.465721	0.085	0.685	226	34
0.456265	0.085	0.686	230	34
0.456265	0.0825	0.687	230	33
0.451537	0.0825	0.689	232	33
0.451537	0.08	0.692	232	32
0.444444	0.0775	0.693	235	31
0.44208	0.0775	0.694	236	31
0.439716	0.075	0.695	237	30
0.437352	0.075	0.696	238	30
0.434988	0.075	0.697	239	30
0.43026	0.0725	0.698	241	29
0.427896	0.0725	0.699	242	29
0.423168	0.0725	0.7	244	29
0.41844	0.07	0.701	246	28
0.416076	0.07	0.702	247	28
0.408983	0.0675	0.704	250	27
0.406619	0.0675	0.705	251	27
0.404255	0.0675	0.707	252	27
0.399527	0.0675	0.708	254	27
0.392435	0.0675	0.709	257	27
0.390071	0.0675	0.71	258	27
0.387707	0.0675	0.711	259	27
0.380615	0.0675	0.712	262	27
0.378251	0.0675	0.713	263	27
0.375887	0.0675	0.714	264	27
0.36643	0.0675	0.715	268	27
0.361702	0.0675	0.716	270	27
0.356974	0.0675	0.717	272	27
0.349882	0.0675	0.718	275	27
0.347518	0.065	0.72	276	26
0.34279	0.0625	0.721	278	25
0.340426	0.0625	0.722	279	25
0.338061	0.0625	0.723	280	25
0.328605	0.06	0.724	284	24
0.328605	0.0575	0.726	284	23
0.323877	0.0575	0.727	286	23
0.321513	0.0575	0.728	287	23
0.319149	0.0575	0.729	288	23
0.316785	0.0575	0.73	289	23
0.312057	0.0575	0.731	291	23
0.312057	0.055	0.732	291	22
0.309693	0.0525	0.735	292	21
0.309693	0.05	0.738	292	20
0.309693	0.0475	0.74	292	19
0.304965	0.0475	0.741	294	19
0.300236	0.0475	0.743	296	19
0.297872	0.0475	0.744	297	19
0.295508	0.045	0.745	298	18
0.293144	0.045	0.747	299	18
0.293144	0.0425	0.75	299	17
0.29078	0.0425	0.751	300	17
0.283688	0.04	0.752	303	16
0.281324	0.04	0.753	304	16
0.271868	0.04	0.755	308	16
0.267139	0.0375	0.756	310	15
0.264775	0.0375	0.757	311	15
0.262411	0.0375	0.758	312	15
0.260047	0.0375	0.762	313	15
0.257683	0.0375	0.763	314	15
0.250591	0.0375	0.764	317	15
0.248227	0.035	0.765	318	14
0.245863	0.035	0.766	319	14
0.236407	0.035	0.767	323	14
0.234043	0.035	0.768	324	14
0.231678	0.035	0.769	325	14
0.229314	0.035	0.771	326	14
0.22695	0.0325	0.773	327	13
0.224586	0.0275	0.774	328	11
0.222222	0.0275	0.775	329	11
0.219858	0.025	0.776	330	10
0.21513	0.025	0.777	332	10
0.212766	0.0225	0.78	333	9
0.210402	0.0225	0.781	334	9
0.205674	0.0225	0.782	336	9
0.20331	0.0225	0.784	337	9
0.200946	0.0225	0.785	338	9
0.196217	0.0225	0.786	340	9
0.193853	0.0225	0.787	341	9
0.186761	0.0225	0.79	344	9
0.184397	0.0225	0.792	345	9
0.182033	0.0225	0.793	346	9
0.182033	0.02	0.797	346	8
0.179669	0.02	0.799	347	8
0.177305	0.02	0.801	348	8
0.177305	0.0175	0.804	348	7
0.174941	0.0175	0.805	349	7
0.172577	0.0175	0.806	350	7
0.170213	0.0175	0.807	351	7
0.167849	0.0175	0.808	352	7
0.165485	0.0175	0.809	353	7
0.163121	0.0175	0.81	354	7
0.160757	0.0175	0.812	355	7
0.156028	0.0175	0.814	357	7
0.153664	0.0175	0.818	358	7
0.1513	0.0175	0.819	359	7
0.148936	0.0175	0.82	360	7
0.146572	0.015	0.821	361	6
0.144208	0.015	0.823	362	6
0.141844	0.015	0.824	363	6
0.137116	0.015	0.825	365	6
0.132388	0.015	0.828	367	6
0.132388	0.0125	0.832	367	5
0.130024	0.0125	0.833	368	5
0.12766	0.0125	0.834	369	5
0.12766	0.01	0.836	369	4
0.125296	0.01	0.837	370	4
0.122931	0.01	0.84	371	4
0.118203	0.01	0.842	373	4
0.115839	0.01	0.844	374	4
0.113475	0.01	0.845	375	4
0.108747	0.01	0.847	377	4
0.106383	0.01	0.848	378	4
0.104019	0.01	0.849	379	4
0.0992908	0.0075	0.851	381	3
0.0992908	0.005	0.852	381	2
0.0945626	0.005	0.855	383	2
0.0945626	0.0025	0.856	383	1
0.0921986	0.0025	0.858	384	1
0.0898345	0.0025	0.864	385	1
0.0874704	0.0025	0.869	386	1
0.0851064	0.0025	0.871	387	1
0.0827423	0.0025	0.872	388	1
0.0803783	0	0.874	389	0
0.0780142	0	0.875	390	0
0.0732861	0	0.876	392	0
0.0685579	0	0.878	394	0
0.0661939	0	0.879	395	0
0.0638298	0	0.881	396	0
0.0614657	0	0.884	397	0
0.0591017	0	0.885	398	0
0.0567376	0	0.89	399	0
0.0543735	0	0.904	400	0
0.0520095	0	0.916	401	0
0.0496454	0	0.918	402	0
0.0472813	0	0.922	403	0
0.0449173	0	0.926	404	0
0.0425532	0	0.928	405	0
0.0401891	0	0.93	406	0
0.0378251	0	0.934	407	0
0.035461	0	0.939	408	0
0.0330969	0	0.94	409	0
0.0307329	0	0.942	410	0
0.0283688	0	0.946	411	0
0.0260047	0	0.947	412	0
0.0236407	0	0.949	413	0
0.0189125	0	0.955	415	0
0.0165485	0	0.96	416	0
0.0141844	0	0.963	417	0
0.0118203	0	0.967	418	0
0.00945626	0	0.968	419	0
0.0070922	0	0.973	420	0
0.00472813	0	0.974	421	0
0.00236407	0	0.975	422	0

## Sheet: fig4f_PLS-DA
Classification result of PLS-DAfor fig4f
TPR as y-axis and FPR as x-axis for roc curves in fig4f
Detailed instructions to replot the figure can be accessed from Figure4.Rmd at https://doi.org/10.5281/zenodo.5913041
source data: data.zip	script: Figure4.Rmd
TPR	FPR	threshold	FN	FP
1	1	0.003	0	383
1	0.997389	0.004	0	382
1	0.994778	0.007	0	381
1	0.992167	0.008	0	380
1	0.989556	0.009	0	379
1	0.971279	0.01	0	372
1	0.960836	0.011	0	368
1	0.955614	0.012	0	366
1	0.953003	0.013	0	365
1	0.94517	0.014	0	362
1	0.942559	0.015	0	361
1	0.939948	0.017	0	360
1	0.937337	0.018	0	359
1	0.934726	0.019	0	358
1	0.932115	0.02	0	357
1	0.926893	0.021	0	355
1	0.924282	0.022	0	354
1	0.921671	0.025	0	353
1	0.91906	0.026	0	352
1	0.911227	0.03	0	349
1	0.898172	0.031	0	344
1	0.895561	0.032	0	343
1	0.887728	0.033	0	340
1	0.885117	0.034	0	339
1	0.882507	0.035	0	338
1	0.879896	0.038	0	337
1	0.874674	0.04	0	335
1	0.869452	0.041	0	333
1	0.86423	0.044	0	331
1	0.861619	0.046	0	330
1	0.859008	0.048	0	329
1	0.856397	0.053	0	328
1	0.853786	0.055	0	327
1	0.851175	0.057	0	326
1	0.848564	0.058	0	325
1	0.843342	0.059	0	323
1	0.832898	0.065	0	319
1	0.830287	0.066	0	318
1	0.827676	0.067	0	317
1	0.825065	0.068	0	316
1	0.822454	0.069	0	315
1	0.817232	0.075	0	313
1	0.814621	0.078	0	312
1	0.81201	0.079	0	311
1	0.809399	0.083	0	310
1	0.806789	0.086	0	309
1	0.804178	0.087	0	308
1	0.801567	0.088	0	307
1	0.798956	0.091	0	306
1	0.796345	0.097	0	305
1	0.793734	0.102	0	304
1	0.785901	0.104	0	301
1	0.780679	0.105	0	299
1	0.778068	0.107	0	298
1	0.775457	0.109	0	297
1	0.772846	0.112	0	296
1	0.770235	0.114	0	295
1	0.767624	0.115	0	294
1	0.765013	0.12	0	293
1	0.762402	0.121	0	292
1	0.75718	0.127	0	290
1	0.754569	0.132	0	289
1	0.751958	0.134	0	288
1	0.746736	0.135	0	286
1	0.744125	0.136	0	285
0.997727	0.744125	0.138	1	285
0.997727	0.741514	0.14	1	284
0.997727	0.738903	0.146	1	283
0.997727	0.736292	0.152	1	282
0.997727	0.733681	0.153	1	281
0.997727	0.73107	0.161	1	280
0.997727	0.72846	0.162	1	279
0.997727	0.723238	0.166	1	277
0.997727	0.718016	0.167	1	275
0.997727	0.715405	0.177	1	274
0.995455	0.715405	0.178	2	274
0.995455	0.712794	0.182	2	273
0.995455	0.710183	0.186	2	272
0.993182	0.710183	0.189	3	272
0.990909	0.707572	0.196	4	271
0.988636	0.707572	0.207	5	271
0.988636	0.704961	0.209	5	270
0.988636	0.70235	0.21	5	269
0.988636	0.699739	0.214	5	268
0.988636	0.697128	0.224	5	267
0.988636	0.694517	0.225	5	266
0.986364	0.694517	0.226	6	266
0.984091	0.694517	0.233	7	266
0.984091	0.691906	0.237	7	265
0.984091	0.689295	0.238	7	264
0.984091	0.684073	0.242	7	262
0.984091	0.681462	0.252	7	261
0.984091	0.678851	0.255	7	260
0.984091	0.67624	0.26	7	259
0.984091	0.673629	0.262	7	258
0.981818	0.671018	0.268	8	257
0.979545	0.671018	0.27	9	257
0.977273	0.671018	0.272	10	257
0.975	0.671018	0.277	11	257
0.975	0.668407	0.279	11	256
0.975	0.665796	0.281	11	255
0.972727	0.665796	0.282	12	255
0.972727	0.660574	0.284	12	253
0.970455	0.657963	0.289	13	252
0.968182	0.657963	0.292	14	252
0.968182	0.655352	0.294	14	251
0.968182	0.652742	0.295	14	250
0.968182	0.650131	0.306	14	249
0.965909	0.650131	0.309	15	249
0.963636	0.650131	0.312	16	249
0.963636	0.64752	0.314	16	248
0.961364	0.64752	0.322	17	248
0.961364	0.644909	0.324	17	247
0.961364	0.642298	0.33	17	246
0.961364	0.639687	0.331	17	245
0.961364	0.637076	0.333	17	244
0.959091	0.637076	0.338	18	244
0.956818	0.637076	0.34	19	244
0.956818	0.634465	0.342	19	243
0.954545	0.634465	0.344	20	243
0.954545	0.631854	0.345	20	242
0.954545	0.629243	0.346	20	241
0.954545	0.626632	0.35	20	240
0.952273	0.624021	0.353	21	239
0.95	0.624021	0.354	22	239
0.95	0.62141	0.355	22	238
0.947727	0.62141	0.358	23	238
0.947727	0.616188	0.359	23	236
0.947727	0.613577	0.361	23	235
0.945455	0.613577	0.362	24	235
0.943182	0.613577	0.364	25	235
0.938636	0.610966	0.365	27	234
0.936364	0.610966	0.366	28	234
0.936364	0.608355	0.368	28	233
0.936364	0.605744	0.369	28	232
0.936364	0.603133	0.372	28	231
0.936364	0.600522	0.374	28	230
0.934091	0.600522	0.377	29	230
0.931818	0.597911	0.379	30	229
0.931818	0.592689	0.38	30	227
0.927273	0.592689	0.381	32	227
0.925	0.592689	0.382	33	227
0.925	0.590078	0.383	33	226
0.922727	0.590078	0.385	34	226
0.918182	0.590078	0.387	36	226
0.915909	0.590078	0.391	37	226
0.915909	0.584856	0.392	37	224
0.915909	0.582245	0.395	37	223
0.915909	0.579634	0.397	37	222
0.913636	0.579634	0.398	38	222
0.909091	0.579634	0.4	40	222
0.909091	0.577023	0.403	40	221
0.909091	0.574413	0.407	40	220
0.909091	0.571802	0.41	40	219
0.906818	0.571802	0.413	41	219
0.906818	0.569191	0.416	41	218
0.906818	0.56658	0.42	41	217
0.906818	0.563969	0.421	41	216
0.906818	0.561358	0.424	41	215
0.906818	0.558747	0.425	41	214
0.904545	0.550914	0.427	42	211
0.902273	0.548303	0.428	43	210
0.902273	0.545692	0.43	43	209
0.897727	0.543081	0.434	45	208
0.897727	0.54047	0.438	45	207
0.897727	0.537859	0.44	45	206
0.897727	0.535248	0.441	45	205
0.897727	0.527415	0.443	45	202
0.895455	0.524804	0.444	46	201
0.893182	0.522193	0.445	47	200
0.888636	0.519582	0.446	49	199
0.886364	0.516971	0.447	50	198
0.886364	0.509138	0.45	50	195
0.886364	0.503916	0.451	50	193
0.884091	0.503916	0.453	51	193
0.881818	0.503916	0.454	52	193
0.879545	0.503916	0.455	53	193
0.875	0.501305	0.456	55	192
0.870455	0.501305	0.457	57	192
0.868182	0.501305	0.458	58	192
0.865909	0.498695	0.459	59	191
0.863636	0.498695	0.462	60	191
0.861364	0.490862	0.463	61	188
0.861364	0.48564	0.464	61	186
0.861364	0.483029	0.469	61	185
0.861364	0.475196	0.47	61	182
0.861364	0.469974	0.471	61	180
0.859091	0.469974	0.472	62	180
0.854545	0.469974	0.475	64	180
0.854545	0.467363	0.477	64	179
0.852273	0.464752	0.478	65	178
0.847727	0.464752	0.479	67	178
0.840909	0.462141	0.48	70	177
0.838636	0.462141	0.481	71	177
0.838636	0.45953	0.483	71	176
0.836364	0.45953	0.484	72	176
0.834091	0.45953	0.485	73	176
0.834091	0.456919	0.486	73	175
0.831818	0.454308	0.487	74	174
0.829545	0.454308	0.49	75	174
0.827273	0.451697	0.491	76	173
0.825	0.451697	0.492	77	173
0.825	0.449086	0.495	77	172
0.822727	0.449086	0.496	78	172
0.820455	0.449086	0.498	79	172
0.820455	0.446475	0.499	79	171
0.820455	0.441253	0.5	79	169
0.818182	0.441253	0.501	80	169
0.815909	0.441253	0.502	81	169
0.815909	0.438642	0.504	81	168
0.813636	0.43342	0.505	82	166
0.811364	0.428198	0.506	83	164
0.809091	0.428198	0.507	84	164
0.806818	0.428198	0.509	85	164
0.806818	0.422977	0.511	85	162
0.806818	0.420366	0.512	85	161
0.804545	0.420366	0.513	86	161
0.804545	0.415144	0.514	86	159
0.802273	0.415144	0.516	87	159
0.8	0.407311	0.517	88	156
0.797727	0.407311	0.518	89	156
0.795455	0.407311	0.519	90	156
0.793182	0.4047	0.521	91	155
0.793182	0.396867	0.522	91	152
0.793182	0.394256	0.524	91	151
0.788636	0.391645	0.525	93	150
0.786364	0.391645	0.526	94	150
0.781818	0.386423	0.529	96	148
0.781818	0.383812	0.53	96	147
0.779545	0.383812	0.531	97	147
0.775	0.383812	0.532	99	147
0.770455	0.381201	0.533	101	146
0.768182	0.37859	0.535	102	145
0.763636	0.373368	0.536	104	143
0.763636	0.368146	0.537	104	141
0.761364	0.365535	0.538	105	140
0.759091	0.365535	0.539	106	140
0.759091	0.362924	0.541	106	139
0.754545	0.362924	0.542	108	139
0.752273	0.360313	0.543	109	138
0.747727	0.357702	0.544	111	137
0.747727	0.349869	0.545	111	134
0.743182	0.347258	0.546	113	133
0.740909	0.347258	0.547	114	133
0.740909	0.342037	0.548	114	131
0.740909	0.336815	0.549	114	129
0.738636	0.336815	0.551	115	129
0.738636	0.334204	0.552	115	128
0.738636	0.331593	0.553	115	127
0.738636	0.328982	0.554	115	126
0.736364	0.326371	0.556	116	125
0.734091	0.326371	0.557	117	125
0.727273	0.32376	0.558	120	124
0.725	0.32376	0.561	121	124
0.722727	0.321149	0.562	122	123
0.720455	0.318538	0.563	123	122
0.715909	0.318538	0.565	125	122
0.713636	0.318538	0.566	126	122
0.713636	0.315927	0.567	126	121
0.704545	0.315927	0.568	130	121
0.702273	0.310705	0.569	131	119
0.702273	0.308094	0.571	131	118
0.697727	0.305483	0.572	133	117
0.697727	0.302872	0.573	133	116
0.695455	0.29765	0.575	134	114
0.686364	0.29765	0.576	138	114
0.686364	0.295039	0.577	138	113
0.684091	0.295039	0.578	139	113
0.684091	0.292428	0.58	139	112
0.679545	0.292428	0.581	141	112
0.677273	0.292428	0.582	142	112
0.672727	0.292428	0.583	144	112
0.672727	0.289817	0.584	144	111
0.670455	0.289817	0.585	145	111
0.668182	0.287206	0.586	146	110
0.668182	0.281984	0.587	146	108
0.665909	0.281984	0.589	147	108
0.665909	0.279373	0.59	147	107
0.661364	0.279373	0.591	149	107
0.656818	0.279373	0.592	151	107
0.652273	0.274151	0.594	153	105
0.647727	0.274151	0.595	155	105
0.645455	0.27154	0.598	156	104
0.640909	0.263708	0.599	158	101
0.636364	0.263708	0.6	160	101
0.634091	0.263708	0.601	161	101
0.631818	0.261097	0.602	162	100
0.629545	0.255875	0.603	163	98
0.625	0.250653	0.604	165	96
0.620455	0.250653	0.605	167	96
0.618182	0.245431	0.606	168	94
0.615909	0.245431	0.607	169	94
0.615909	0.24282	0.609	169	93
0.613636	0.240209	0.611	170	92
0.611364	0.240209	0.612	171	92
0.609091	0.237598	0.613	172	91
0.606818	0.237598	0.614	173	91
0.602273	0.232376	0.615	175	89
0.597727	0.232376	0.616	177	89
0.595455	0.229765	0.617	178	88
0.593182	0.227154	0.618	179	87
0.588636	0.224543	0.619	181	86
0.588636	0.221932	0.62	181	85
0.586364	0.221932	0.621	182	85
0.581818	0.221932	0.622	184	85
0.577273	0.219321	0.623	186	84
0.577273	0.21671	0.624	186	83
0.572727	0.214099	0.625	188	82
0.570455	0.211488	0.626	189	81
0.565909	0.208877	0.627	191	80
0.565909	0.206266	0.628	191	79
0.565909	0.201044	0.629	191	77
0.565909	0.198433	0.63	191	76
0.563636	0.198433	0.632	192	76
0.563636	0.195822	0.633	192	75
0.559091	0.185379	0.635	194	71
0.559091	0.182768	0.636	194	70
0.554545	0.182768	0.638	196	70
0.552273	0.182768	0.639	197	70
0.547727	0.182768	0.64	199	70
0.540909	0.182768	0.641	202	70
0.540909	0.180157	0.643	202	69
0.538636	0.180157	0.644	203	69
0.536364	0.180157	0.645	204	69
0.536364	0.177546	0.646	204	68
0.534091	0.177546	0.647	205	68
0.534091	0.172324	0.648	205	66
0.529545	0.172324	0.65	207	66
0.529545	0.167102	0.652	207	64
0.529545	0.164491	0.653	207	63
0.527273	0.164491	0.654	208	63
0.527273	0.16188	0.657	208	62
0.525	0.159269	0.659	209	61
0.522727	0.156658	0.66	210	60
0.520455	0.156658	0.661	211	60
0.513636	0.156658	0.662	214	60
0.506818	0.154047	0.663	217	59
0.502273	0.151436	0.664	219	58
0.5	0.151436	0.665	220	58
0.5	0.148825	0.666	220	57
0.497727	0.148825	0.667	221	57
0.495455	0.146214	0.668	222	56
0.490909	0.143603	0.669	224	55
0.488636	0.143603	0.67	225	55
0.486364	0.143603	0.671	226	55
0.484091	0.143603	0.672	227	55
0.481818	0.140992	0.673	228	54
0.479545	0.140992	0.675	229	54
0.479545	0.138381	0.676	229	53
0.479545	0.133159	0.677	229	51
0.475	0.127937	0.678	231	49
0.475	0.125326	0.679	231	48
0.472727	0.125326	0.68	232	48
0.472727	0.122715	0.681	232	47
0.470455	0.122715	0.682	233	47
0.468182	0.122715	0.683	234	47
0.461364	0.122715	0.687	237	47
0.461364	0.120104	0.688	237	46
0.456818	0.120104	0.689	239	46
0.452273	0.114883	0.69	241	44
0.445455	0.114883	0.691	244	44
0.443182	0.114883	0.692	245	44
0.443182	0.112272	0.693	245	43
0.440909	0.112272	0.694	246	43
0.402273	0.075718	0.695	263	29
0.4	0.073107	0.696	264	28
0.397727	0.0704961	0.698	265	27
0.395455	0.0704961	0.701	266	27
0.395455	0.0678851	0.702	266	26
0.395455	0.0652742	0.704	266	25
0.390909	0.0626632	0.705	268	24
0.386364	0.0626632	0.707	270	24
0.386364	0.0600522	0.708	270	23
0.384091	0.0574413	0.709	271	22
0.379545	0.0548303	0.71	273	21
0.377273	0.0548303	0.711	274	21
0.375	0.0548303	0.712	275	21
0.370455	0.0548303	0.714	277	21
0.368182	0.0548303	0.715	278	21
0.359091	0.0522193	0.716	282	20
0.354545	0.0522193	0.719	284	20
0.347727	0.0522193	0.722	287	20
0.345455	0.0522193	0.724	288	20
0.343182	0.0522193	0.727	289	20
0.343182	0.0496084	0.728	289	19
0.340909	0.0496084	0.73	290	19
0.338636	0.0496084	0.733	291	19
0.336364	0.0496084	0.734	292	19
0.331818	0.0496084	0.737	294	19
0.329545	0.0496084	0.738	295	19
0.329545	0.0469974	0.74	295	18
0.320455	0.0469974	0.743	299	18
0.313636	0.0469974	0.744	302	18
0.313636	0.0443864	0.746	302	17
0.311364	0.0417755	0.75	303	16
0.306818	0.0417755	0.751	305	16
0.302273	0.0417755	0.752	307	16
0.3	0.0417755	0.754	308	16
0.295455	0.0417755	0.756	310	16
0.293182	0.0417755	0.757	311	16
0.290909	0.0417755	0.758	312	16
0.290909	0.0391645	0.76	312	15
0.290909	0.0365535	0.761	312	14
0.288636	0.0365535	0.763	313	14
0.281818	0.0339426	0.765	316	13
0.281818	0.0313316	0.766	316	12
0.279545	0.0313316	0.767	317	12
0.272727	0.0313316	0.768	320	12
0.268182	0.0313316	0.769	322	12
0.265909	0.0287206	0.77	323	11
0.263636	0.0287206	0.772	324	11
0.261364	0.0287206	0.774	325	11
0.259091	0.0287206	0.776	326	11
0.256818	0.0287206	0.777	327	11
0.254545	0.0287206	0.78	328	11
0.252273	0.0287206	0.781	329	11
0.247727	0.0287206	0.782	331	11
0.245455	0.0287206	0.785	332	11
0.245455	0.0234987	0.791	332	9
0.243182	0.0234987	0.795	333	9
0.240909	0.0208877	0.796	334	8
0.238636	0.0182768	0.799	335	7
0.236364	0.0182768	0.8	336	7
0.234091	0.0182768	0.801	337	7
0.231818	0.0182768	0.802	338	7
0.231818	0.0156658	0.804	338	6
0.227273	0.0156658	0.805	340	6
0.225	0.0156658	0.81	341	6
0.222727	0.0156658	0.813	342	6
0.220455	0.0156658	0.814	343	6
0.218182	0.0156658	0.816	344	6
0.218182	0.0130548	0.817	344	5
0.213636	0.0130548	0.822	346	5
0.211364	0.0130548	0.823	347	5
0.209091	0.0130548	0.824	348	5
0.206818	0.0130548	0.825	349	5
0.204545	0.0130548	0.826	350	5
0.202273	0.0130548	0.827	351	5
0.197727	0.0130548	0.828	353	5
0.197727	0.0104439	0.831	353	4
0.195455	0.0104439	0.837	354	4
0.193182	0.0104439	0.841	355	4
0.190909	0.0104439	0.842	356	4
0.186364	0.0104439	0.843	358	4
0.184091	0.0104439	0.845	359	4
0.181818	0.0104439	0.846	360	4
0.179545	0.0104439	0.851	361	4
0.177273	0.0104439	0.852	362	4
0.175	0.0104439	0.854	363	4
0.172727	0.0104439	0.855	364	4
0.168182	0.0104439	0.857	366	4
0.165909	0.0078329	0.859	367	3
0.161364	0.0078329	0.862	369	3
0.159091	0.0078329	0.864	370	3
0.156818	0.0078329	0.865	371	3
0.154545	0.0078329	0.869	372	3
0.152273	0.0078329	0.87	373	3
0.15	0.0078329	0.871	374	3
0.147727	0.0078329	0.874	375	3
0.143182	0.0078329	0.877	377	3
0.140909	0.00522193	0.878	378	2
0.138636	0.00522193	0.884	379	2
0.136364	0.00522193	0.886	380	2
0.131818	0.00522193	0.887	382	2
0.131818	0.00261097	0.89	382	1
0.129545	0.00261097	0.891	383	1
0.127273	0.00261097	0.892	384	1
0.125	0.00261097	0.893	385	1
0.122727	0.00261097	0.895	386	1
0.120455	0.00261097	0.896	387	1
0.118182	0	0.899	388	0
0.113636	0	0.901	390	0
0.111364	0	0.913	391	0
0.109091	0	0.914	392	0
0.106818	0	0.915	393	0
0.1	0	0.916	396	0
0.0977273	0	0.92	397	0
0.0909091	0	0.921	400	0
0.0886364	0	0.922	401	0
0.0863636	0	0.927	402	0
0.0818182	0	0.928	404	0
0.0795455	0	0.93	405	0
0.0772727	0	0.932	406	0
0.0727273	0	0.933	408	0
0.0704545	0	0.934	409	0
0.0636364	0	0.938	412	0
0.0613636	0	0.94	413	0
0.0590909	0	0.941	414	0
0.0568182	0	0.946	415	0
0.0545455	0	0.947	416	0
0.0522727	0	0.951	417	0
0.0477273	0	0.952	419	0
0.0454545	0	0.953	420	0
0.0409091	0	0.962	422	0
0.0386364	0	0.963	423	0
0.0363636	0	0.967	424	0
0.0295455	0	0.972	427	0
0.0272727	0	0.973	428	0
0.025	0	0.976	429	0
0.0204545	0	0.977	431	0
0.0181818	0	0.983	432	0
0.0159091	0	0.984	433	0
0.0113636	0	0.988	435	0
0.00909091	0	0.991	436	0
0.00454545	0	0.993	438	0
0.00227273	0	0.994	439	0

## Sheet: fig4f_combat
Classification result of combat for fig4f
TPR as y-axis and FPR as x-axis for roc curves in fig4f
Detailed instructions to replot the figure can be accessed from Figure4.Rmd at https://doi.org/10.5281/zenodo.5913041
source data: data.zip	script: Figure4.Rmd
TPR	FPR	threshold	FN	FP
1	1	0	0	371
1	0.989218	0.001	0	367
1	0.978437	0.002	0	363
1	0.962264	0.003	0	357
1	0.959569	0.004	0	356
1	0.956873	0.005	0	355
1	0.948787	0.006	0	352
1	0.943396	0.007	0	350
1	0.938005	0.008	0	348
1	0.93531	0.009	0	347
1	0.932615	0.01	0	346
1	0.919137	0.012	0	341
1	0.916442	0.013	0	340
1	0.908356	0.015	0	337
1	0.90566	0.016	0	336
1	0.902965	0.017	0	335
1	0.90027	0.019	0	334
1	0.897574	0.02	0	333
1	0.894879	0.021	0	332
0.997788	0.892183	0.022	1	331
0.997788	0.886792	0.024	1	329
0.997788	0.884097	0.027	1	328
0.997788	0.881402	0.028	1	327
0.997788	0.878706	0.029	1	326
0.997788	0.876011	0.032	1	325
0.997788	0.873315	0.034	1	324
0.971239	0.854447	0.038	13	317
0.971239	0.851752	0.04	13	316
0.971239	0.849057	0.041	13	315
0.971239	0.846361	0.047	13	314
0.971239	0.843666	0.048	13	313
0.971239	0.84097	0.054	13	312
0.971239	0.838275	0.06	13	311
0.969027	0.838275	0.062	14	311
0.969027	0.83558	0.067	14	310
0.966814	0.83558	0.068	15	310
0.966814	0.832884	0.07	15	309
0.964602	0.830189	0.071	16	308
0.964602	0.827493	0.074	16	307
0.964602	0.824798	0.078	16	306
0.964602	0.822102	0.086	16	305
0.964602	0.819407	0.102	16	304
0.964602	0.816712	0.114	16	303
0.964602	0.814016	0.119	16	302
0.962389	0.814016	0.12	17	302
0.962389	0.80593	0.121	17	299
0.962389	0.803235	0.122	17	298
0.960177	0.803235	0.124	18	298
0.957965	0.803235	0.134	19	298
0.955752	0.795148	0.136	20	295
0.955752	0.792453	0.137	20	294
0.955752	0.789757	0.15	20	293
0.95354	0.789757	0.152	21	293
0.951327	0.789757	0.157	22	293
0.951327	0.787062	0.161	22	292
0.949115	0.787062	0.164	23	292
0.949115	0.784367	0.165	23	291
0.946903	0.784367	0.166	24	291
0.946903	0.781671	0.17	24	290
0.946903	0.778976	0.171	24	289
0.94469	0.778976	0.175	25	289
0.94469	0.77628	0.18	25	288
0.94469	0.773585	0.186	25	287
0.94469	0.770889	0.194	25	286
0.94469	0.768194	0.197	25	285
0.942478	0.768194	0.2	26	285
0.942478	0.765499	0.201	26	284
0.942478	0.762803	0.208	26	283
0.942478	0.760108	0.212	26	282
0.940265	0.757412	0.216	27	281
0.938053	0.757412	0.221	28	281
0.933628	0.757412	0.222	30	281
0.931416	0.754717	0.225	31	280
0.929204	0.754717	0.228	32	280
0.929204	0.749326	0.229	32	278
0.926991	0.746631	0.231	33	277
0.924779	0.746631	0.232	34	277
0.924779	0.743935	0.237	34	276
0.922566	0.743935	0.238	35	276
0.922566	0.74124	0.241	35	275
0.920354	0.74124	0.243	36	275
0.918142	0.74124	0.246	37	275
0.918142	0.735849	0.254	37	273
0.918142	0.733154	0.256	37	272
0.913717	0.733154	0.258	39	272
0.913717	0.730458	0.262	39	271
0.913717	0.727763	0.263	39	270
0.913717	0.725067	0.265	39	269
0.911504	0.722372	0.266	40	268
0.909292	0.722372	0.268	41	268
0.909292	0.714286	0.269	41	265
0.909292	0.708895	0.27	41	263
0.909292	0.706199	0.273	41	262
0.90708	0.706199	0.274	42	262
0.90708	0.700809	0.276	42	260
0.904867	0.698113	0.282	43	259
0.904867	0.695418	0.286	43	258
0.904867	0.692722	0.294	43	257
0.902655	0.690027	0.296	44	256
0.902655	0.687332	0.298	44	255
0.902655	0.684636	0.299	44	254
0.902655	0.681941	0.302	44	253
0.900442	0.681941	0.306	45	253
0.900442	0.67655	0.307	45	251
0.900442	0.673854	0.309	45	250
0.900442	0.668464	0.312	45	248
0.896018	0.668464	0.314	47	248
0.896018	0.660377	0.316	47	245
0.893805	0.660377	0.317	48	245
0.891593	0.657682	0.318	49	244
0.889381	0.657682	0.321	50	244
0.887168	0.654987	0.322	51	243
0.887168	0.652291	0.325	51	242
0.887168	0.649596	0.326	51	241
0.887168	0.6469	0.33	51	240
0.887168	0.638814	0.331	51	237
0.882743	0.638814	0.332	53	237
0.882743	0.636119	0.334	53	236
0.880531	0.636119	0.34	54	236
0.880531	0.633423	0.341	54	235
0.880531	0.630728	0.343	54	234
0.878319	0.630728	0.344	55	234
0.876106	0.625337	0.347	56	232
0.876106	0.622642	0.352	56	231
0.876106	0.617251	0.354	56	229
0.876106	0.614555	0.355	56	228
0.876106	0.61186	0.357	56	227
0.876106	0.606469	0.359	56	225
0.873894	0.606469	0.364	57	225
0.871681	0.606469	0.365	58	225
0.869469	0.603774	0.366	59	224
0.867257	0.601078	0.37	60	223
0.865044	0.598383	0.372	61	222
0.860619	0.598383	0.374	63	222
0.860619	0.595687	0.377	63	221
0.860619	0.592992	0.378	63	220
0.860619	0.590296	0.381	63	219
0.860619	0.587601	0.383	63	218
0.860619	0.584906	0.388	63	217
0.858407	0.584906	0.39	64	217
0.856195	0.58221	0.391	65	216
0.853982	0.58221	0.392	66	216
0.85177	0.58221	0.394	67	216
0.85177	0.579515	0.395	67	215
0.847345	0.579515	0.396	69	215
0.845133	0.579515	0.397	70	215
0.845133	0.576819	0.399	70	214
0.84292	0.571429	0.4	71	212
0.84292	0.563342	0.401	71	209
0.840708	0.560647	0.407	72	208
0.838496	0.555256	0.409	73	206
0.836283	0.555256	0.411	74	206
0.836283	0.552561	0.416	74	205
0.836283	0.549865	0.417	74	204
0.831858	0.54717	0.418	76	203
0.829646	0.541779	0.419	77	201
0.829646	0.536388	0.42	77	199
0.827434	0.533693	0.421	78	198
0.825221	0.533693	0.423	79	198
0.823009	0.530997	0.427	80	197
0.823009	0.528302	0.428	80	196
0.820796	0.520216	0.429	81	193
0.818584	0.51752	0.432	82	192
0.816372	0.51752	0.433	83	192
0.816372	0.514825	0.434	83	191
0.814159	0.514825	0.435	84	191
0.809735	0.514825	0.438	86	191
0.809735	0.512129	0.439	86	190
0.809735	0.506739	0.442	86	188
0.807522	0.506739	0.443	87	188
0.80531	0.498652	0.444	88	185
0.80531	0.493261	0.445	88	183
0.803097	0.493261	0.447	89	183
0.803097	0.490566	0.449	89	182
0.798673	0.487871	0.45	91	181
0.79646	0.487871	0.451	92	181
0.794248	0.485175	0.453	93	180
0.792035	0.485175	0.454	94	180
0.789823	0.485175	0.455	95	180
0.787611	0.485175	0.457	96	180
0.787611	0.48248	0.458	96	179
0.785398	0.48248	0.46	97	179
0.780973	0.479784	0.461	99	178
0.780973	0.477089	0.467	99	177
0.778761	0.477089	0.47	100	177
0.772124	0.477089	0.472	103	177
0.767699	0.474394	0.473	105	176
0.763274	0.474394	0.474	107	176
0.761062	0.471698	0.477	108	175
0.754425	0.466307	0.478	111	173
0.754425	0.463612	0.48	111	172
0.754425	0.460916	0.481	111	171
0.752212	0.460916	0.482	112	171
0.752212	0.458221	0.483	112	170
0.752212	0.455526	0.484	112	169
0.747788	0.45283	0.485	114	168
0.745575	0.45283	0.486	115	168
0.745575	0.450135	0.487	115	167
0.743363	0.450135	0.488	116	167
0.74115	0.450135	0.489	117	167
0.74115	0.447439	0.491	117	166
0.74115	0.444744	0.493	117	165
0.736726	0.442049	0.495	119	164
0.732301	0.442049	0.497	121	164
0.730088	0.442049	0.498	122	164
0.730088	0.439353	0.501	122	163
0.727876	0.439353	0.502	123	163
0.725664	0.439353	0.503	124	163
0.725664	0.436658	0.505	124	162
0.723451	0.433962	0.506	125	161
0.721239	0.433962	0.508	126	161
0.719027	0.433962	0.509	127	161
0.719027	0.431267	0.51	127	160
0.719027	0.428571	0.511	127	159
0.714602	0.428571	0.512	129	159
0.712389	0.428571	0.513	130	159
0.712389	0.425876	0.514	130	158
0.710177	0.425876	0.515	131	158
0.705752	0.425876	0.516	133	158
0.705752	0.423181	0.517	133	157
0.705752	0.420485	0.518	133	156
0.70354	0.420485	0.519	134	156
0.699115	0.420485	0.52	136	156
0.696903	0.420485	0.521	137	156
0.69469	0.420485	0.522	138	156
0.692478	0.41779	0.523	139	155
0.690265	0.412399	0.524	140	153
0.685841	0.412399	0.525	142	153
0.683628	0.409704	0.526	143	152
0.683628	0.407008	0.527	143	151
0.683628	0.401617	0.529	143	149
0.681416	0.398922	0.53	144	148
0.676991	0.398922	0.532	146	148
0.674779	0.398922	0.533	147	148
0.672566	0.396226	0.535	148	147
0.670354	0.393531	0.536	149	146
0.663717	0.390836	0.538	152	145
0.659292	0.390836	0.539	154	145
0.659292	0.38814	0.54	154	144
0.659292	0.385445	0.542	154	143
0.654867	0.382749	0.544	156	142
0.652655	0.382749	0.545	157	142
0.650442	0.382749	0.546	158	142
0.64823	0.382749	0.547	159	142
0.641593	0.382749	0.548	162	142
0.641593	0.380054	0.549	162	141
0.639381	0.380054	0.55	163	141
0.639381	0.377358	0.551	163	140
0.634956	0.377358	0.552	165	140
0.626106	0.369272	0.553	169	137
0.623894	0.369272	0.554	170	137
0.619469	0.369272	0.555	172	137
0.617257	0.369272	0.556	173	137
0.617257	0.363881	0.557	173	135
0.615044	0.363881	0.558	174	135
0.610619	0.361186	0.559	176	134
0.608407	0.358491	0.56	177	133
0.608407	0.3531	0.561	177	131
0.606195	0.350404	0.564	178	130
0.60177	0.350404	0.565	180	130
0.597345	0.350404	0.567	182	130
0.597345	0.347709	0.568	182	129
0.595133	0.345013	0.569	183	128
0.59292	0.342318	0.57	184	127
0.586283	0.342318	0.571	187	127
0.584071	0.336927	0.572	188	125
0.584071	0.334232	0.573	188	124
0.581858	0.334232	0.574	189	124
0.579646	0.334232	0.576	190	124
0.577434	0.334232	0.577	191	124
0.577434	0.328841	0.578	191	122
0.575221	0.326146	0.579	192	121
0.573009	0.32345	0.58	193	120
0.568584	0.32345	0.581	195	120
0.566372	0.32345	0.582	196	120
0.561947	0.32345	0.583	198	120
0.557522	0.32345	0.584	200	120
0.550885	0.320755	0.585	203	119
0.550885	0.318059	0.588	203	118
0.548673	0.312668	0.589	204	116
0.544248	0.312668	0.59	206	116
0.542035	0.309973	0.591	207	115
0.539823	0.309973	0.592	208	115
0.533186	0.304582	0.593	211	113
0.528761	0.304582	0.594	213	113
0.522124	0.304582	0.595	216	113
0.522124	0.299191	0.596	216	111
0.519912	0.299191	0.597	217	111
0.515487	0.293801	0.6	219	109
0.513274	0.28841	0.601	220	107
0.511062	0.28841	0.602	221	107
0.506637	0.28841	0.603	223	107
0.5	0.285714	0.604	226	106
0.495575	0.283019	0.605	228	105
0.495575	0.274933	0.606	228	102
0.493363	0.274933	0.607	229	102
0.49115	0.274933	0.608	230	102
0.49115	0.272237	0.609	230	101
0.486726	0.272237	0.61	232	101
0.484513	0.266846	0.612	233	99
0.473451	0.266846	0.613	238	99
0.469027	0.264151	0.614	240	98
0.469027	0.256065	0.615	240	95
0.464602	0.253369	0.617	242	94
0.464602	0.250674	0.618	242	93
0.457965	0.247978	0.619	245	92
0.45354	0.247978	0.62	247	92
0.449115	0.247978	0.621	249	92
0.446903	0.247978	0.622	250	92
0.44469	0.242588	0.623	251	90
0.442478	0.242588	0.624	252	90
0.438053	0.242588	0.625	254	90
0.438053	0.239892	0.626	254	89
0.435841	0.234501	0.627	255	87
0.426991	0.234501	0.629	259	87
0.420354	0.234501	0.63	262	87
0.418142	0.231806	0.631	263	86
0.415929	0.231806	0.632	264	86
0.413717	0.229111	0.633	265	85
0.411504	0.226415	0.634	266	84
0.409292	0.22372	0.635	267	83
0.40708	0.221024	0.636	268	82
0.400442	0.218329	0.637	271	81
0.39823	0.218329	0.638	272	81
0.393805	0.215633	0.639	274	80
0.393805	0.212938	0.64	274	79
0.389381	0.212938	0.642	276	79
0.387168	0.212938	0.643	277	79
0.384956	0.212938	0.644	278	79
0.382743	0.212938	0.645	279	79
0.378319	0.212938	0.646	281	79
0.373894	0.212938	0.648	283	79
0.369469	0.212938	0.649	285	79
0.369469	0.210243	0.65	285	78
0.365044	0.210243	0.652	287	78
0.365044	0.204852	0.653	287	76
0.362832	0.202156	0.654	288	75
0.356195	0.202156	0.655	291	75
0.356195	0.199461	0.656	291	74
0.35177	0.196765	0.657	293	73
0.349558	0.188679	0.658	294	70
0.347345	0.188679	0.661	295	70
0.34292	0.183288	0.662	297	68
0.340708	0.177898	0.663	298	66
0.338496	0.175202	0.665	299	65
0.336283	0.175202	0.666	300	65
0.334071	0.172507	0.667	301	64
0.334071	0.169811	0.668	301	63
0.331858	0.169811	0.669	302	63
0.325221	0.169811	0.67	305	63
0.320796	0.167116	0.672	307	62
0.318584	0.167116	0.673	308	62
0.316372	0.167116	0.674	309	62
0.314159	0.161725	0.675	310	60
0.311947	0.156334	0.676	311	58
0.309735	0.156334	0.677	312	58
0.307522	0.156334	0.679	313	58
0.30531	0.156334	0.68	314	58
0.303097	0.156334	0.681	315	58
0.300885	0.153639	0.683	316	57
0.300885	0.150943	0.684	316	56
0.287611	0.148248	0.685	322	55
0.280973	0.142857	0.686	325	53
0.278761	0.142857	0.687	326	53
0.276549	0.140162	0.688	327	52
0.276549	0.134771	0.689	327	50
0.276549	0.132075	0.69	327	49
0.265487	0.12938	0.691	332	48
0.263274	0.123989	0.692	333	46
0.263274	0.121294	0.693	333	45
0.261062	0.118598	0.694	334	44
0.254425	0.118598	0.695	337	44
0.254425	0.115903	0.696	337	43
0.252212	0.113208	0.698	338	42
0.25	0.107817	0.699	339	40
0.243363	0.107817	0.701	342	40
0.24115	0.102426	0.702	343	38
0.238938	0.102426	0.703	344	38
0.238938	0.0997305	0.705	344	37
0.236726	0.0997305	0.706	345	37
0.234513	0.097035	0.708	346	36
0.232301	0.0916442	0.709	347	34
0.230088	0.0916442	0.71	348	34
0.227876	0.0862534	0.711	349	32
0.227876	0.0808625	0.712	349	30
0.227876	0.0781671	0.714	349	29
0.225664	0.0754717	0.715	350	28
0.221239	0.0754717	0.716	352	28
0.221239	0.0727763	0.717	352	27
0.214602	0.0727763	0.718	355	27
0.212389	0.0700809	0.72	356	26
0.210177	0.0673854	0.721	357	25
0.205752	0.0673854	0.722	359	25
0.20354	0.06469	0.723	360	24
0.19469	0.06469	0.724	364	24
0.192478	0.0619946	0.725	365	23
0.188053	0.0619946	0.726	367	23
0.185841	0.0592992	0.727	368	22
0.185841	0.0566038	0.728	368	21
0.183628	0.0566038	0.729	369	21
0.179204	0.0539084	0.73	371	20
0.179204	0.0512129	0.731	371	19
0.176991	0.0512129	0.733	372	19
0.170354	0.0485175	0.735	375	18
0.168142	0.0485175	0.737	376	18
0.163717	0.0458221	0.738	378	17
0.159292	0.0458221	0.742	380	17
0.15708	0.0458221	0.743	381	17
0.152655	0.0431267	0.744	383	16
0.150442	0.0431267	0.75	384	16
0.146018	0.0404313	0.751	386	15
0.143805	0.0404313	0.754	387	15
0.141593	0.0404313	0.756	388	15
0.141593	0.0377358	0.76	388	14
0.137168	0.0377358	0.761	390	14
0.134956	0.0377358	0.764	391	14
0.132743	0.0377358	0.765	392	14
0.126106	0.0377358	0.766	395	14
0.123894	0.0377358	0.774	396	14
0.121681	0.0377358	0.778	397	14
0.117257	0.0377358	0.779	399	14
0.115044	0.0350404	0.78	400	13
0.115044	0.032345	0.784	400	12
0.112832	0.032345	0.785	401	12
0.106195	0.032345	0.786	404	12
0.106195	0.0296496	0.787	404	11
0.103982	0.0269542	0.788	405	10
0.10177	0.0269542	0.79	406	10
0.0995575	0.0269542	0.791	407	10
0.0973451	0.0269542	0.794	408	10
0.0929204	0.0269542	0.795	410	10
0.090708	0.0269542	0.799	411	10
0.0884956	0.0269542	0.8	412	10
0.0862832	0.0269542	0.801	413	10
0.0840708	0.0269542	0.803	414	10
0.0840708	0.0242588	0.804	414	9
0.0818584	0.0242588	0.805	415	9
0.0818584	0.0215633	0.808	415	8
0.079646	0.0215633	0.812	416	8
0.0774336	0.0161725	0.813	417	6
0.0752212	0.0161725	0.814	418	6
0.0730088	0.0161725	0.815	419	6
0.0707965	0.0161725	0.816	420	6
0.0685841	0.0161725	0.821	421	6
0.0663717	0.0161725	0.825	422	6
0.0663717	0.0134771	0.827	422	5
0.0641593	0.0134771	0.829	423	5
0.0619469	0.0134771	0.83	424	5
0.0597345	0.0134771	0.831	425	5
0.0575221	0.0134771	0.832	426	5
0.0553097	0.0134771	0.836	427	5
0.0530973	0.0134771	0.837	428	5
0.050885	0.0134771	0.84	429	5
0.050885	0.0107817	0.842	429	4
0.0486726	0.0107817	0.847	430	4
0.0464602	0.0107817	0.848	431	4
0.0464602	0.00808625	0.85	431	3
0.0464602	0.00539084	0.856	431	2
0.0442478	0.00539084	0.864	432	2
0.0420354	0.00539084	0.865	433	2
0.039823	0.00539084	0.869	434	2
0.0376106	0.00539084	0.87	435	2
0.0376106	0.00269542	0.884	435	1
0.0309735	0.00269542	0.886	438	1
0.0287611	0.00269542	0.894	439	1
0.0265487	0.00269542	0.899	440	1
0.0243363	0.00269542	0.9	441	1
0.0221239	0.00269542	0.918	442	1
0.0199115	0.00269542	0.927	443	1
0.0176991	0.00269542	0.936	444	1
0.0176991	0	0.939	444	0
0.0132743	0	0.942	446	0
0.0110619	0	0.943	447	0
0.00884956	0	0.957	448	0
0.00663717	0	0.959	449	0
0.00442478	0	0.967	450	0
0.00221239	0	0.998	451	0

## Sheet: fig4f_limma
Classification result of limma for fig4f
TPR as y-axis and FPR as x-axis for roc curves in fig4f
Detailed instructions to replot the figure can be accessed from Figure4.Rmd at https://doi.org/10.5281/zenodo.5913041
source data: data.zip	script: Figure4.Rmd
TPR	FPR	threshold	FN	FP
1	1	0	0	395
1	0.992405	0.001	0	392
1	0.977215	0.002	0	386
1	0.962025	0.003	0	380
1	0.946835	0.004	0	374
1	0.941772	0.005	0	372
1	0.936709	0.006	0	370
1	0.931646	0.007	0	368
1	0.924051	0.008	0	365
1	0.921519	0.009	0	364
1	0.913924	0.01	0	361
1	0.908861	0.011	0	359
1	0.903797	0.013	0	357
1	0.901266	0.018	0	356
1	0.898734	0.019	0	355
1	0.896203	0.02	0	354
1	0.893671	0.021	0	353
1	0.891139	0.022	0	352
1	0.888608	0.024	0	351
1	0.886076	0.027	0	350
1	0.883544	0.031	0	349
1	0.881013	0.037	0	348
1	0.875949	0.038	0	346
1	0.873418	0.041	0	345
1	0.870886	0.043	0	344
1	0.865823	0.049	0	342
1	0.863291	0.05	0	341
0.997664	0.863291	0.051	1	341
0.997664	0.860759	0.052	1	340
0.997664	0.855696	0.055	1	338
0.997664	0.853165	0.065	1	337
0.997664	0.850633	0.071	1	336
0.997664	0.848101	0.073	1	335
0.997664	0.84557	0.077	1	334
0.995327	0.843038	0.082	2	333
0.995327	0.835443	0.09	2	330
0.995327	0.832911	0.094	2	329
0.995327	0.83038	0.098	2	328
0.995327	0.827848	0.103	2	327
0.995327	0.825316	0.118	2	326
0.995327	0.822785	0.128	2	325
0.995327	0.820253	0.137	2	324
0.995327	0.817722	0.151	2	323
0.995327	0.81519	0.154	2	322
0.995327	0.812658	0.168	2	321
0.995327	0.810127	0.173	2	320
0.992991	0.810127	0.174	3	320
0.990654	0.810127	0.188	4	320
0.988318	0.810127	0.189	5	320
0.988318	0.807595	0.2	5	319
0.988318	0.805063	0.205	5	318
0.985981	0.805063	0.206	6	318
0.983645	0.805063	0.217	7	318
0.983645	0.802532	0.219	7	317
0.983645	0.8	0.222	7	316
0.983645	0.797468	0.223	7	315
0.981308	0.797468	0.224	8	315
0.981308	0.794937	0.23	8	314
0.981308	0.792405	0.232	8	313
0.981308	0.789873	0.237	8	312
0.978972	0.789873	0.241	9	312
0.976636	0.782278	0.245	10	309
0.976636	0.779747	0.246	10	308
0.976636	0.777215	0.247	10	307
0.976636	0.774684	0.251	10	306
0.976636	0.772152	0.252	10	305
0.976636	0.76962	0.253	10	304
0.976636	0.767089	0.255	10	303
0.974299	0.764557	0.256	11	302
0.974299	0.762025	0.265	11	301
0.974299	0.759494	0.266	11	300
0.971963	0.756962	0.269	12	299
0.969626	0.756962	0.27	13	299
0.969626	0.75443	0.271	13	298
0.969626	0.751899	0.272	13	297
0.96729	0.751899	0.273	14	297
0.96729	0.749367	0.274	14	296
0.96729	0.746835	0.277	14	295
0.964953	0.744304	0.283	15	294
0.962617	0.744304	0.284	16	294
0.962617	0.741772	0.285	16	293
0.96028	0.739241	0.286	17	292
0.96028	0.736709	0.288	17	291
0.957944	0.736709	0.293	18	291
0.957944	0.734177	0.294	18	290
0.955607	0.734177	0.301	19	290
0.953271	0.734177	0.303	20	290
0.953271	0.731646	0.305	20	289
0.950935	0.726582	0.307	21	287
0.950935	0.724051	0.309	21	286
0.948598	0.724051	0.31	22	286
0.948598	0.716456	0.317	22	283
0.948598	0.713924	0.318	22	282
0.948598	0.711392	0.324	22	281
0.946262	0.711392	0.326	23	281
0.943925	0.711392	0.332	24	281
0.941589	0.711392	0.335	25	281
0.941589	0.708861	0.337	25	280
0.941589	0.706329	0.338	25	279
0.941589	0.703797	0.339	25	278
0.939252	0.703797	0.34	26	278
0.936916	0.703797	0.345	27	278
0.934579	0.703797	0.346	28	278
0.934579	0.701266	0.347	28	277
0.932243	0.698734	0.348	29	276
0.932243	0.696203	0.349	29	275
0.929907	0.691139	0.351	30	273
0.929907	0.688608	0.353	30	272
0.925234	0.688608	0.354	32	272
0.922897	0.688608	0.355	33	272
0.918224	0.688608	0.356	35	272
0.915888	0.683544	0.357	36	270
0.913551	0.683544	0.358	37	270
0.911215	0.678481	0.359	38	268
0.908879	0.675949	0.36	39	267
0.906542	0.675949	0.361	40	267
0.906542	0.673418	0.364	40	266
0.906542	0.670886	0.366	40	265
0.904206	0.670886	0.368	41	265
0.901869	0.663291	0.372	42	262
0.901869	0.660759	0.373	42	261
0.901869	0.658228	0.374	42	260
0.901869	0.655696	0.376	42	259
0.899533	0.653165	0.377	43	258
0.897196	0.653165	0.379	44	258
0.892523	0.648101	0.382	46	256
0.890187	0.648101	0.383	47	256
0.890187	0.64557	0.384	47	255
0.885514	0.64557	0.385	49	255
0.885514	0.643038	0.388	49	254
0.883178	0.643038	0.389	50	254
0.880841	0.643038	0.39	51	254
0.878505	0.643038	0.391	52	254
0.878505	0.640506	0.392	52	253
0.876168	0.640506	0.393	53	253
0.871495	0.637975	0.394	55	252
0.866822	0.637975	0.396	57	252
0.86215	0.637975	0.397	59	252
0.859813	0.637975	0.399	60	252
0.859813	0.635443	0.4	60	251
0.857477	0.632911	0.401	61	250
0.85514	0.63038	0.402	62	249
0.852804	0.63038	0.404	63	249
0.845794	0.63038	0.406	66	249
0.845794	0.627848	0.408	66	248
0.843458	0.627848	0.41	67	248
0.841121	0.625316	0.411	68	247
0.836449	0.622785	0.412	70	246
0.836449	0.620253	0.413	70	245
0.834112	0.620253	0.414	71	245
0.834112	0.61519	0.415	71	243
0.834112	0.610127	0.416	71	241
0.829439	0.607595	0.417	73	240
0.829439	0.605063	0.419	73	239
0.824766	0.602532	0.421	75	238
0.815421	0.594937	0.423	79	235
0.813084	0.594937	0.426	80	235
0.808411	0.592405	0.427	82	234
0.808411	0.589873	0.428	82	233
0.806075	0.587342	0.43	83	232
0.806075	0.582278	0.431	83	230
0.801402	0.574684	0.432	85	227
0.799065	0.572152	0.434	86	226
0.796729	0.56962	0.436	87	225
0.796729	0.567089	0.437	87	224
0.794393	0.567089	0.439	88	224
0.794393	0.562025	0.442	88	222
0.794393	0.559494	0.443	88	221
0.794393	0.556962	0.448	88	220
0.792056	0.55443	0.449	89	219
0.792056	0.551899	0.45	89	218
0.78972	0.551899	0.451	90	218
0.787383	0.551899	0.452	91	218
0.785047	0.546835	0.453	92	216
0.78271	0.544304	0.455	93	215
0.780374	0.544304	0.456	94	215
0.773364	0.541772	0.458	97	214
0.773364	0.539241	0.46	97	213
0.771028	0.534177	0.462	98	211
0.768692	0.531646	0.463	99	210
0.766355	0.531646	0.464	100	210
0.761682	0.531646	0.466	102	210
0.759346	0.531646	0.467	103	210
0.759346	0.524051	0.468	103	207
0.759346	0.521519	0.469	103	206
0.757009	0.521519	0.473	104	206
0.754673	0.518987	0.474	105	205
0.75	0.518987	0.476	107	205
0.747664	0.513924	0.477	108	203
0.745327	0.513924	0.479	109	203
0.742991	0.513924	0.48	110	203
0.740654	0.513924	0.483	111	203
0.738318	0.511392	0.486	112	202
0.735981	0.508861	0.487	113	201
0.733645	0.506329	0.488	114	200
0.731308	0.506329	0.491	115	200
0.731308	0.503797	0.492	115	199
0.728972	0.503797	0.493	116	199
0.726636	0.503797	0.494	117	199
0.724299	0.498734	0.495	118	197
0.721963	0.496203	0.496	119	196
0.721963	0.488608	0.497	119	193
0.721963	0.486076	0.498	119	192
0.719626	0.486076	0.499	120	192
0.719626	0.483544	0.5	120	191
0.714953	0.483544	0.501	122	191
0.71028	0.481013	0.502	124	190
0.707944	0.481013	0.503	125	190
0.700935	0.481013	0.505	128	190
0.696262	0.481013	0.506	130	190
0.691589	0.475949	0.507	132	188
0.686916	0.473418	0.508	134	187
0.686916	0.470886	0.509	134	186
0.686916	0.468354	0.51	134	185
0.684579	0.468354	0.513	135	185
0.679907	0.465823	0.514	137	184
0.679907	0.463291	0.515	137	183
0.679907	0.460759	0.516	137	182
0.67757	0.460759	0.517	138	182
0.675234	0.460759	0.518	139	182
0.672897	0.460759	0.519	140	182
0.670561	0.460759	0.52	141	182
0.668224	0.460759	0.523	142	182
0.665888	0.458228	0.526	143	181
0.665888	0.455696	0.527	143	180
0.663551	0.453165	0.529	144	179
0.658879	0.450633	0.53	146	178
0.656542	0.450633	0.531	147	178
0.656542	0.44557	0.532	147	176
0.656542	0.443038	0.533	147	175
0.649533	0.443038	0.534	150	175
0.647196	0.443038	0.537	151	175
0.647196	0.435443	0.538	151	172
0.647196	0.432911	0.54	151	171
0.64486	0.43038	0.541	152	170
0.642523	0.427848	0.542	153	169
0.642523	0.425316	0.543	153	168
0.640187	0.422785	0.545	154	167
0.640187	0.420253	0.546	154	166
0.63785	0.420253	0.547	155	166
0.633178	0.420253	0.548	157	166
0.630841	0.417722	0.549	158	165
0.630841	0.41519	0.551	158	164
0.628505	0.41519	0.552	159	164
0.626168	0.412658	0.554	160	163
0.623832	0.412658	0.556	161	163
0.623832	0.410127	0.557	161	162
0.621495	0.410127	0.558	162	162
0.619159	0.410127	0.559	163	162
0.616822	0.405063	0.561	164	160
0.614486	0.4	0.562	165	158
0.61215	0.394937	0.567	166	156
0.607477	0.394937	0.568	168	156
0.607477	0.392405	0.569	168	155
0.60514	0.392405	0.57	169	155
0.598131	0.392405	0.572	172	155
0.595794	0.387342	0.573	173	153
0.593458	0.387342	0.574	174	153
0.584112	0.387342	0.577	178	153
0.581776	0.387342	0.578	179	153
0.581776	0.38481	0.579	179	152
0.579439	0.379747	0.581	180	150
0.579439	0.377215	0.585	180	149
0.574766	0.377215	0.586	182	149
0.574766	0.372152	0.587	182	147
0.57243	0.36962	0.589	183	146
0.57243	0.367089	0.59	183	145
0.570093	0.364557	0.591	184	144
0.565421	0.362025	0.592	186	143
0.565421	0.35443	0.593	186	140
0.563084	0.349367	0.594	187	138
0.558411	0.346835	0.595	189	137
0.558411	0.344304	0.596	189	136
0.556075	0.344304	0.597	190	136
0.553738	0.344304	0.598	191	136
0.551402	0.344304	0.601	192	136
0.551402	0.339241	0.602	192	134
0.546729	0.339241	0.603	194	134
0.546729	0.334177	0.604	194	132
0.544393	0.334177	0.607	195	132
0.542056	0.329114	0.608	196	130
0.53972	0.329114	0.609	197	130
0.537383	0.329114	0.61	198	130
0.535047	0.326582	0.611	199	129
0.53271	0.326582	0.612	200	129
0.530374	0.326582	0.613	201	129
0.525701	0.326582	0.614	203	129
0.523364	0.326582	0.616	204	129
0.521028	0.324051	0.618	205	128
0.518692	0.324051	0.62	206	128
0.516355	0.324051	0.621	207	128
0.514019	0.324051	0.624	208	128
0.511682	0.324051	0.625	209	128
0.511682	0.318987	0.626	209	126
0.511682	0.316456	0.627	209	125
0.509346	0.316456	0.628	210	125
0.507009	0.316456	0.629	211	125
0.507009	0.313924	0.63	211	124
0.504673	0.313924	0.632	212	124
0.5	0.313924	0.633	214	124
0.497664	0.313924	0.635	215	124
0.495327	0.313924	0.636	216	124
0.495327	0.311392	0.638	216	123
0.492991	0.311392	0.639	217	123
0.490654	0.311392	0.64	218	123
0.488318	0.306329	0.641	219	121
0.488318	0.303797	0.642	219	120
0.485981	0.298734	0.643	220	118
0.483645	0.298734	0.645	221	118
0.483645	0.293671	0.647	221	116
0.481308	0.291139	0.648	222	115
0.481308	0.286076	0.649	222	113
0.478972	0.286076	0.652	223	113
0.474299	0.283544	0.653	225	112
0.474299	0.281013	0.656	225	111
0.469626	0.281013	0.659	227	111
0.469626	0.275949	0.66	227	109
0.462617	0.275949	0.661	230	109
0.462617	0.273418	0.662	230	108
0.457944	0.270886	0.663	232	107
0.455607	0.270886	0.664	233	107
0.455607	0.268354	0.665	233	106
0.453271	0.268354	0.666	234	106
0.450935	0.268354	0.667	235	106
0.448598	0.268354	0.668	236	106
0.448598	0.263291	0.669	236	104
0.448598	0.258228	0.67	236	102
0.448598	0.255696	0.671	236	101
0.446262	0.255696	0.673	237	101
0.441589	0.253165	0.674	239	100
0.441589	0.250633	0.675	239	99
0.441589	0.24557	0.676	239	97
0.439252	0.24557	0.678	240	97
0.439252	0.243038	0.68	240	96
0.434579	0.237975	0.682	242	94
0.434579	0.235443	0.684	242	93
0.434579	0.232911	0.685	242	92
0.434579	0.23038	0.686	242	91
0.434579	0.225316	0.689	242	89
0.434579	0.222785	0.691	242	88
0.432243	0.222785	0.692	243	88
0.429907	0.222785	0.693	244	88
0.42757	0.222785	0.696	245	88
0.42757	0.217722	0.698	245	86
0.425234	0.217722	0.699	246	86
0.425234	0.21519	0.7	246	85
0.422897	0.21519	0.701	247	85
0.418224	0.21519	0.703	249	85
0.413551	0.21519	0.704	251	85
0.413551	0.212658	0.707	251	84
0.411215	0.210127	0.71	252	83
0.408879	0.207595	0.712	253	82
0.406542	0.207595	0.713	254	82
0.404206	0.207595	0.715	255	82
0.399533	0.2	0.716	257	79
0.397196	0.2	0.717	258	79
0.397196	0.197468	0.718	258	78
0.39486	0.197468	0.719	259	78
0.38785	0.192405	0.721	262	76
0.383178	0.192405	0.722	264	76
0.380841	0.192405	0.723	265	76
0.376168	0.192405	0.724	267	76
0.376168	0.189873	0.725	267	75
0.376168	0.187342	0.726	267	74
0.373832	0.187342	0.728	268	74
0.371495	0.187342	0.729	269	74
0.369159	0.182278	0.73	270	72
0.364486	0.182278	0.731	272	72
0.36215	0.182278	0.732	273	72
0.359813	0.182278	0.734	274	72
0.359813	0.179747	0.735	274	71
0.359813	0.177215	0.738	274	70
0.357477	0.177215	0.741	275	70
0.352804	0.177215	0.742	277	70
0.348131	0.177215	0.746	279	70
0.345794	0.177215	0.749	280	70
0.343458	0.177215	0.75	281	70
0.341121	0.174684	0.751	282	69
0.338785	0.174684	0.753	283	69
0.336449	0.172152	0.756	284	68
0.336449	0.16962	0.757	284	67
0.334112	0.16962	0.758	285	67
0.331776	0.16962	0.76	286	67
0.329439	0.16962	0.762	287	67
0.327103	0.16962	0.764	288	67
0.324766	0.16962	0.765	289	67
0.32243	0.16962	0.768	290	67
0.320093	0.16962	0.769	291	67
0.317757	0.16962	0.77	292	67
0.315421	0.16962	0.771	293	67
0.313084	0.16962	0.774	294	67
0.306075	0.16962	0.775	297	67
0.306075	0.167089	0.779	297	66
0.303738	0.167089	0.78	298	66
0.299065	0.167089	0.785	300	66
0.294393	0.167089	0.786	302	66
0.292056	0.164557	0.787	303	65
0.292056	0.162025	0.789	303	64
0.292056	0.159494	0.79	303	63
0.287383	0.159494	0.792	305	63
0.287383	0.156962	0.793	305	62
0.285047	0.156962	0.794	306	62
0.28271	0.156962	0.797	307	62
0.28271	0.15443	0.8	307	61
0.28271	0.151899	0.802	307	60
0.280374	0.151899	0.803	308	60
0.278037	0.151899	0.806	309	60
0.275701	0.151899	0.808	310	60
0.275701	0.149367	0.809	310	59
0.273364	0.149367	0.81	311	59
0.271028	0.149367	0.811	312	59
0.268692	0.149367	0.812	313	59
0.266355	0.149367	0.815	314	59
0.264019	0.149367	0.816	315	59
0.264019	0.146835	0.817	315	58
0.261682	0.146835	0.818	316	58
0.261682	0.144304	0.819	316	57
0.259346	0.144304	0.822	317	57
0.257009	0.144304	0.824	318	57
0.254673	0.144304	0.826	319	57
0.252336	0.144304	0.827	320	57
0.252336	0.141772	0.828	320	56
0.25	0.141772	0.83	321	56
0.247664	0.141772	0.831	322	56
0.247664	0.139241	0.833	322	55
0.247664	0.134177	0.835	322	53
0.245327	0.134177	0.837	323	53
0.242991	0.131646	0.838	324	52
0.240654	0.131646	0.84	325	52
0.238318	0.131646	0.841	326	52
0.235981	0.131646	0.844	327	52
0.233645	0.131646	0.847	328	52
0.231308	0.129114	0.848	329	51
0.228972	0.129114	0.852	330	51
0.224299	0.129114	0.853	332	51
0.221963	0.129114	0.855	333	51
0.221963	0.124051	0.856	333	49
0.221963	0.121519	0.857	333	48
0.219626	0.121519	0.858	334	48
0.219626	0.118987	0.859	334	47
0.21729	0.116456	0.863	335	46
0.214953	0.116456	0.864	336	46
0.207944	0.116456	0.867	339	46
0.205607	0.116456	0.87	340	46
0.205607	0.113924	0.875	340	45
0.205607	0.111392	0.877	340	44
0.203271	0.111392	0.879	341	44
0.200935	0.111392	0.881	342	44
0.198598	0.111392	0.882	343	44
0.196262	0.111392	0.885	344	44
0.196262	0.108861	0.889	344	43
0.196262	0.106329	0.89	344	42
0.191589	0.103797	0.892	346	41
0.191589	0.101266	0.894	346	40
0.189252	0.101266	0.896	347	40
0.186916	0.101266	0.898	348	40
0.182243	0.101266	0.899	350	40
0.182243	0.0987342	0.902	350	39
0.179907	0.0987342	0.904	351	39
0.175234	0.0962025	0.91	353	38
0.170561	0.0962025	0.914	355	38
0.168224	0.0962025	0.916	356	38
0.165888	0.0962025	0.921	357	38
0.163551	0.0962025	0.935	358	38
0.163551	0.0936709	0.942	358	37
0.158879	0.0936709	0.945	360	37
0.154206	0.0936709	0.948	362	37
0.151869	0.0936709	0.967	363	37
0.147196	0.0936709	0.973	365	37
0.140187	0.0936709	0.989	368	37
0.135514	0.0936709	0.991	370	37
0.133178	0.0936709	0.997	371	37
0.0350467	0.00506329	1	413	2

## Sheet: fig4f_Wilcoxon
Classification result of Wilcoxon for fig4f
TPR as y-axis and FPR as x-axis for roc curves in fig4f
Detailed instructions to replot the figure can be accessed from Figure4.Rmd at https://doi.org/10.5281/zenodo.5913041
source data: data.zip	script: Figure4.Rmd
TPR	FPR	threshold	FN	FP
1	1	0	0	392
1	0.994898	0.001	0	390
1	0.982143	0.002	0	385
1	0.969388	0.003	0	380
1	0.964286	0.004	0	378
1	0.961735	0.005	0	377
1	0.951531	0.006	0	373
1	0.943878	0.007	0	370
1	0.931122	0.008	0	365
1	0.928571	0.009	0	364
1	0.920918	0.01	0	361
1	0.918367	0.011	0	360
1	0.913265	0.012	0	358
1	0.908163	0.014	0	356
1	0.905612	0.015	0	355
1	0.90051	0.016	0	353
1	0.895408	0.017	0	351
1	0.890306	0.02	0	349
1	0.887755	0.021	0	348
1	0.885204	0.023	0	347
1	0.882653	0.024	0	346
1	0.880102	0.025	0	345
1	0.877551	0.026	0	344
1	0.875	0.027	0	343
1	0.869898	0.032	0	341
1	0.867347	0.034	0	340
1	0.864796	0.036	0	339
1	0.862245	0.043	0	338
1	0.859694	0.048	0	337
1	0.857143	0.053	0	336
1	0.854592	0.064	0	335
1	0.852041	0.066	0	334
1	0.84949	0.073	0	333
1	0.846939	0.076	0	332
1	0.844388	0.085	0	331
1	0.841837	0.093	0	330
0.99768	0.839286	0.094	1	329
0.99536	0.839286	0.101	2	329
0.99536	0.836735	0.104	2	328
0.99536	0.834184	0.105	2	327
0.993039	0.834184	0.112	3	327
0.993039	0.831633	0.117	3	326
0.993039	0.829082	0.118	3	325
0.993039	0.826531	0.12	3	324
0.990719	0.826531	0.124	4	324
0.988399	0.826531	0.125	5	324
0.988399	0.821429	0.128	5	322
0.988399	0.818878	0.129	5	321
0.988399	0.816327	0.132	5	320
0.986079	0.816327	0.143	6	320
0.986079	0.813776	0.147	6	319
0.986079	0.811224	0.15	6	318
0.983759	0.811224	0.151	7	318
0.979118	0.793367	0.152	9	311
0.979118	0.790816	0.155	9	310
0.979118	0.788265	0.156	9	309
0.976798	0.788265	0.161	10	309
0.976798	0.785714	0.162	10	308
0.976798	0.783163	0.165	10	307
0.976798	0.778061	0.166	10	305
0.974478	0.778061	0.172	11	305
0.974478	0.77551	0.177	11	304
0.972158	0.77551	0.188	12	304
0.969838	0.772959	0.189	13	303
0.967517	0.772959	0.192	14	303
0.967517	0.770408	0.198	14	302
0.965197	0.770408	0.201	15	302
0.965197	0.767857	0.202	15	301
0.965197	0.765306	0.207	15	300
0.965197	0.762755	0.211	15	299
0.965197	0.760204	0.212	15	298
0.965197	0.757653	0.214	15	297
0.962877	0.757653	0.217	16	297
0.962877	0.752551	0.22	16	295
0.962877	0.75	0.235	16	294
0.960557	0.75	0.236	17	294
0.958237	0.75	0.237	18	294
0.955916	0.75	0.238	19	294
0.953596	0.75	0.239	20	294
0.953596	0.744898	0.243	20	292
0.953596	0.742347	0.244	20	291
0.951276	0.742347	0.245	21	291
0.948956	0.739796	0.246	22	290
0.948956	0.737245	0.247	22	289
0.948956	0.734694	0.249	22	288
0.948956	0.732143	0.251	22	287
0.948956	0.729592	0.252	22	286
0.948956	0.727041	0.255	22	285
0.946636	0.727041	0.259	23	285
0.944316	0.727041	0.265	24	285
0.944316	0.72449	0.268	24	284
0.941995	0.72449	0.269	25	284
0.941995	0.719388	0.279	25	282
0.939675	0.716837	0.281	26	281
0.939675	0.714286	0.282	26	280
0.939675	0.711735	0.285	26	279
0.939675	0.704082	0.286	26	276
0.937355	0.704082	0.294	27	276
0.930394	0.701531	0.295	30	275
0.928074	0.701531	0.302	31	275
0.925754	0.701531	0.304	32	275
0.921114	0.69898	0.306	34	274
0.921114	0.696429	0.307	34	273
0.921114	0.693878	0.308	34	272
0.918794	0.693878	0.309	35	272
0.916473	0.691327	0.312	36	271
0.916473	0.686224	0.316	36	269
0.916473	0.683673	0.32	36	268
0.911833	0.683673	0.321	38	268
0.907193	0.681122	0.324	40	267
0.907193	0.678571	0.33	40	266
0.907193	0.67602	0.332	40	265
0.904872	0.67602	0.334	41	265
0.904872	0.673469	0.335	41	264
0.904872	0.670918	0.336	41	263
0.904872	0.668367	0.338	41	262
0.904872	0.665816	0.34	41	261
0.904872	0.663265	0.341	41	260
0.902552	0.663265	0.342	42	260
0.900232	0.663265	0.344	43	260
0.897912	0.660714	0.345	44	259
0.897912	0.658163	0.348	44	258
0.897912	0.653061	0.35	44	256
0.895592	0.653061	0.353	45	256
0.895592	0.65051	0.355	45	255
0.895592	0.647959	0.356	45	254
0.893271	0.647959	0.357	46	254
0.890951	0.645408	0.358	47	253
0.890951	0.642857	0.359	47	252
0.890951	0.640306	0.36	47	251
0.890951	0.637755	0.364	47	250
0.890951	0.635204	0.366	47	249
0.890951	0.630102	0.367	47	247
0.890951	0.627551	0.368	47	246
0.890951	0.625	0.37	47	245
0.888631	0.622449	0.371	48	244
0.888631	0.619898	0.374	48	243
0.886311	0.619898	0.375	49	243
0.883991	0.617347	0.377	50	242
0.883991	0.612245	0.382	50	240
0.883991	0.609694	0.383	50	239
0.881671	0.607143	0.388	51	238
0.87935	0.607143	0.389	52	238
0.87703	0.607143	0.392	53	238
0.87703	0.604592	0.393	53	237
0.87471	0.602041	0.394	54	236
0.87239	0.602041	0.397	55	236
0.87007	0.59949	0.398	56	235
0.87007	0.594388	0.4	56	233
0.867749	0.594388	0.404	57	233
0.865429	0.594388	0.405	58	233
0.865429	0.591837	0.407	58	232
0.858469	0.591837	0.408	61	232
0.853828	0.591837	0.41	63	232
0.851508	0.589286	0.413	64	231
0.849188	0.589286	0.414	65	231
0.846868	0.589286	0.416	66	231
0.846868	0.586735	0.417	66	230
0.842227	0.586735	0.418	68	230
0.839907	0.584184	0.42	69	229
0.837587	0.584184	0.421	70	229
0.835267	0.584184	0.422	71	229
0.835267	0.581633	0.424	71	228
0.835267	0.579082	0.427	71	227
0.832947	0.579082	0.428	72	227
0.830626	0.576531	0.429	73	226
0.828306	0.576531	0.433	74	226
0.823666	0.576531	0.434	76	226
0.823666	0.57398	0.435	76	225
0.823666	0.571429	0.439	76	224
0.821346	0.571429	0.44	77	224
0.819026	0.568878	0.441	78	223
0.819026	0.566327	0.443	78	222
0.816705	0.566327	0.447	79	222
0.814385	0.563776	0.449	80	221
0.814385	0.558673	0.45	80	219
0.812065	0.558673	0.451	81	219
0.809745	0.558673	0.452	82	219
0.809745	0.556122	0.454	82	218
0.809745	0.553571	0.455	82	217
0.809745	0.55102	0.456	82	216
0.807425	0.545918	0.459	83	214
0.805104	0.545918	0.461	84	214
0.805104	0.540816	0.464	84	212
0.805104	0.538265	0.465	84	211
0.805104	0.535714	0.467	84	210
0.802784	0.535714	0.468	85	210
0.802784	0.530612	0.469	85	208
0.802784	0.528061	0.472	85	207
0.798144	0.528061	0.477	87	207
0.795824	0.528061	0.478	88	207
0.791183	0.528061	0.479	90	207
0.788863	0.528061	0.48	91	207
0.788863	0.52551	0.481	91	206
0.786543	0.522959	0.482	92	205
0.786543	0.520408	0.488	92	204
0.784223	0.517857	0.489	93	203
0.784223	0.515306	0.49	93	202
0.784223	0.512755	0.494	93	201
0.781903	0.512755	0.497	94	201
0.777262	0.512755	0.498	96	201
0.777262	0.510204	0.499	96	200
0.774942	0.510204	0.5	97	200
0.774942	0.507653	0.501	97	199
0.774942	0.505102	0.502	97	198
0.774942	0.5	0.504	97	196
0.772622	0.494898	0.505	98	194
0.770302	0.494898	0.507	99	194
0.770302	0.492347	0.509	99	193
0.767981	0.489796	0.511	100	192
0.761021	0.489796	0.515	103	192
0.758701	0.489796	0.516	104	192
0.756381	0.489796	0.518	105	192
0.756381	0.487245	0.52	105	191
0.756381	0.484694	0.521	105	190
0.756381	0.479592	0.523	105	188
0.756381	0.471939	0.524	105	185
0.75174	0.471939	0.525	107	185
0.75174	0.466837	0.528	107	183
0.75174	0.464286	0.529	107	182
0.74942	0.464286	0.53	108	182
0.74942	0.461735	0.531	108	181
0.74942	0.459184	0.532	108	180
0.74942	0.456633	0.534	108	179
0.7471	0.451531	0.535	109	177
0.74478	0.451531	0.536	110	177
0.740139	0.446429	0.537	112	175
0.737819	0.443878	0.538	113	174
0.735499	0.433673	0.541	114	170
0.735499	0.431122	0.542	114	169
0.733179	0.431122	0.543	115	169
0.733179	0.428571	0.544	115	168
0.730858	0.42602	0.545	116	167
0.728538	0.423469	0.546	117	166
0.728538	0.420918	0.547	117	165
0.723898	0.420918	0.548	119	165
0.721578	0.418367	0.549	120	164
0.716937	0.418367	0.55	122	164
0.714617	0.413265	0.551	123	162
0.714617	0.410714	0.552	123	161
0.712297	0.405612	0.553	124	159
0.707657	0.403061	0.554	126	158
0.705336	0.40051	0.555	127	157
0.703016	0.40051	0.559	128	157
0.700696	0.397959	0.561	129	156
0.696056	0.397959	0.562	131	156
0.693735	0.397959	0.563	132	156
0.686775	0.397959	0.565	135	156
0.686775	0.395408	0.566	135	155
0.682135	0.392857	0.57	137	154
0.682135	0.390306	0.571	137	153
0.679814	0.377551	0.572	138	148
0.677494	0.375	0.573	139	147
0.675174	0.372449	0.574	140	146
0.675174	0.369898	0.577	140	145
0.675174	0.364796	0.578	140	143
0.672854	0.362245	0.579	141	142
0.663573	0.359694	0.58	145	141
0.661253	0.359694	0.581	146	141
0.656613	0.359694	0.582	148	141
0.654292	0.354592	0.584	149	139
0.651972	0.352041	0.587	150	138
0.649652	0.34949	0.588	151	137
0.647332	0.346939	0.589	152	136
0.642691	0.339286	0.59	154	133
0.638051	0.336735	0.591	156	132
0.638051	0.334184	0.592	156	131
0.638051	0.331633	0.593	156	130
0.638051	0.329082	0.594	156	129
0.635731	0.32398	0.595	157	127
0.633411	0.318878	0.596	158	125
0.63109	0.318878	0.597	159	125
0.62877	0.318878	0.598	160	125
0.62181	0.318878	0.599	163	125
0.61949	0.318878	0.6	164	125
0.617169	0.316327	0.602	165	124
0.614849	0.313776	0.603	166	123
0.612529	0.313776	0.606	167	123
0.612529	0.311224	0.608	167	122
0.603248	0.311224	0.609	171	122
0.600928	0.308673	0.61	172	121
0.600928	0.306122	0.611	172	120
0.596288	0.303571	0.613	174	119
0.596288	0.30102	0.615	174	118
0.591647	0.298469	0.616	176	117
0.589327	0.298469	0.617	177	117
0.584687	0.293367	0.618	179	115
0.582367	0.293367	0.619	180	115
0.580046	0.290816	0.621	181	114
0.577726	0.290816	0.622	182	114
0.575406	0.290816	0.624	183	114
0.573086	0.290816	0.625	184	114
0.573086	0.288265	0.626	184	113
0.568445	0.283163	0.627	186	111
0.568445	0.280612	0.628	186	110
0.568445	0.27551	0.629	186	108
0.563805	0.272959	0.631	188	107
0.559165	0.272959	0.633	190	107
0.554524	0.270408	0.634	192	106
0.554524	0.265306	0.635	192	104
0.549884	0.265306	0.637	194	104
0.547564	0.262755	0.638	195	103
0.545244	0.260204	0.639	196	102
0.542923	0.260204	0.642	197	102
0.538283	0.260204	0.643	199	102
0.538283	0.257653	0.644	199	101
0.533643	0.257653	0.645	201	101
0.529002	0.257653	0.647	203	101
0.526682	0.255102	0.648	204	100
0.522042	0.255102	0.649	206	100
0.519722	0.252551	0.65	207	99
0.517401	0.252551	0.652	208	99
0.517401	0.25	0.653	208	98
0.515081	0.25	0.654	209	98
0.510441	0.25	0.656	211	98
0.510441	0.247449	0.657	211	97
0.50348	0.247449	0.658	214	97
0.50116	0.247449	0.659	215	97
0.50116	0.244898	0.66	215	96
0.491879	0.244898	0.661	219	96
0.489559	0.244898	0.662	220	96
0.487239	0.244898	0.663	221	96
0.480278	0.237245	0.664	224	93
0.475638	0.237245	0.666	226	93
0.473318	0.232143	0.667	227	91
0.470998	0.229592	0.668	228	90
0.468677	0.229592	0.669	229	90
0.466357	0.227041	0.671	230	89
0.461717	0.227041	0.672	232	89
0.459397	0.227041	0.673	233	89
0.454756	0.227041	0.675	235	89
0.454756	0.22449	0.676	235	88
0.447796	0.219388	0.677	238	86
0.440835	0.216837	0.679	241	85
0.438515	0.214286	0.68	242	84
0.438515	0.211735	0.681	242	83
0.436195	0.211735	0.683	243	83
0.431555	0.211735	0.684	245	83
0.426914	0.211735	0.685	247	83
0.424594	0.209184	0.686	248	82
0.424594	0.206633	0.687	248	81
0.419954	0.206633	0.688	250	81
0.415313	0.204082	0.692	252	80
0.412993	0.201531	0.693	253	79
0.412993	0.19898	0.694	253	78
0.410673	0.19898	0.695	254	78
0.408353	0.19898	0.698	255	78
0.406032	0.196429	0.7	256	77
0.403712	0.196429	0.701	257	77
0.401392	0.196429	0.702	258	77
0.399072	0.196429	0.703	259	77
0.399072	0.188776	0.705	259	74
0.396752	0.186224	0.708	260	73
0.394432	0.186224	0.71	261	73
0.394432	0.183673	0.711	261	72
0.392111	0.181122	0.712	262	71
0.389791	0.181122	0.713	263	71
0.389791	0.178571	0.714	263	70
0.385151	0.178571	0.715	265	70
0.382831	0.17602	0.716	266	69
0.37355	0.17602	0.717	270	69
0.366589	0.17602	0.719	273	69
0.361949	0.173469	0.72	275	68
0.359629	0.173469	0.721	276	68
0.352668	0.173469	0.722	279	68
0.350348	0.168367	0.724	280	66
0.350348	0.165816	0.725	280	65
0.345708	0.165816	0.727	282	65
0.341067	0.165816	0.728	284	65
0.338747	0.165816	0.729	285	65
0.336427	0.165816	0.73	286	65
0.331787	0.165816	0.731	288	65
0.329466	0.165816	0.733	289	65
0.322506	0.165816	0.734	292	65
0.320186	0.163265	0.736	293	64
0.315545	0.163265	0.737	295	64
0.313225	0.163265	0.739	296	64
0.310905	0.163265	0.741	297	64
0.310905	0.158163	0.742	297	62
0.308585	0.158163	0.744	298	62
0.306265	0.158163	0.745	299	62
0.301624	0.158163	0.747	301	62
0.299304	0.158163	0.75	302	62
0.296984	0.158163	0.751	303	62
0.296984	0.155612	0.752	303	61
0.294664	0.155612	0.753	304	61
0.290023	0.153061	0.755	306	60
0.287703	0.153061	0.756	307	60
0.283063	0.153061	0.758	309	60
0.280742	0.153061	0.759	310	60
0.278422	0.153061	0.76	311	60
0.273782	0.153061	0.761	313	60
0.271462	0.153061	0.763	314	60
0.269142	0.153061	0.765	315	60
0.266821	0.147959	0.766	316	58
0.264501	0.147959	0.767	317	58
0.264501	0.145408	0.768	317	57
0.257541	0.145408	0.769	320	57
0.257541	0.142857	0.772	320	56
0.2529	0.142857	0.774	322	56
0.25058	0.142857	0.775	323	56
0.24826	0.142857	0.776	324	56
0.24594	0.142857	0.777	325	56
0.241299	0.142857	0.778	327	56
0.238979	0.140306	0.779	328	55
0.236659	0.137755	0.78	329	54
0.236659	0.135204	0.781	329	53
0.234339	0.135204	0.782	330	53
0.229698	0.135204	0.783	332	53
0.229698	0.132653	0.784	332	52
0.229698	0.127551	0.786	332	50
0.229698	0.125	0.787	332	49
0.229698	0.122449	0.789	332	48
0.227378	0.122449	0.792	333	48
0.227378	0.119898	0.793	333	47
0.227378	0.117347	0.796	333	46
0.225058	0.114796	0.797	334	45
0.225058	0.112245	0.798	334	44
0.222738	0.109694	0.801	335	43
0.218097	0.109694	0.802	337	43
0.215777	0.109694	0.803	338	43
0.215777	0.107143	0.806	338	42
0.215777	0.104592	0.812	338	41
0.213457	0.102041	0.815	339	40
0.208817	0.102041	0.826	341	40
0.206497	0.102041	0.831	342	40
0.206497	0.0994898	0.839	342	39
0.204176	0.0994898	0.842	343	39
0.197216	0.0994898	0.844	346	39
0.194896	0.0994898	0.847	347	39
0.192575	0.0969388	0.849	348	38
0.190255	0.0969388	0.851	349	38
0.187935	0.0969388	0.852	350	38
0.185615	0.0969388	0.855	351	38
0.185615	0.0943878	0.857	351	37
0.183295	0.0943878	0.858	352	37
0.176334	0.0943878	0.862	355	37
0.176334	0.0918367	0.866	355	36
0.174014	0.0892857	0.867	356	35
0.171694	0.0892857	0.871	357	35
0.169374	0.0892857	0.873	358	35
0.167053	0.0892857	0.874	359	35
0.164733	0.0867347	0.876	360	34
0.162413	0.0816327	0.88	361	32
0.160093	0.0816327	0.882	362	32
0.160093	0.0790816	0.884	362	31
0.157773	0.0790816	0.885	363	31
0.155452	0.0790816	0.886	364	31
0.150812	0.0765306	0.893	366	30
0.148492	0.0765306	0.894	367	30
0.146172	0.0739796	0.899	368	29
0.143852	0.0739796	0.901	369	29
0.141531	0.0714286	0.908	370	28
0.141531	0.0688776	0.918	370	27
0.139211	0.0637755	0.92	371	25
0.132251	0.0637755	0.923	374	25
0.132251	0.0612245	0.924	374	24
0.12993	0.0612245	0.927	375	24
0.12761	0.0586735	0.939	376	23
0.12761	0.0561224	0.943	376	22
0.12529	0.0561224	0.945	377	22
0.12529	0.0535714	0.95	377	21
0.12065	0.0535714	0.951	379	21
0.118329	0.0535714	0.952	380	21
0.111369	0.0535714	0.955	383	21
0.109049	0.0535714	0.956	384	21
0.102088	0.0510204	0.959	387	20
0.099768	0.0510204	0.96	388	20
0.0928074	0.0510204	0.961	391	20
0.0928074	0.0484694	0.966	391	19
0.0904872	0.0484694	0.97	392	19
0.0881671	0.0459184	0.971	393	18
0.0835267	0.0408163	0.977	395	16
0.0812065	0.0408163	0.979	396	16
0.0788863	0.0408163	0.98	397	16
0.0788863	0.0382653	0.982	397	15
0.0487239	0.0357143	0.983	410	14
0.0487239	0.0331633	0.984	410	13
0.0487239	0.0229592	0.985	410	9
0.0464037	0.0178571	0.987	411	7
0.0464037	0.0153061	0.989	411	6
0.0464037	0.0102041	0.991	411	4
0.0417633	0.0102041	0.992	413	4
0.037123	0.00765306	0.993	415	3
0.0324826	0.00765306	0.995	417	3
0.0301624	0.00765306	0.996	418	3
0.0162413	0.00765306	0.997	424	3
0.0139211	0.00765306	0.999	425	3
0.00928074	0.00765306	1	427	3

[truncated: 1 more sheets: fig4g-i]
