# Supplementary material for: Large-scale microbiome data integration enables robust biomarker identification
Source: Nat Comput Sci. 2022 May 23;2(5):307–16. doi: 10.1038/s43588-022-00247-8 (PMC10766547; doi:10.1038/s43588-022-00247-8)
Supplement: Supplementary file 7 — Statistical source data. [file 43588_2022_247_MOESM7_ESM.xlsx]

## Sheet: fig5b
Ratio of multidisease-related bacteria for fig5b
Detailed instructions to replot the figure can be accessed from Figure5.Rmd at https://doi.org/10.5281/zenodo.5913041
source data: data.zip	script: Figure5.Rmd
disease	ratio
AIDS	0.783784
ASD	0.74
CR	0.617188
CRC	0.715789
OB	0.481203

## Sheet: fig5d
Network degree of case and control groups for fig5d
group as x-axis and degree as y-axis for the boxplot in fig5d
Detailed instructions to replot the figure can be accessed from Figure5.Rmd at https://doi.org/10.5281/zenodo.5913041
source data: data.zip
genus	group	degree	state
g__Acidaminococcus	multiple	1	case
g__Acinetobacter	multiple	36	case
g__Acinetobacter	multiple	1	case
g__Acinetobacter	multiple	18	case
g__Actinoalloteichus	specific	2	case
g__Actinomyces	multiple	10	case
g__Actinomyces	multiple	21	case
g__Actinomycetospora	specific	2	case
g__Actinoplanes	specific	10	case
g__Adlercreutzia	multiple	2	case
g__Adlercreutzia	multiple	10	case
g__Aerococcus	specific	3	case
g__Aeromonas	specific	42	case
g__Agathobacter	multiple	7	case
g__Agathobacter	multiple	3	case
g__Akkermansia	multiple	1	case
g__Akkermansia	multiple	3	case
g__Alistipes	multiple	5	case
g__Alistipes	multiple	14	case
g__Alistipes	multiple	1	case
g__Alistipes	multiple	6	case
g__Alloprevotella	multiple	5	case
g__Anaerococcus	multiple	14	case
g__Anaerococcus	multiple	8	case
g__Anaeromusa	specific	1	case
g__Anaerostignum	specific	2	case
g__Anaerostipes	multiple	1	case
g__Anaerostipes	multiple	11	case
g__Anaerotruncus	multiple	1	case
g__Anaerotruncus	multiple	16	case
g__Anaerotruncus	multiple	1	case
g__Anaerovibrio	multiple	4	case
g__Anaerovibrio	multiple	7	case
g__Anaerovorax	multiple	5	case
g__Angelakisella	multiple	3	case
g__Aquabacterium	multiple	2	case
g__Arcobacter	specific	7	case
g__Atopobium	multiple	23	case
g__Bacillus	multiple	20	case
g__Bacteroides	multiple	14	case
g__Bacteroides	multiple	33	case
g__Bacteroides	multiple	2	case
g__Barnesiella	multiple	4	case
g__Barnesiella	multiple	1	case
g__Barnesiella	multiple	4	case
g__Bdellovibrio	multiple	3	case
g__Bdellovibrio	multiple	3	case
g__Bifidobacterium	multiple	7	case
g__Bilophila	multiple	4	case
g__Blautia	multiple	18	case
g__Blautia	multiple	22	case
g__Blautia	multiple	1	case
g__Blautia	multiple	22	case
g__Bosea	multiple	10	case
g__Brevibacterium	multiple	6	case
g__Brevibacterium	multiple	8	case
g__Brevibacterium	multiple	13	case
g__Brevundimonas	multiple	2	case
g__Bulleidia	multiple	5	case
g__Bulleidia	multiple	13	case
g__Bulleidia	multiple	30	case
g__Butyricicoccus	multiple	6	case
g__Butyricicoccus	multiple	1	case
g__Butyricimonas	multiple	13	case
g__Butyrivibrio	multiple	4	case
g__Caldanaerocella	specific	6	case
g__Caloramator	multiple	8	case
g__Campylobacter	multiple	10	case
g__Campylobacter	multiple	18	case
g__Campylobacter	multiple	14	case
g__Capnocytophaga	multiple	2	case
g__Capnocytophaga	multiple	7	case
g__Carnobacterium	specific	2	case
g__Catenibacillus	specific	1	case
g__Caulobacter	specific	1	case
g__Cellulomonas	specific	2	case
g__Christensenella	multiple	1	case
g__Christensenella	multiple	4	case
g__Citrobacter	multiple	3	case
g__Clavibacter	specific	1	case
g__Clostridium	multiple	3	case
g__Clostridium	multiple	1	case
g__Colidextribacter	multiple	2	case
g__Collinsella	multiple	8	case
g__Coprobacillus	multiple	5	case
g__Coprobacter	multiple	12	case
g__Coprococcus	multiple	2	case
g__Coprococcus	multiple	1	case
g__Coprococcus	multiple	26	case
g__Corynebacterium	multiple	1	case
g__Corynebacterium	multiple	10	case
g__Corynebacterium	multiple	3	case
g__Corynebacterium	multiple	26	case
g__Curvibacter	specific	1	case
g__Defluviitalea	specific	3	case
g__Deinococcus	multiple	10	case
g__Deinococcus	multiple	7	case
g__Delftia	multiple	2	case
g__Desemzia	specific	3	case
g__Desulfotomaculum_Desulfovirgula	specific	8	case
g__Desulfovibrio	specific	5	case
g__Dialister	multiple	11	case
g__Dialister	multiple	5	case
g__Dielma	multiple	1	case
g__Dielma	multiple	1	case
g__Dielma	multiple	3	case
g__Dorea	multiple	7	case
g__Dorea	multiple	17	case
g__Eggerthella	multiple	1	case
g__Eggerthella	multiple	7	case
g__Eikenella	multiple	4	case
g__Eisenbergiella	multiple	21	case
g__Enterobacter	multiple	2	case
g__Enterobacter	multiple	16	case
g__Enterococcus	multiple	16	case
g__Enterococcus	multiple	1	case
g__Erwinia	multiple	26	case
g__Erwinia	multiple	2	case
g__Erwinia	multiple	6	case
g__Erysipelatoclostridium	multiple	3	case
g__Erysipelatoclostridium	multiple	7	case
g__Escherichia	multiple	1	case
g__Escherichia	multiple	14	case
g__Faecalibacterium	multiple	4	case
g__Faecalibacterium	multiple	2	case
g__Faecalibacterium	multiple	17	case
g__Faecalibacterium	multiple	23	case
g__Faecalitalea	multiple	2	case
g__Finegoldia	multiple	12	case
g__Finegoldia	multiple	17	case
g__Flavobacterium	multiple	24	case
g__Flavobacterium	multiple	1	case
g__Flavobacterium	multiple	14	case
g__Flavonifractor	multiple	8	case
g__Flavonifractor	multiple	5	case
g__Fournierella	multiple	7	case
g__Friedmanniella	specific	4	case
g__Frigoribacterium	multiple	1	case
g__Frigoribacterium	multiple	6	case
g__Frisingicoccus	multiple	1	case
g__Frisingicoccus	multiple	4	case
g__Fusicatenibacter	multiple	3	case
g__Fusicatenibacter	multiple	3	case
g__Fusicatenibacter	multiple	7	case
g__Fusobacterium	multiple	10	case
g__Gallicola	multiple	14	case
g__Gardnerella	multiple	4	case
g__Gardnerella	multiple	8	case
g__Gemella	multiple	12	case
g__Geobacillus	specific	2	case
g__Gordonia	specific	1	case
g__Gordonibacter	multiple	1	case
g__Gordonibacter	multiple	1	case
g__Gracilibacter	specific	3	case
g__Granulicatella	multiple	2	case
g__Granulicatella	multiple	2	case
g__Holdemania	multiple	2	case
g__Holdemania	multiple	4	case
g__Holdemania	multiple	22	case
g__Howardella	multiple	2	case
g__Hungatella	specific	9	case
g__Hydrogenoanaerobacterium	multiple	2	case
g__Hydrogenoanaerobacterium	multiple	2	case
g__Hyphomicrobium	specific	17	case
g__Intestinibacter	multiple	3	case
g__Intestinibacter	multiple	5	case
g__Intestinimonas	multiple	1	case
g__Intestinimonas	multiple	1	case
g__Intestinimonas	multiple	18	case
g__Izemoplasmatales	multiple	2	case
g__Klebsiella	multiple	3	case
g__Lachnobacterium	specific	1	case
g__Lachnoclostridium	multiple	4	case
g__Lachnoclostridium	multiple	2	case
g__Lachnospira	multiple	2	case
g__Lachnospira	multiple	16	case
g__Lactococcus	multiple	23	case
g__Lawsonella	multiple	11	case
g__Lawsonella	multiple	12	case
g__Lawsonia	specific	2	case
g__Leptotrichia	multiple	8	case
g__Leptotrichia	multiple	3	case
g__Mannheimia	specific	1	case
g__Marinobacter	specific	3	case
g__Marvinbryantia	multiple	5	case
g__Megamonas	multiple	8	case
g__Megasphaera	multiple	1	case
g__Megasphaera	multiple	7	case
g__Methylobacterium	multiple	6	case
g__Microbispora	specific	4	case
g__Micrococcus	multiple	2	case
g__Micrococcus	multiple	11	case
g__Microcoleus	specific	7	case
g__Monoglobus	multiple	4	case
g__Monoglobus	multiple	2	case
g__Neisseria	multiple	9	case
g__Nesterenkonia	specific	6	case
g__Nocardioides	multiple	1	case
g__Odoribacter	multiple	3	case
g__Oscillibacter	multiple	1	case
g__Oscillospira	multiple	28	case
g__Parabacteroides	multiple	11	case
g__Parabacteroides	multiple	1	case
g__Parabacteroides	multiple	1	case
g__Paraclostridium	specific	9	case
g__Paracoccus	multiple	19	case
g__Paracoccus	multiple	4	case
g__Paraprevotella	multiple	1	case
g__Paraprevotella	multiple	3	case
g__Parvimonas	multiple	12	case
g__Peptococcus	multiple	3	case
g__Peptoniphilus	multiple	10	case
g__Peptoniphilus	multiple	1	case
g__Peptoniphilus	multiple	7	case
g__Peptostreptococcus	multiple	16	case
g__Porphyromonas	multiple	4	case
g__Porphyromonas	multiple	12	case
g__Porphyromonas	multiple	4	case
g__Prevotella	multiple	1	case
g__Prevotella	multiple	10	case
g__Proteus	multiple	1	case
g__Proteus	multiple	3	case
g__Pseudomonas	multiple	38	case
g__Pseudomonas	multiple	5	case
g__Psychrobacter	multiple	32	case
g__Psychrobacter	multiple	2	case
g__Rhodococcus	specific	1	case
g__Rhodoplanes	multiple	2	case
g__Romboutsia	multiple	2	case
g__Roseburia	multiple	27	case
g__Roseburia	multiple	20	case
g__Rubellimicrobium	specific	2	case
g__Ruminiclostridium	multiple	5	case
g__Ruminococcus	multiple	1	case
g__Ruminococcus	multiple	12	case
g__Ruminococcus	multiple	1	case
g__Ruminococcus	multiple	15	case
g__Sarcina	multiple	1	case
g__Sedimentibacter	specific	5	case
g__Sellimonas	specific	2	case
g__Sharpea	specific	1	case
g__Shewanella	multiple	30	case
g__Shigella	multiple	1	case
g__Shigella	multiple	4	case
g__Shuttleworthia	specific	3	case
g__Slackia	specific	1	case
g__SMB53	specific	1	case
g__Solibacillus	specific	6	case
g__Sphingomonas	multiple	1	case
g__Sphingomonas	multiple	13	case
g__Sphingopyxis	specific	4	case
g__Spirosoma	specific	1	case
g__Staphylococcus	multiple	15	case
g__Staphylococcus	multiple	18	case
g__Streptococcus	multiple	1	case
g__Streptococcus	multiple	24	case
g__Streptococcus	multiple	2	case
g__Streptococcus	multiple	11	case
g__Subdoligranulum	specific	4	case
g__Succiniclasticum	specific	3	case
g__Succinivibrio	multiple	11	case
g__Sutterella	multiple	1	case
g__Sutterella	multiple	6	case
g__Sutterella	multiple	7	case
g__Tepidimicrobium	specific	18	case
g__Terrisporobacter	specific	7	case
g__Trabulsiella	specific	1	case
g__Treponema	specific	1	case
g__Trichococcus	specific	1	case
g__Turicibacter	multiple	3	case
g__Turicibacter	multiple	1	case
g__Tyzzerella	multiple	5	case
g__Tyzzerella	multiple	1	case
g__Variovorax	specific	1	case
g__Veillonella	multiple	2	case
g__Weissella	multiple	9	case
g__Weissella	multiple	4	case
g__Weissella	multiple	1	case
g__Acidaminococcus	multiple	4	control
g__Acinetobacter	multiple	21	control
g__Acinetobacter	multiple	10	control
g__Actinomyces	multiple	2	control
g__Actinomyces	multiple	8	control
g__Actinomyces	multiple	32	control
g__Adlercreutzia	multiple	6	control
g__Adlercreutzia	multiple	1	control
g__Adlercreutzia	multiple	9	control
g__Agathobacter	multiple	1	control
g__Akkermansia	multiple	2	control
g__Akkermansia	multiple	5	control
g__Alistipes	multiple	8	control
g__Alistipes	multiple	23	control
g__Allisonella	specific	1	control
g__Anaerococcus	multiple	2	control
g__Anaerococcus	multiple	8	control
g__Anaerostipes	multiple	3	control
g__Anaerostipes	multiple	9	control
g__Anaerostipes	multiple	1	control
g__Anaerotruncus	multiple	1	control
g__Anaerotruncus	multiple	11	control
g__Anaerovibrio	multiple	2	control
g__Anaerovorax	multiple	13	control
g__Aquabacterium	multiple	18	control
g__Asaccharobacter	specific	1	control
g__Atopobium	multiple	1	control
g__Atopobium	multiple	10	control
g__Bacillus	multiple	1	control
g__Bacillus	multiple	10	control
g__Bacillus	multiple	2	control
g__Bacteroides	multiple	15	control
g__Bacteroides	multiple	10	control
g__Barnesiella	multiple	4	control
g__Bdellovibrio	multiple	6	control
g__Bifidobacterium	multiple	3	control
g__Bifidobacterium	multiple	11	control
g__Bilophila	multiple	1	control
g__Bilophila	multiple	9	control
g__Blautia	multiple	3	control
g__Blautia	multiple	25	control
g__Blautia	multiple	1	control
g__Blautia	multiple	23	control
g__Bosea	multiple	3	control
g__Brevibacterium	multiple	16	control
g__Brevundimonas	multiple	4	control
g__Bulleidia	multiple	6	control
g__Bulleidia	multiple	7	control
g__Bulleidia	multiple	23	control
g__Butyricicoccus	multiple	1	control
g__Butyricimonas	multiple	24	control
g__Butyrivibrio	multiple	2	control
g__Caloramator	multiple	1	control
g__Caloramator	multiple	12	control
g__Campylobacter	multiple	18	control
g__Campylobacter	multiple	5	control
g__Christensenella	multiple	17	control
g__Citrobacter	multiple	2	control
g__Citrobacter	multiple	5	control
g__Clostridium	multiple	1	control
g__Colidextribacter	multiple	2	control
g__Collinsella	multiple	10	control
g__Coprobacillus	multiple	2	control
g__Coprobacter	multiple	1	control
g__Coprobacter	multiple	4	control
g__Coprococcus	multiple	3	control
g__Coprococcus	multiple	1	control
g__Coprococcus	multiple	20	control
g__Corynebacterium	multiple	21	control
g__Corynebacterium	multiple	1	control
g__Corynebacterium	multiple	30	control
g__Defluviitalea	specific	5	control
g__Deinococcus	multiple	11	control
g__Delftia	multiple	8	control
g__Dialister	multiple	16	control
g__Dialister	multiple	14	control
g__Dielma	multiple	1	control
g__Dielma	multiple	14	control
g__Dorea	multiple	3	control
g__Dorea	multiple	1	control
g__Dorea	multiple	17	control
g__Eggerthella	multiple	1	control
g__Eggerthella	multiple	11	control
g__Eisenbergiella	multiple	21	control
g__Enterobacter	multiple	1	control
g__Enterobacter	multiple	2	control
g__Enterobacter	multiple	1	control
g__Enterobacter	multiple	9	control
g__Enterococcus	multiple	6	control
g__Enteroscipio	specific	1	control
g__Erwinia	multiple	12	control
g__Erwinia	multiple	10	control
g__Erysipelatoclostridium	multiple	1	control
g__Erysipelatoclostridium	multiple	17	control
g__Escherichia	multiple	7	control
g__Faecalibacterium	multiple	4	control
g__Faecalibacterium	multiple	4	control
g__Faecalibacterium	multiple	15	control
g__Faecalibacterium	multiple	1	control
g__Faecalibacterium	multiple	20	control
g__Finegoldia	multiple	4	control
g__Finegoldia	multiple	21	control
g__Flavobacterium	multiple	16	control
g__Flavobacterium	multiple	22	control
g__Flavonifractor	multiple	2	control
g__Flavonifractor	multiple	14	control
g__Flexispira	specific	1	control
g__Fournierella	multiple	8	control
g__Frigoribacterium	multiple	12	control
g__Frisingicoccus	multiple	7	control
g__Fusicatenibacter	multiple	1	control
g__Fusicatenibacter	multiple	1	control
g__Fusicatenibacter	multiple	4	control
g__Fusobacterium	multiple	10	control
g__Fusobacterium	multiple	1	control
g__Gallicola	multiple	3	control
g__Gallicola	multiple	17	control
g__Gardnerella	multiple	7	control
g__Gastranaerophilales	multiple	1	control
g__Gastranaerophilales	multiple	2	control
g__Gemella	multiple	22	control
g__Gluconacetobacter	specific	5	control
g__Gordonia	specific	4	control
g__Holdemania	multiple	3	control
g__Holdemania	multiple	2	control
g__Holdemania	multiple	13	control
g__Howardella	multiple	2	control
g__Howardella	multiple	8	control
g__Hydrogenoanaerobacterium	multiple	1	control
g__Intestinibacter	multiple	4	control
g__Intestinibacter	multiple	3	control
g__Intestinimonas	multiple	2	control
g__Intestinimonas	multiple	27	control
g__Izemoplasmatales	multiple	3	control
g__Lachnoclostridium	multiple	1	control
g__Lachnoclostridium	multiple	3	control
g__Lachnospira	multiple	1	control
g__Lachnospira	multiple	27	control
g__Lactococcus	multiple	16	control
g__Lawsonella	multiple	7	control
g__Lawsonella	multiple	5	control
g__Leptotrichia	multiple	10	control
g__Megamonas	multiple	3	control
g__Megasphaera	multiple	2	control
g__Megasphaera	multiple	5	control
g__Methanobrevibacter	specific	2	control
g__Methylobacterium	multiple	1	control
g__Methylobacterium	multiple	5	control
g__Micrococcus	multiple	2	control
g__Micrococcus	multiple	10	control
g__Monoglobus	multiple	1	control
g__Negativibacillus	multiple	1	control
g__Negativibacillus	multiple	1	control
g__Neisseria	multiple	10	control
g__Nocardioides	multiple	8	control
g__Odoribacter	multiple	1	control
g__Oscillibacter	multiple	1	control
g__Oscillibacter	multiple	1	control
g__Oscillospira	multiple	25	control
g__Parabacteroides	multiple	4	control
g__Parabacteroides	multiple	1	control
g__Paracoccus	multiple	4	control
g__Paracoccus	multiple	12	control
g__Paraprevotella	multiple	1	control
g__Paraprevotella	multiple	11	control
g__Parasutterella	multiple	2	control
g__Parvimonas	multiple	9	control
g__Peptococcus	multiple	1	control
g__Peptoniphilus	multiple	2	control
g__Peptoniphilus	multiple	1	control
g__Peptoniphilus	multiple	17	control
g__Peptostreptococcus	multiple	14	control
g__Peptostreptococcus	multiple	1	control
g__Porphyromonas	multiple	17	control
g__Porphyromonas	multiple	12	control
g__Prevotella	multiple	13	control
g__Proteus	multiple	7	control
g__Pseudomonas	multiple	23	control
g__Psychrobacter	multiple	1	control
g__RF39	multiple	3	control
g__Rhodoplanes	multiple	10	control
g__Rikenella	specific	7	control
g__Romboutsia	multiple	4	control
g__Roseburia	multiple	17	control
g__Roseburia	multiple	22	control
g__Ruminiclostridium	multiple	1	control
g__Ruminococcus	multiple	3	control
g__Ruminococcus	multiple	10	control
g__Ruminococcus	multiple	1	control
g__Ruminococcus	multiple	10	control
g__Salmonella	specific	3	control
g__Shewanella	multiple	22	control
g__Shigella	multiple	10	control
g__Sphingomonas	multiple	7	control
g__Staphylococcus	multiple	10	control
g__Staphylococcus	multiple	15	control
g__Streptococcus	multiple	21	control
g__Streptococcus	multiple	19	control
g__Succinivibrio	multiple	4	control
g__Sutterella	multiple	6	control
g__Sutterella	multiple	16	control
g__Turicibacter	multiple	1	control
g__Turicibacter	multiple	3	control
g__Tyzzerella	multiple	11	control
g__Veillonella	multiple	1	control
g__Weissella	multiple	7	control
g__Weissella	multiple	3	control

## Sheet: fig5e
Average NetMoss score of each study for fig5e
Detailed instructions to replot the figure can be accessed from Figure5.Rmd at https://doi.org/10.5281/zenodo.5913041
source data: data.zip	script: Figure5.Rmd
type	AIDS	ASD	CR	CRC	OB
multidisease-related bacteria	0.195723	0.293342	0.485702	0.306496	0.388324
other bacteria	0.0370604	0.0763296	0.440987	0.071646	0.139625
